# Supplementary material for: Inhibition of DDR1‐BCR signalling by nilotinib as a new therapeutic strategy for metastatic colorectal cancer
Source: EMBO Mol Med. 2018 Feb 9;10(4):e7918. doi: 10.15252/emmm.201707918 (PMC5887546; doi:10.15252/emmm.201707918)
Supplement: Supplementary file 3 — Dataset EV1 [file EMMM-10-e7918-s003.xlsx]

## Sheet: Legend
Dataset EV1: Datasets of phosphoproteomic analysis from the in vitro DDR1 signalling experiments (related to figure 4 A-C).
All the phosphopeptides found and the corresponding ratios are shown for experiment #1 and #2 in tab "Data Exp#1" and "Data Exp#2" respectively.
Combination analysis of experiment #1 and #2 is shown in tab "Combined Exp#1 Exp#2".
Common phosphopeptides found in experiment #1 and #2, and corresponding ratio are shown in tab "Commons Exp#1 & Exp#2".
In the "final table" tab are shown the common phosphopeptides found in experiment #1 and #2 that are regulated in the same way for the two experiments.

## Sheet: Final Table
gene_names	Accessions_unique	Description	Sequence	psites	mod_pos_unique	Modifications	FC Collagen_Control 1	FC Collagen_Control 2	FC Nilo/Collagen_collagen) 1	FC Nilo/Collagen_collagen) 2
DDR1	Q08345	Epithelial discoidin domain-containing receptor 1	NLYAGDYYR	2	Y792|Y796	[3] Phospho (Y)|[7] Phospho (Y)	17.78	16.3614	-7.72	-16.3614
BCR	P11274-2	Isoform 2 of Breakpoint cluster region protein	GHGQPGADAEKPFYVNVEFHHER	1	Y177	[14] Phospho (Y)	2.78	5.01	-8.17	-7.9
PEAK1	Q9H792	Pseudopodium-enriched atypical kinase 1	ASTDVAGQAVTINLVPTEEQAKPYR	1	Y462	[24] Phospho (Y)	5.85	8.62	-9.66	-7.3
ABL1	P00519	Tyrosine-protein kinase ABL1	LMTGDTYTAHAGAK	1	Y412	[8] Phospho (Y)	0.44	1.71	-5.06	-3.97
CRK	P46108	Adapter molecule crk	YRPASASVSALIGGNQEGSHPQPLGGPEPGPYAQPSVNTPLPNLQNGPIYAR	1	Y221	[32] Phospho (Y);[32] Phospho (Y);[32] Phospho (Y)	0.67	0.72	-5.33	-3.84
CRKL	P46109	Crk-like protein	NSNSYGIPEPAHAYAQPQTTTPLPAVSGSPGAAITPLPSTQNGPVFAK	1	Y198	[5] Phospho (Y)	0.5	0.08	-3.35	-2.54
DDR1	Q08345	Epithelial discoidin domain-containing receptor 1	EPPPYQEPRPR	1	Y484	[5] Phospho (Y)	1.64	4.04646	-6.26	-1.75137
SHB	Q15464	SH2 domain-containing adapter protein B	AGKGESAGYMEPYEAQR	1	Y268	[9] Phospho (Y)	-4.19	-2.78	-2.8	-4.86
SEPT02	Q15019-2	Isoform 2 of Septin-2	QQPTQFINPETPGYVGFANLPNQVHR	1	Y52	[N-term] Gln->pyro-Glu (N-term Q)|[14] Phospho (Y);[14] Phospho (Y)	-1.49	-0.35	1.1	0.64

## Sheet: Commons Exp#1 & #2
gene_names	Accessions_unique	Description	Sequence	mod_pos_unique	FC Collagen_Control 1	FC Collagen_Control 2	FC Nilo/Collagen_collagen) 1	FC Nilo/Collagen_collagen) 2
ABL1	P00519	Tyrosine-protein kinase ABL1	LMTGDTYTAHAGAK	Y412	0.44	1.71	-5.06	-3.97
ACTR10	H0YJR3	Actin-related protein 10 (Fragment)	GPLYEGLGSGGEK	Y3	-1.49	0.56	1.44	-0.33
ANKS1A	Q92625	Ankyrin repeat and SAM domain-containing protein 1A	EEDEHPYELLLTAETK	Y455	-1.29	0.78	0.87	-0.55
ANKS1A	Q92625	Ankyrin repeat and SAM domain-containing protein 1A	IIASLADRPYEEPPQKPPR	Y834	-1.19	1.17	0.66	-1.2
ANXA2P2	A6NMY6	Putative annexin A2-like protein	AYTNFDAER	Y30	-4.66	1.1	0.89	-1.07
ARHGAP12	Q8IWW6	Rho GTPase-activating protein 12	ATTPPNQGRPDSPVYANLQELK	S240|Y243	-3.67	1.95	1.72	-2.53
ARHGAP5	Q13017-2	Isoform 2 of Rho GTPase-activating protein 5	GYSDEIYVVPDDSQNR	Y1109	-2.79	0.81	0.51	-2.78
ATP1A1	F5H3A1	Sodium/potassium-transporting ATPase subunit alpha-1	GIVVYTGDR	Y260	-10.85	1.02	0.85	-1.34
BCAR1	F5GXA2	Breast cancer anti-estrogen resistance protein 1	AQQGLYQVPGPSPQFQSPPAK	Y126	-2.69	0.44	1.65	-0.14
BCR	P11274-2	Isoform 2 of Breakpoint cluster region protein	GHGQPGADAEKPFYVNVEFHHER	Y177	2.78	5.01	-8.17	-7.9
BCR	P11274-2	Isoform 2 of Breakpoint cluster region protein	KGHGQPGADAEKPFYVNVEFHHER	Y177	6.88	7.23	-3.82	-9.47
BYSL	F8WBL2	Bystin	GTGEAEEEYVGPR	Y49	-2.25	0.9	0.9	-0.65
C9orf78	Q9NZ63	Uncharacterized protein C9orf78	NAEDCLYELPENIR	Y147	-1.17	0.77	1.03	-0.49
CAV1	Q03135	Caveolin-1	YVDSEGHLYTVPIR	Y14	-4.11	0.87	0.65	-1.3
CDH3	J3KTE9	Cadherin-3	DNVFYYGEEGGGEEDQDYDITQLHR	Y645;Y646	-5.96	1.76	0.02	-1.42
CDK1	E5RIU6	Cyclin-dependent kinase 1 (Fragment)	IGEGTYGVVYK	T14|Y15	-1.79	1.89	1.21	-1.58
CDK2;CDK3	K7ELV5;P24941	Cyclin-dependent kinase 2	IGEGTYGVVYK	Y15;Y19	-2.85	0.93	1.42	-0.54
CDK5	Q00535-2	Isoform 2 of Cyclin-dependent kinase 5	IGEGTYGTVFK	Y15	-2.3	0.98	1.25	-0.89
CDV3	D6R9V8	Protein CDV3 homolog	KTPQGPPEIYSDTQFPSLQSTAK	Y88	-1.2	0.83	0.55	-1.31
CDV3	D6R9V8	Protein CDV3 homolog	LQLDNQYAVLENQK	Y142	-1.19	0.39	0.81	0.15
CFL1	E9PP50	Cofilin-1 (Fragment)	EILVGDVGQTVDDPYATFVK	T70;Y68	2.94	0.08	0.55	0.28
CFL1	E9PP50	Cofilin-1 (Fragment)	HELQANCYEEVK	Y140	-1.01	0.79	1.66	-0.65
CRIP2	H0YFA4	Cysteine-rich protein 2 (Fragment)	GVNIGGAGSYIYEKPLAEGPQVTGPIEVPAAR	Y61	4.21	-2.5	0.39	2.35
CRK	P46108	Adapter molecule crk	YRPASASVSALIGGNQEGSHPQPLGGPEPGPYAQPSVNTPLPNLQNGPIYAR	Y221	0.67	0.72	-5.33	-3.84
CRKL	P46109	Crk-like protein	NSNSYGIPEPAHAYAQPQTTTPLPAVSGSPGAAITPLPSTQNGPVFAK	Y198	0.5	0.08	-3.35	-2.54
CTNND1	H0YC95	Catenin delta-1 (Fragment)	SLDNNYSTPNER	Y81	-4.69	1.04	1.83	-2.26
CTTN	Q14247-2	Isoform 2 of Src substrate cortactin	GPVSGTEPEPVYSMEAADYR	Y409	-1.09	0.89	0.76	-0.24
CTTN	Q14247-2	Isoform 2 of Src substrate cortactin	LPSSPVYEDAASFK	S381|Y384	-0.39	2.66	1.92	-1.74
DCBLD2	Q96PD2-2	Isoform 2 of Discoidin, CUB and LCCL domain-containing protein 2	AGKPGLPAPDELVYQVPQSTQEVSGAGR	Y764	-2.62	0.1	-0.01	-1.61
DDR1	Q08345	Epithelial discoidin domain-containing receptor 1	EPPPYQEPRPR	Y484	1.64	4.04646	-6.26	-1.75137
DDR1	Q08345	Epithelial discoidin domain-containing receptor 1	NLYAGDYYR	Y792|Y796	17.775	16.3614	-7.7126	-16.3614
DOK1	Q99704	Docking protein 1	IAPCPSQDSLYSDPLDSTSAQAGEGVQR	Y315	-2.05	0.79	0.6	-1.46
EEF1A2	Q05639	Elongation factor 1-alpha 2	EHALLAYTLGVK	T142;Y141	-1.68	0.65	0.03	-0.82
EEF1A2	Q05639	Elongation factor 1-alpha 2	STTTGHLIYK	Y29	-3.81	0.77	1.27	-1.61
EGFR	P00533	Epidermal growth factor receptor	RPAGSVQNPVYHNQPLNPAPSR	Y1110	-3.17	0.78	1.32	-0.69
ENO3	E5RGZ4	Enolase (Fragment)	AAVPSGASTGIYEALELR	Y44	-1.62	0.24	0.5	-0.55
EPHA2	P29317	Ephrin type-A receptor 2	VLEDDPEATYTTSGGK	Y772	-3.49	0.94	1.1	-1.95
EPHB4	P54760	Ephrin type-B receptor 4	VYIDPFTYEDPNEAVR	Y596	-4.78	-0.25	-0.48	-1.98
F11R	B7Z5W1	Junctional adhesion molecule A	KVIYSQPSAR	Y284	-3.38	1.15	-3.94	-1.61
FAM59A	Q9H706-2	Isoform 2 of Protein FAM59A	SELPYEELWLEEGKPSHQPLTR	Y453	-1.75	0.35	1.49	0.11
FAM83F	Q8NEG4	Protein FAM83F	AKAPAPAPAESGESLAYWPDR	Y107	-2.9	0.19	0.74	-0.5
FAM83F	Q8NEG4	Protein FAM83F	APAPAPAESGESLAYWPDR	Y107	-1.62	0.71	0.3	-0.73
FER	P16591-2	Isoform 2 of Tyrosine-protein kinase Fer	VQENDGKEPPPVVNYEEDAR	Y227	-1.85	0.47	1.51	-0.35
FYN	P06241	Tyrosine-protein kinase Fyn	LIEDNEYTAR	Y420	-3.62	1.08	0.49	-0.59
G6PD	P11413-3	Isoform 3 of Glucose-6-phosphate 1-dehydrogenase	VGFQYEGTYK	Y533	-3.14	1.13	1.08	-1.2
GSK3B	P49841-2	Isoform 2 of Glycogen synthase kinase-3 beta	GEPNVSYICSR	Y216	-2.63	0.53	1.16	-0.56
HNRNPA0	Q13151	Heterogeneous nuclear ribonucleoprotein A0	AVPKEDIYSGGGGGGSR	Y180	-3.19	0.42	1.35	0.16
HSP90AB1	P08238	Heat shock protein HSP 90-beta	IRYESLTDPSK	Y56	-1.4	0.83	1.28	-0.86
HSPA1B	F8VZJ4	Heat shock 70 kDa protein 1A/1B	ELEQVCNPIISGLYQGAGGPGPGGFGAQGPK	Y588	-1.74	-0.31	0.47	0.19
INCENP	Q9NQS7-2	Isoform 2 of Inner centromere protein	ISYVQDENRDPIR	Y73	-0.78	0.95	1.16	-0.84
ITGB1	P05556	Integrin beta-1	WDTGENPIYK	Y783	-3.88	1.29	0.57	-1.01
ITSN2	Q9NZM3-2	Isoform 2 of Intersectin-2	EEPEALYAAVNK	Y941	-2.6	0.82	1.55	-0.82
ITSN2	Q9NZM3-2	Isoform 2 of Intersectin-2	REEPEALYAAVNK	Y941	-2.38	1.72	1.39	-1.47
LASP1	B4DGQ0	LIM and SH3 domain protein 1	RPLEQQQPHHIPTSAPVYQQPQQQPVAQSYGGYK	Y115	-1.5	0.48	1.19	-1.34
LASP1	B4DGQ0	LIM and SH3 domain protein 1	RPLEQQQPHHIPTSAPVYQQPQQQPVAQSYGGYKEPAAPVSIQR	Y115	-1.44	0.23	0.76	-0.93
LDHA	F5GXU1	L-lactate dehydrogenase A chain	DQLIYNLLKEEQTPQNK	Y10	-1.2	-0.21	0.88	0.04
LDLR	H0YNT7	Low-density lipoprotein receptor	TTEDEVHICHNQDGYSYPSR	Y724	-6.66	-0.06	2.04	0.29
LYN	P07948-2	Isoform 2 of Tyrosine-protein kinase Lyn	VIEDNEYTAR	Y376	-2.62	1.43	0.84	-0.89
MAPK1	P28482	Mitogen-activated protein kinase 1	VADPDHDHTGFLTEYVATR	Y187	-2.28	1.1	2.56	-0.51
MKI67	P46013	Antigen KI-67	AVGASFPLYEPAK	Y340	-1.4	1.28	-0.11	-0.98
PDLIM5	Q96HC4	PDZ and LIM domain protein 5	YTEFYHVPTHSDASK	Y251	-2.47	0.86	1.19	-2.49
PEAK1	Q9H792	Pseudopodium-enriched atypical kinase 1	ASTDVAGQAVTINLVPTEEQAKPYR	Y462	5.85	8.62	-9.66	-7.3
PGAM1	P18669	Phosphoglycerate mutase 1	FSGWYDADLSPAGHEEAKR	Y26	-2.1	0.7	2.12	-1.22
PHPT1	Q9NRX4	14 kDa phosphohistidine phosphatase	IHVYGYSMAYGPAQHAISTEK	Y93	-1.52	0.19	0.93	-0.32
PIK3R2	O00459	Phosphatidylinositol 3-kinase regulatory subunit beta	EYDQLYEEYTR	Y464	-2	1.06	0.11	-0.5
PIK3R2	O00459	Phosphatidylinositol 3-kinase regulatory subunit beta	NETEDQYALMEDEDDLPHHEER	Y605	-2.27	1.96	2.33	-2.43
PIK3R2	O00459	Phosphatidylinositol 3-kinase regulatory subunit beta	SREYDQLYEEYTR	Y464	-1.51	0.83	0.8	-1.04
PKP3	Q9Y446	Plakophilin-3	GQYHTLQAGFSSR	T86;Y84	-2.91	0.87	1.28	-0.69
PKP4	Q99569	Plakophilin-4	NNYALNTTATYAEPYRPIQYR	Y478	-2.5	0.08	-0.6	-1.77
PLEKHA6	Q5VTI5	Pleckstrin homology domain containing, family A member 6	SEDIYADPAAYVMR	Y512	-1.67	0.62	-0.74	-2.52
PRKCD	Q05655	Protein kinase C delta type	RSDSASSEPVGIYQGFEK	Y313	-2.02	1.44	0.59	-0.42
PRKCD	Q05655	Protein kinase C delta type	SDSASSEPVGIYQGFEK	Y313	-2.42	1.24	0.14	-0.55
PRKD2	Q9BZL6	Serine/threonine-protein kinase D2	SVVGTPAYLAPEVLLNQGYNR	Y717	0.16	-0.24	-0.27	0.37
PTK2	Q05397-2	Isoform 2 of Focal adhesion kinase 1	FLIGNQHIYQPVGKPDPAAPPK	Y688	-0.35	0.59	1.2	-0.38
PTK2	Q8IYN9	Focal adhesion kinase 1	GSIDREDGSLQGPIGNQHIYQPVGKPDPAAPPK	Y815	-1.71	0.43	1.56	-0.39
PTPN11	Q06124-2	Isoform 2 of Tyrosine-protein phosphatase non-receptor type 11	TIQMVRSQRSGMVQTEAQYR	S499|Y511;T507|Y511	-2.53	0.18	0.36	0.43
PTPRA	P18433-2	Isoform 2 of Receptor-type tyrosine-protein phosphatase alpha	VVQEYIDAFSDYANFK	Y789	-2.95	0.12	-0.42	0.1
PTRF	Q6NZI2	Polymerase I and transcript release factor	KSFTPDHVVYAR	Y308	-2.65	1.28	0.66	-1.95
PXN	P49023-3	Isoform Gamma of Paxillin	FIHQQPQSSSPVYGSSAK	S91;Y88	-2.21	2.2	2.11	-2.19
PXN	F5H836	Paxillin (Fragment)	VGEEEHVYSFPNK	Y119	-2.23	0.96	1.71	-0.72
RIN1	Q13671-2	Isoform RIN1-delta of Ras and Rab interactor 1	EKPAQDPLYDVPNASGGQAGGPQRPGR	Y36	-2.12	0.56	-0.14	-2.14
SEPT02	Q15019-2	Isoform 2 of Septin-2	QQPTQFINPETPGYVGFANLPNQVHR	Y52	-1.49	-0.35	1.1	0.64
SERBP1	Q8NC51	Plasminogen activator inhibitor 1 RNA-binding protein	SSFSHYSGLK	Y207	-2.58	0.7	1.43	-0.83
SF3A3	Q12874	Splicing factor 3A subunit 3	WQPDTEEEYEDSSGNVVNK	Y479	-1.42	1.4	1.34	-1.42
SF3A3	Q12874	Splicing factor 3A subunit 3	WQPDTEEEYEDSSGNVVNKK	Y479	-2.26	0.56	0.69	-0.18
SGK223	Q86YV5	Tyrosine-protein kinase SgK223	EATQPEPIYAESTK	Y411	-3.31	1.05	1.01
SGK223	Q86YV5	Tyrosine-protein kinase SgK223	EATQPEPIYAESTKR	Y411	-4	1.14	1.25	-1.31
SHB	Q15464	SH2 domain-containing adapter protein B	AGKGESAGYMEPYEAQR	Y268	-4.19	-2.78	-2.8	-4.86
SHB	Q15464;Q15464-2	Isoform 2 of SH2 domain-containing adapter protein B	DKVTIADDYSDPFDAK	S247;Y246	-1.83	0.69	-0.58	-4.38
SHB	Q15464	SH2 domain-containing adapter protein B	GESAGYMEPYEAQR	Y268	-2.68	1.01	-2.58	-7.76
SHB	Q15464	SH2 domain-containing adapter protein B	LDYCGGSGEPGGVQR	Y114	-3.58	0.2	-1.06	-4.33
STAT3	P40763-2	Isoform Del-701 of Signal transducer and activator of transcription 3	YCRPESQEHPEADPGAAPYLK	Y704	-1.86	0.81	1.26	-0.62
STAT3	G8JLH9	Signal transducer and activator of transcription 3	YCRPESQEHPEADPGSAAPYLK	Y607	-2.47	0.97	0.8	-0.73
SYK	P43405	Tyrosine-protein kinase SYK	QESTVSFNPYEPELAPWAADK	Y323	-0.73	-0.2	0.53	0.09
TBCB	K7EL99	Tubulin-folding cofactor B (Fragment)	LGEYEDVSR	Y93	-2.63	0.94	1.43	-1.13
TJP1	G5E9E7	Tight junction protein 1 (Zona occludens 1), isoform CRA_e	SNHYDPEEDEEYYRK	Y1278	-4.04	-0.16	1.69	-0.41
TJP2	F5H301	Tight junction protein ZO-2	HPDIYAVPIK	Y1149	-1.57	0.95	-0.3	-3.3
TNK2	C9J1X3	Activated CDC42 kinase 1	KPTYDPVSEDQDPLSSDFKR	Y550	-2.22	0.32	0.89	-0.44
TRIP6	Q15654	Thyroid receptor-interacting protein 6	VNFCPLPSEQCYQAPGGPEDR	Y55	-1.06	0.94	0.89	-1.29
TYK2	E9PM19	Tyrosine-protein kinase	LLAQAEGEPCYIR	Y107	-2.05	0.8	1.16	-0.14
USP25	Q9UHP3-3	Isoform USP25m of Ubiquitin carboxyl-terminal hydrolase 25	ESETSVTTAQAAGDPEYLEQPSR	Y740	0.04	0.62	0.88	-1.13
WASL	O00401	Neural Wiskott-Aldrich syndrome protein	VIYDFIEK	Y256	-1.79	1.57	0.63	-1.08
ZNF326	Q5BKZ1	DBIRD complex subunit ZNF326	MDFEDDYTHSACR	Y7	-0.08	0.84	0.78	-0.84
ZNF598	H3BQQ2	Zinc finger protein 598	NEGVVGGEDYEEVDR	Y251	-1.3	1.2	0.36	-1.69
ZNF598	H3BQQ2	Zinc finger protein 598	RNEGVVGGEDYEEVDR	Y251	-2.31	0.82	1.17	-0.31

## Sheet: Combined Exp#1 Exp#2
gene_names	Accessions_unique	Description	Sequence	psites	mod_pos_unique	Modifications	FC Collagen_Control 1	FC Collagen_Control 2	FC Nilo/Collagen_collagen) 1	FC Nilo/Collagen_collagen) 2	motifs_unique	seq_mods	Experiment1
PEAK1	Q9H792	Pseudopodium-enriched atypical kinase 1	ASTDVAGQAVTINLVPTEEQAKPYR	1	Y462	[24] Phospho (Y)		8.62		-7.3	TEEQAKPYRVVNLEQ	ASTDVAGQAVTINLVPTEEQAKPyR	2
PEAK1	Q9H792	Pseudopodium-enriched atypical kinase 1	ASTDVAGQAVTINLVPTEEQAKPYR	1	Y462	[24] Phospho (Y)	5.85		-9.66		TEEQAKPYRVVNLEQ	ASTDVAGQAVTINLVPTEEQAKPyR	1
DDR1	Q08345	Epithelial discoidin domain-containing receptor 1	EPPPYQEPRPR	1	Y484	[5] Phospho (Y)		4.04646		-1.75137	GPREPPPYQEPRPRG	EPPPyQEPRPR	2
DDR1	Q08345	Epithelial discoidin domain-containing receptor 1	EPPPYQEPRPR	1	Y484	[5] Phospho (Y)	1.64		-6.26		GPREPPPYQEPRPRG	EPPPyQEPRPR	1
BCR	P11274-2	Isoform 2 of Breakpoint cluster region protein	GHGQPGADAEKPFYVNVEFHHER	1	Y177	[14] Phospho (Y)		5.01		-7.9	ADAEKPFYVNVEFHH	GHGQPGADAEKPFyVNVEFHHER	2
BCR	P11274-2	Isoform 2 of Breakpoint cluster region protein	GHGQPGADAEKPFYVNVEFHHER	1	Y177	[14] Phospho (Y)	2.78		-8.17		ADAEKPFYVNVEFHH	GHGQPGADAEKPFyVNVEFHHER	1
BCR	P11274-2	Isoform 2 of Breakpoint cluster region protein	KGHGQPGADAEKPFYVNVEFHHER	1	Y177	[15] Phospho (Y)		7.23		-9.47	ADAEKPFYVNVEFHH	KGHGQPGADAEKPFyVNVEFHHER	2
BCR	P11274-2	Isoform 2 of Breakpoint cluster region protein	KGHGQPGADAEKPFYVNVEFHHER	1	Y177	[15] Phospho (Y);[15] Phospho (Y)	6.88		-3.82		ADAEKPFYVNVEFHH	KGHGQPGADAEKPFyVNVEFHHER;KGHGQPGADAEKPFyVNVEFHHER	1
ABL2	D1MPS6	Abelson tyrosine-protein kinase 2	LMTGDTYTAHAGAK	1	T404	[8] Phospho (ST)	0.44		-5.06		LMTGDTYTAHAGAKF	LMTGDTYtAHAGAK	1
ABL1	P00519-2	Isoform IB of Tyrosine-protein kinase ABL1	LMTGDTYTAHAGAK	1	Y412	[8] Phospho (Y)		1.71		-3.97	LMTGDTYTAHAGAKF	LMTGDTYtAHAGAK	2
DDR1	Q08345	Epithelial discoidin domain-containing receptor 1	NLYAGDYYR	2	Y792|Y796	[3] Phospho (Y)|[7] Phospho (Y)		16.3614		-16.3614	FGMSRNLYAGDYYRV;RNLYAGDYYRVQGRA	NLyAGDyYR	2
DDR1	Q08345	Epithelial discoidin domain-containing receptor 1	NLYAGDYYR	2	Y796|Y797	[7] Phospho (Y)|[8] Phospho (Y)	17.775		-7.7126		RNLYAGDYYRVQGRA;NLYAGDYYRVQGRAV	NLYAGDyyR	1
CRKL	P46109	Crk-like protein	NSNSYGIPEPAHAYAQPQTTTPLPAVSGSPGAAITPLPSTQNGPVFAK	1	Y198	[5] Phospho (Y)	0.5		-3.35		GNRNSNSYGIPEPAH	NSNSyGIPEPAHAYAQPQTTTPLPAVSGSPGAAITPLPSTQNGPVFAK	1
CRKL	P46109	Crk-like protein	NSNSYGIPEPAHAYAQPQTTTPLPAVSGSPGAAITPLPSTQNGPVFAK	1	Y198;Y207	[5] Phospho (Y);[14] Phospho (Y);[14] Phospho (Y)		0.08		-2.54	GNRNSNSYGIPEPAH;IPEPAHAYAQPQTTT	NSNSyGIPEPAHAYAQPQTTTPLPAVSGSPGAAITPLPSTQNGPVFAK;NSNSYGIPEPAHAyAQPQTTTPLPAVSGSPGAAITPLPSTQNGPVFAK;NSNSYGIPEPAHAyAQPQTTTPLPAVSGSPGAAITPLPSTQNGPVFAK	2
CRK	P46108	Adapter molecule crk	YRPASASVSALIGGNQEGSHPQPLGGPEPGPYAQPSVNTPLPNLQNGPIYAR	1	Y221	[32] Phospho (Y);[32] Phospho (Y);[32] Phospho (Y)		0.72		-3.84	GGPEPGPYAQPSVNT	YRPASASVSALIGGNQEGSHPQPLGGPEPGPyAQPSVNTPLPNLQNGPIYAR;YRPASASVSALIGGNQEGSHPQPLGGPEPGPyAQPSVNTPLPNLQNGPIYAR;YRPASASVSALIGGNQEGSHPQPLGGPEPGPyAQPSVNTPLPNLQNGPIYAR	2
CRK	P46108	Adapter molecule crk	YRPASASVSALIGGNQEGSHPQPLGGPEPGPYAQPSVNTPLPNLQNGPIYAR	1	Y221	[32] Phospho (Y)	0.67		-5.33		GGPEPGPYAQPSVNT	YRPASASVSALIGGNQEGSHPQPLGGPEPGPyAQPSVNTPLPNLQNGPIYAR	1
RIN1	Q13671-2	Isoform RIN1-delta of Ras and Rab interactor 1	EKPAQDPLYDVPNASGGQAGGPQRPGR	1	Y36	[9] Phospho (Y);[9] Phospho (Y);[N-term] Glu->pyro-Glu (N-term E)|[9] Phospho (Y);[9] Phospho (Y)	-2.12		-0.14		KPAQDPLYDVPNASG	EKPAQDPLyDVPNASGGQAGGPQRPGR;EKPAQDPLyDVPNASGGQAGGPQRPGR;EKPAQDPLyDVPNASGGQAGGPQRPGR;EKPAQDPLyDVPNASGGQAGGPQRPGR	1
RIN1	Q13671	Ras and Rab interactor 1	EKPAQDPLYDVPNASGGQAGGPQRPGR	1	Y36	[9] Phospho (Y);[9] Phospho (Y);[N-term] Glu->pyro-Glu (N-term E)|[9] Phospho (Y);[N-term] Glu->pyro-Glu (N-term E)|[9] Phospho (Y);[N-term] Glu->pyro-Glu (N-term E)|[9] Phospho (Y)		0.56		-2.14	KPAQDPLYDVPNASG	EKPAQDPLyDVPNASGGQAGGPQRPGR;EKPAQDPLyDVPNASGGQAGGPQRPGR;EKPAQDPLyDVPNASGGQAGGPQRPGR;EKPAQDPLyDVPNASGGQAGGPQRPGR;EKPAQDPLyDVPNASGGQAGGPQRPGR	2
ZNF706	H0YAP1	Zinc finger protein 706 (Fragment)	AALIYTCTVCR	1	Y11	[5] Phospho (Y)	-2.78		0.81		AAKAALIYTCTVCRL	AALIyTCTVCR	1
ENO1	P06733	Alpha-enolase	AAVPSGASTGIYEALELR	1	Y44	[12] Phospho (Y)	-1.62		0.5		SGASTGIYEALELRD	AAVPSGASTGIyEALELR	1
ENO3	E5RGZ4	Enolase (Fragment)	AAVPSGASTGIYEALELR	1	Y44	[12] Phospho (Y);[12] Phospho (Y)		0.24		-0.55	SGASTGIYEALELRD	AAVPSGASTGIyEALELR;AAVPSGASTGIyEALELR	2
SND1	Q7KZF4	Staphylococcal nuclease domain-containing protein 1	ADDADEFGYSR	1	Y908	[9] Phospho (Y)		0.81		-0.75	DDADEFGYSR-----	ADDADEFGySR	2
PKP3	Q9Y446	Plakophilin-3	ADYDTLSLR	1	Y176	[3] Phospho (Y)	-1.46		1.28		GVGSRADYDTLSLRS	ADyDTLSLR	1
PKP3	E9PJR7	Plakophilin-3 (Fragment)	ADYDTLSLR	1	Y20	[3] Phospho (Y)		0.68		-2.5	GVGSRADYDTLSLRS	ADyDTLSLR	2
ARL11	Q969Q4	ADP-ribosylation factor-like protein 11	AEAQVVMMGLDSAGKTTLLYKLK	3	T26|T27|Y30	[7] Oxidation (M)|[16] Phospho (ST)|[17] Phospho (ST)|[20] Phospho (Y)		-1.87		2.58	AGKTTLLYKLKGHQL;GLDSAGKTTLLYKLK;LDSAGKTTLLYKLKG	AEAQVVMMGLDSAGKttLLyKLK	2
BAT1	Q5STU3	HLA-B associated transcript 1	AENDVDNELLDYEDDEVETAAGGDGAEAPAKK	1	Y13	[N-term] Acetyl (Protein N-term)|[12] Phospho (Y)		2.69		-1.92	VDNELLDYEDDEVET	AENDVDNELLDyEDDEVETAAGGDGAEAPAKK	2
DDX39B	F8VQ10	Spliceosome RNA helicase DDX39B	AENDVDNELLDYEDDEVETAAGGDGAEAPAKK	1	Y13	[N-term] Acetyl (Protein N-term)|[12] Phospho (Y)	-2.03		1.96		VDNELLDYEDDEVET	AENDVDNELLDyEDDEVETAAGGDGAEAPAKK	1
ARHGDIA	J3KRY1	Rho GDP-dissociation inhibitor 1 (Fragment)	AEQEPTAEQLAQIAAENEEDEHSVNYKPPAQK	1	Y27	[N-term] Acetyl (Protein N-term)|[26] Phospho (Y)	-0.03		0.87		EDEHSVNYKPPAQKS	AEQEPTAEQLAQIAAENEEDEHSVNyKPPAQK	1
SHB	Q15464	SH2 domain-containing adapter protein B	AGKGESAGYMEPYEAQR	1	S265;Y268	[9] Phospho (Y);[6] Phospho (ST)	-4.19		-2.8		GKGESAGYMEPYEAQ;SKAGKGESAGYMEPY	AGKGESAGyMEPYEAQR;AGKGEsAGYMEPYEAQR	1
SHB	Q15464	SH2 domain-containing adapter protein B	AGKGESAGYMEPYEAQR	1	Y268	[9] Phospho (Y)|[10] Oxidation (M)		-2.78		-4.86	GKGESAGYMEPYEAQ	AGKGESAGyMEPYEAQR	2
DCBLD2	Q96PD2-2	Isoform 2 of Discoidin, CUB and LCCL domain-containing protein 2	AGKPGLPAPDELVYQVPQSTQEVSGAGR	1	Y764	[14] Phospho (Y);[14] Phospho (Y)		0.1		-1.61	PAPDELVYQVPQSTQ	AGKPGLPAPDELVyQVPQSTQEVSGAGR;AGKPGLPAPDELVyQVPQSTQEVSGAGR	2
DCBLD2	Q96PD2-2	Isoform 2 of Discoidin, CUB and LCCL domain-containing protein 2	AGKPGLPAPDELVYQVPQSTQEVSGAGR	1	Y764	[14] Phospho (Y)	-2.62		-0.01		PAPDELVYQVPQSTQ	AGKPGLPAPDELVyQVPQSTQEVSGAGR	1
WDR1	O75083-3	Isoform 2 of WD repeat-containing protein 1	AHDGGIYAISWSPDSTHLLSASGDK	1	Y98	[7] Phospho (Y)		-0.02		-0.33	KAHDGGIYAISWSPD	AHDGGIyAISWSPDSTHLLSASGDK	2
FAM83F	Q8NEG4	Protein FAM83F	AKAPAPAPAESGESLAYWPDR	1	Y107	[17] Phospho (Y)		0.19		-0.5	ESGESLAYWPDRSDT	AKAPAPAPAESGESLAyWPDR	2
FAM83F	Q8NEG4	Protein FAM83F	AKAPAPAPAESGESLAYWPDR	1	Y107	[17] Phospho (Y)	-2.9		0.74		ESGESLAYWPDRSDT	AKAPAPAPAESGESLAyWPDR	1
CMBL	Q96DG6	Carboxymethylenebutenolidase homolog	ANEAYPCPCDIGHR	1	Y6	[N-term] Acetyl (Protein N-term)|[5] Phospho (Y)	2.69		1.41		--MANEAYPCPCDIG	ANEAyPCPCDIGHR	1
FAM83F	Q8NEG4	Protein FAM83F	APAPAPAESGESLAYWPDR	1	Y107	[15] Phospho (Y);[15] Phospho (Y)		0.71		-0.73	ESGESLAYWPDRSDT	APAPAPAESGESLAyWPDR;APAPAPAESGESLAyWPDR	2
FAM83F	Q8NEG4	Protein FAM83F	APAPAPAESGESLAYWPDR	1	Y107	[15] Phospho (Y)	-1.62		0.3		ESGESLAYWPDRSDT	APAPAPAESGESLAyWPDR	1
ERBB2IP	Q96RT1-3	Isoform 3 of Protein LAP2	AQIPEGDYLSYR	1	Y1104	[8] Phospho (Y)	-4.42		0.31		AQIPEGDYLSYREFH	AQIPEGDyLSYR	1
TPX2	Q9ULW0	Targeting protein for Xklp2	AQPVPHYGVPFKPQIPEAR	1	Y519	[7] Phospho (Y)		0.37		-0.98	KAQPVPHYGVPFKPQ	AQPVPHyGVPFKPQIPEAR	2
BCAR1	F5GXA2	Breast cancer anti-estrogen resistance protein 1	AQQGLYQVPGPSPQFQSPPAK	1	Y126	[6] Phospho (Y);[6] Phospho (Y)		0.44		-0.14	SKAQQGLYQVPGPSP	AQQGLyQVPGPSPQFQSPPAK;AQQGLyQVPGPSPQFQSPPAK	2
BCAR1	F5GXA2	Breast cancer anti-estrogen resistance protein 1	AQQGLYQVPGPSPQFQSPPAK	1	Y126	[6] Phospho (Y)	-2.69		1.65		SKAQQGLYQVPGPSP	AQQGLyQVPGPSPQFQSPPAK	1
MAPK3	E9PJF0	Mitogen-activated protein kinase 3	ASTLEAMRDVYIVQDLMETDLYK	3	S110|T127|Y130	[2] Phospho (ST)|[19] Phospho (ST)|[22] Phospho (Y);[2] Phospho (ST)|[19] Phospho (ST)|[22] Phospho (Y)		-1		1.51	DLMETDLYKLLKSQQ;IRDILRASTLEAMRD;IVQDLMETDLYKLLK	AsTLEAMRDVYIVQDLMEtDLyK;AsTLEAMRDVYIVQDLMEtDLyK	2
RBM14	Q96PK6	RNA-binding protein 14	ASYVAPLTAQPATYR	1	Y226	[3] Phospho (Y)	-0.47		0.31		RSPPRASYVAPLTAQ	ASyVAPLTAQPATYR	1
ARHGAP12	Q8IWW6-2	Isoform 2 of Rho GTPase-activating protein 12	ATTPPNQGRPDSPVYANLQELK	2	S240|Y243	[12] Phospho (ST)|[15] Phospho (Y)		1.95		-2.53	GRPDSPVYANLQELK;PNQGRPDSPVYANLQ	ATTPPNQGRPDsPVyANLQELK	2
ARHGAP12	Q8IWW6	Rho GTPase-activating protein 12	ATTPPNQGRPDSPVYANLQELK	2	S240|Y243	[12] Phospho (ST)|[15] Phospho (Y)	-3.67		1.72		GRPDSPVYANLQELK;PNQGRPDSPVYANLQ	ATTPPNQGRPDsPVyANLQELK	1
ARHGAP12	Q8IWW6-2	Isoform 2 of Rho GTPase-activating protein 12	ATTPPNQGRPDSPVYANLQELK	3	T231|S240|Y243	[3] Phospho (ST)|[12] Phospho (ST)|[15] Phospho (Y)		4.93		-4.75	GRPDSPVYANLQELK;PNQGRPDSPVYANLQ;TEQIRATTPPNQGRP	ATtPPNQGRPDsPVyANLQELK	2
ARHGAP12	Q8IWW6-2	Isoform 2 of Rho GTPase-activating protein 12	ATTPPNQGRPDSPVYANLQELK	1	Y243	[15] Phospho (Y)		0.74		-1.85	GRPDSPVYANLQELK	ATTPPNQGRPDSPVyANLQELK	2
HIPK2	Q9H2X6-3	Isoform 3 of Homeodomain-interacting protein kinase 2	AVCSTYLQSR	1	Y361	[6] Phospho (Y)	-3.74		0.76		SKAVCSTYLQSRYYR	AVCSTyLQSR	1
HIPK1	J3KQS0	Homeodomain-interacting protein kinase 1	AVCSTYLQSR	1	Y423	[6] Phospho (Y)		1.68		-1.44	SKAVCSTYLQSRYYR	AVCSTyLQSR	2
MKI67	P46013	Antigen KI-67	AVGASFPLYEPAK	1	Y340	[9] Phospho (Y)		1.28		-0.98	VGASFPLYEPAKMKT	AVGASFPLyEPAK	2
MKI67	P46013	Antigen KI-67	AVGASFPLYEPAK	1	Y340	[9] Phospho (Y)	-1.4		-0.11		VGASFPLYEPAKMKT	AVGASFPLyEPAK	1
HNRNPA0	Q13151	Heterogeneous nuclear ribonucleoprotein A0	AVPKEDIYSGGGGGGSR	1	Y180	[8] Phospho (Y)		0.42		0.16	AVPKEDIYSGGGGGG	AVPKEDIySGGGGGGSR	2
HNRNPA0	Q13151	Heterogeneous nuclear ribonucleoprotein A0	AVPKEDIYSGGGGGGSR	1	Y180	[8] Phospho (Y)	-3.19		1.35		AVPKEDIYSGGGGGG	AVPKEDIySGGGGGGSR	1
GPRC5A	Q8NFJ5	Retinoic acid-induced protein 3	AYSQEEITQGFEETGDTLYAPYSTHFQLQNQPPQK	1	Y320	[22] Phospho (Y)	-3.88		0.75		GDTLYAPYSTHFQLQ	AYSQEEITQGFEETGDTLYAPySTHFQLQNQPPQK	1
ANXA2P2	A6NMY6	Putative annexin A2-like protein	AYTNFDAER	1	Y30	[2] Phospho (Y)		1.1		-1.07	AYGSVKAYTNFDAER	AyTNFDAER	2
ANXA2P2	A6NMY6	Putative annexin A2-like protein	AYTNFDAER	1	Y30	[2] Phospho (Y)	-4.66		0.89		AYGSVKAYTNFDAER	AyTNFDAER	1
GAB1	Q13480-2	Isoform 2 of GRB2-associated-binding protein 1	DASSQDCYDIPR	1	Y406	[8] Phospho (Y)	-5.07		1.46		DASSQDCYDIPRAFP	DASSQDCyDIPR	1
SHB	Q15464	SH2 domain-containing adapter protein B	DFEDPYNGPGSSLR	1	Y96	[6] Phospho (Y)	-2.28		0.19		ERDFEDPYNGPGSSL	DFEDPyNGPGSSLR	1
RBM17	Q5W012	RNA binding motif protein 17 (Fragment)	DFPYEEDSRPR	1	Y162	[4] Phospho (Y)	-3.33		1.02		ELPRDFPYEEDSRPR	DFPyEEDSRPR	1
GSK3B	P49841-2	Isoform 2 of Glycogen synthase kinase-3 beta	DGSKVTTVVATPGQGPDRPQEVSYTDTKVIGNGSFGVVYQAK	2	S55|Y56	[23] Phospho (ST)|[24] Phospho (Y)	1.76		1.02		DRPQEVSYTDTKVIG;PDRPQEVSYTDTKVI	DGSKVTTVVATPGQGPDRPQEVsyTDTKVIGNGSFGVVYQAK	1
SRSF6	Q13247-3	Isoform SRP55-3 of Serine/arginine-rich splicing factor 6	DGYSYGSRSGGGGYSSRR	1	Y91	[14] Phospho (Y)	5.15		-6.8		SRSGGGGYSSRRTSG	DGYSYGSRSGGGGySSRR	1
MST1R	Q04912-2	Isoform Delta-RON of Macrophage-stimulating protein receptor	DILDREYYSVQQHR	1	Y1189	[7] Phospho (Y)	-4.73		1.03		RDILDREYYSVQQHR	DILDREyYSVQQHR	1
SCARB1	Q8WTV0-3	Isoform 2 of Scavenger receptor class B member 1	DKEAIQAYSESLMTSAPK	1	Y390	[8] Phospho (Y)|[13] Oxidation (M)		0.06		-2.37	DKEAIQAYSESLMTS	DKEAIQAySESLMTSAPK	2
HBS1L	Q9Y450	HBS1-like protein	DKPSVEPVEEYDYEDLKESSNSVSNHQLSGFDQAR	1	Y58	[13] Phospho (Y)		0.78		-0.51	EPVEEYDYEDLKESS	DKPSVEPVEEYDyEDLKESSNSVSNHQLSGFDQAR	2
SHB	Q15464;Q15464-2	Isoform 2 of SH2 domain-containing adapter protein B	DKVTIADDYSDPFDAK	1	S247;Y246	[9] Phospho (Y);[10] Phospho (ST)	-1.83		-0.58		KVTIADDYSDPFDAK;VTIADDYSDPFDAKN	DKVTIADDySDPFDAK;DKVTIADDYsDPFDAK	1
SHB	Q15464	SH2 domain-containing adapter protein B	DKVTIADDYSDPFDAK	1	S247;Y246	[10] Phospho (ST);[9] Phospho (Y)		0.69		-4.38	KVTIADDYSDPFDAK;VTIADDYSDPFDAKN	DKVTIADDYsDPFDAK;DKVTIADDySDPFDAK	2
SHB	Q15464	SH2 domain-containing adapter protein B	DKVTIADDYSDPFDAKNDLK	1	Y246	[9] Phospho (Y)	-2.79		-0.18		KVTIADDYSDPFDAK	DKVTIADDySDPFDAKNDLK	1
TUFM	P49411	Elongation factor Tu, mitochondrial	DLEKPFLLPVEAVYSVPGR	1	Y266	[14] Phospho (Y)		-0.18		-0.44	LLPVEAVYSVPGRGT	DLEKPFLLPVEAVySVPGR	2
HNRNPH2	P55795	Heterogeneous nuclear ribonucleoprotein H2	DLNYCFSGMSDHR	1	Y266	[4] Phospho (Y)	-2.71		0		RFGRDLNYCFSGMSD	DLNyCFSGMSDHR	1
MET	P08581	Hepatocyte growth factor receptor	DMYDKEYYSVHNK	1	Y1234	[7] Phospho (Y);[7] Phospho (Y);[2] Oxidation (M)|[7] Phospho (Y);[2] Oxidation (M)|[7] Phospho (Y)	-4.76		0.65		RDMYDKEYYSVHNKT	DMYDKEyYSVHNK;DMYDKEyYSVHNK;DMYDKEyYSVHNK;DMYDKEyYSVHNK	1
MET	P08581	Hepatocyte growth factor receptor	DMYDKEYYSVHNK	2	Y1235|S1236	[8] Phospho (Y)|[9] Phospho (ST);[8] Phospho (Y)|[9] Phospho (ST)	-5.1		0.91		DMYDKEYYSVHNKTG;MYDKEYYSVHNKTGA	DMYDKEYysVHNK;DMYDKEYysVHNK	1
DLG3	Q92796-2	Isoform 2 of Disks large homolog 3	DNEVDGQDYHFVVSR	1	S373;Y368	[14] Phospho (ST);[9] Phospho (Y)		0.73		-2.2	NEVDGQDYHFVVSRE;QDYHFVVSREQMEKD	DNEVDGQDYHFVVsR;DNEVDGQDyHFVVSR	2
DLG3	Q92796-3	Isoform 3 of Disks large homolog 3	DNEVDGQDYHFVVSR	1	Y222	[9] Phospho (Y)	-2.1		0.05		NEVDGQDYHFVVSRE	DNEVDGQDyHFVVSR	1
CDH3	J3KTE9	Cadherin-3	DNVFYYGEEGGGEEDQDYDITQLHR	1	Y645;Y646	[6] Phospho (Y);[5] Phospho (Y)		1.76		-1.42	DTRDNVFYYGEEGGG;TRDNVFYYGEEGGGE	DNVFYyGEEGGGEEDQDYDITQLHR;DNVFyYGEEGGGEEDQDYDITQLHR	2
CDH3	J3KTE9	Cadherin-3	DNVFYYGEEGGGEEDQDYDITQLHR	1	Y645;Y646	[6] Phospho (Y);[5] Phospho (Y);[6] Phospho (Y);[5] Phospho (Y);[6] Phospho (Y);[5] Phospho (Y);[6] Phospho (Y);[5] Phospho (Y);[5] Phospho (Y);[5] Phospho (Y);[5] Phospho (Y)	-5.96		0.02		DTRDNVFYYGEEGGG;TRDNVFYYGEEGGGE	DNVFYyGEEGGGEEDQDYDITQLHR;DNVFyYGEEGGGEEDQDYDITQLHR;DNVFYyGEEGGGEEDQDYDITQLHR;DNVFyYGEEGGGEEDQDYDITQLHR;DNVFYyGEEGGGEEDQDYDITQLHR;DNVFyYGEEGGGEEDQDYDITQLHR;DNVFYyGEEGGGEEDQDYDITQLHR;DNVFyYGEEGGGEEDQDYDITQLHR;DNVFyYGEEGGGEEDQDYDITQLHR;DNVFyYGEEGGGEEDQDYDITQLHR;DNVFyYGEEGGGEEDQDYDITQLHR	1
CDH1	Q9UII8	Cadherin 1, type 1, E-cadherin (Epithelial), isoform CRA_c	DNVYYYDEEGGGEEDQDFDLSQLHR	1	Y692;Y694	[6] Phospho (Y);[4] Phospho (Y);[6] Phospho (Y)	-5.76		0.24		DDTRDNVYYYDEEGG;TRDNVYYYDEEGGGE	DNVYYyDEEGGGEEDQDFDLSQLHR;DNVyYYDEEGGGEEDQDFDLSQLHR;DNVYYyDEEGGGEEDQDFDLSQLHR	1
CDH1	Q9UII8	Cadherin 1, type 1, E-cadherin (Epithelial), isoform CRA_c	DNVYYYDEEGGGEEDQDFDLSQLHR	1	Y693	[5] Phospho (Y);[5] Phospho (Y)		1.72		-1.53	DTRDNVYYYDEEGGG	DNVYyYDEEGGGEEDQDFDLSQLHR;DNVYyYDEEGGGEEDQDFDLSQLHR	2
EGFR	P00533	Epidermal growth factor receptor	DPHYQDPHSTAVGNPEYLNTVQPTCVNSTFDSPAHWAQK	1	Y1138	[17] Phospho (Y)	-1.82		2.06		TAVGNPEYLNTVQPT	DPHYQDPHSTAVGNPEyLNTVQPTCVNSTFDSPAHWAQK	1
LDHA	F5GWW2	L-lactate dehydrogenase A chain	DQLIYNLLK	1	Y10	[5] Phospho (Y)		0.08		-0.35	TLKDQLIYNLLKEEQ	DQLIyNLLK	2
LDHA	F5GWW2	L-lactate dehydrogenase A chain	DQLIYNLLKEEQTPQNK	1	Y10	[5] Phospho (Y)		-0.21		0.04	TLKDQLIYNLLKEEQ	DQLIyNLLKEEQTPQNK	2
LDHA	F5GXU1	L-lactate dehydrogenase A chain	DQLIYNLLKEEQTPQNK	1	Y10	[5] Phospho (Y);[5] Phospho (Y)	-1.2		0.88		TLKDQLIYNLLKEEQ	DQLIyNLLKEEQTPQNK;DQLIyNLLKEEQTPQNK	1
EMD	Q5HY57	Emerin	DSAYQSITHYRPVSASR	1	Y126	[4] Phospho (Y)	0.5		1.64		MYGRDSAYQSITHYR	DSAyQSITHYRPVSASR	1
CTNND1	H0YC95	Catenin delta-1 (Fragment)	DVLQTIWGYKELR	1	Y8	[N-term] Acetyl (Protein N-term)|[9] Phospho (Y)		0.06		-0.94	XVLQTIWGYKELRKP	DVLQTIWGyKELR	2
BCAR1	H3BN62	Breast cancer anti-estrogen resistance protein 1 (Fragment)	DVPDGPLLREETYDVPPAFAK	1	Y155	[13] Phospho (Y)		-1.25		1.56	PLLREETYDVPPAFA	DVPDGPLLREETyDVPPAFAK	2
RP11	Q5SVK8	Dynamin-binding protein	DYASLPPKRMYSQLK	2	Y456|S466	[2] Phospho (Y)|[10] Oxidation (M)|[12] Phospho (ST)		0.42		0.51	LEARTRDYASLPPKR;LPPKRMYSQLKTLQK	DyASLPPKRMYsQLK	2
EPHB4	Q96L35	EPH receptor B4, isoform CRA_b	EAEYSDKHGQYLIGHGTK	1	Y574	[4] Phospho (Y)		0.6		-3.74	SNGREAEYSDKHGQY	EAEySDKHGQYLIGHGTK	2
SYK	P43405	Tyrosine-protein kinase SYK	EALPMDTEVYESPYADPEEIRPK	1	Y352	[14] Phospho (Y)	0.51		0.9		TEVYESPYADPEEIR	EALPMDTEVYESPyADPEEIRPK	1
SGK223	Q86YV5	Tyrosine-protein kinase SgK223	EATQPEPIYAESTK	1	Y411	[9] Phospho (Y);[N-term] Glu->pyro-Glu (N-term E)|[9] Phospho (Y)		1.05		-1.28	ATQPEPIYAESTKRK	EATQPEPIyAESTK;EATQPEPIyAESTK	2
SGK223	Q86YV5	Tyrosine-protein kinase SgK223	EATQPEPIYAESTK	1	Y411	[9] Phospho (Y)	-3.31		1.01		ATQPEPIYAESTKRK	EATQPEPIyAESTK	1
SGK223	Q86YV5	Tyrosine-protein kinase SgK223	EATQPEPIYAESTKR	1	Y411	[9] Phospho (Y);[9] Phospho (Y);[N-term] Glu->pyro-Glu (N-term E)|[9] Phospho (Y);[N-term] Glu->pyro-Glu (N-term E)|[9] Phospho (Y)		1.14		-1.31	ATQPEPIYAESTKRK	EATQPEPIyAESTKR;EATQPEPIyAESTKR;EATQPEPIyAESTKR;EATQPEPIyAESTKR	2
SGK223	Q86YV5	Tyrosine-protein kinase SgK223	EATQPEPIYAESTKR	1	Y411	[9] Phospho (Y)	-4		1.25		ATQPEPIYAESTKRK	EATQPEPIyAESTKR	1
PEAK1	Q9H792	Pseudopodium-enriched atypical kinase 1	EDGKEDISDPMDPNPCSATYSNLGQSR	1	Y1107	[20] Phospho (Y)	1.37		0.96		PNPCSATYSNLGQSR	EDGKEDISDPMDPNPCSATySNLGQSR	1
PTK2	H0YBZ1	Focal adhesion kinase 1 (Fragment)	EDGSLQGPIGNQHIYQPVGKPDPAAPPK	1	Y559	[15] Phospho (Y);[N-term] Glu->pyro-Glu (N-term E)|[15] Phospho (Y)		0.65		-0.51	PIGNQHIYQPVGKPD	EDGSLQGPIGNQHIyQPVGKPDPAAPPK;EDGSLQGPIGNQHIyQPVGKPDPAAPPK	2
HSPA4	P34932	Heat shock 70 kDa protein 4	EDIYAVEIVGGATR	1	Y336	[4] Phospho (Y)		0.82		-1.16	KLKKEDIYAVEIVGG	EDIyAVEIVGGATR	2
HNRNPA0	Q13151	Heterogeneous nuclear ribonucleoprotein A0	EDIYSGGGGGGSRSSR	5	Y180|S181|S188|S190|S191	[N-term] Glu->pyro-Glu (N-term E)|[4] Phospho (Y)|[5] Phospho (ST)|[12] Phospho (ST)|[14] Phospho (ST)|[15] Phospho (ST)		-3.18		4	AVPKEDIYSGGGGGG;GGGGGSRSSRGGRGG;GGGGSRSSRGGRGGR;SGGGGGGSRSSRGGR;VPKEDIYSGGGGGGS	EDIysGGGGGGsRssR	2
ANKS1A	Q92625	Ankyrin repeat and SAM domain-containing protein 1A	EEDEHPYELLLTAETK	1	Y455	[7] Phospho (Y)		0.78		-0.55	REEDEHPYELLLTAE	EEDEHPyELLLTAETK	2
ANKS1A	Q92625	Ankyrin repeat and SAM domain-containing protein 1A	EEDEHPYELLLTAETK	1	Y455	[7] Phospho (Y)	-1.29		0.87		REEDEHPYELLLTAE	EEDEHPyELLLTAETK	1
NAT10	E7ESU4	N-acetyltransferase 10	EELEALFLPYDLKR	1	Y748	[10] Phospho (Y)		-1.14		0.43	LEALFLPYDLKRLEM	EELEALFLPyDLKR	2
ITSN2	Q9NZM3-2	Isoform 2 of Intersectin-2	EEPEALYAAVNK	1	Y941	[7] Phospho (Y);[N-term] Glu->pyro-Glu (N-term E)|[7] Phospho (Y)		0.82		-0.82	REEPEALYAAVNKKP	EEPEALyAAVNK;EEPEALyAAVNK	2
ITSN2	Q9NZM3-2	Isoform 2 of Intersectin-2	EEPEALYAAVNK	1	Y941	[7] Phospho (Y)	-2.6		1.55		REEPEALYAAVNKKP	EEPEALyAAVNK	1
BCAR1	F5GXV6	Breast cancer anti-estrogen resistance protein 1	EETYDVPPAFAK	1	Y179	[4] Phospho (Y)		0.68		-0.75	PLLREETYDVPPAFA	EETyDVPPAFAK	2
SNRNP70	P08621	U1 small nuclear ribonucleoprotein 70 kDa	EFEVYGPIKR	1	Y126	[5] Phospho (Y)	-2.14		0.74		LRREFEVYGPIKRIH	EFEVyGPIKR	1
EEF1A2	Q05639	Elongation factor 1-alpha 2	EHALLAYTLGVK	1	T142;Y141	[8] Phospho (ST);[N-term] Glu->pyro-Glu (N-term E)|[8] Phospho (ST);[7] Phospho (Y)		0.65		-0.82	EHALLAYTLGVKQLI;REHALLAYTLGVKQL	EHALLAYtLGVK;EHALLAYtLGVK;EHALLAyTLGVK	2
EEF1A2	Q05639	Elongation factor 1-alpha 2	EHALLAYTLGVK	1	Y141	[7] Phospho (Y)	-1.68		0.03		REHALLAYTLGVKQL	EHALLAyTLGVK	1
ADAMTS14	Q8WXS8-3	Isoform C of A disintegrin and metalloproteinase with thrombospondin motifs 14	EHVQNYVLTLMNIVDEIYHDESLGVHINIALVRLIMVGYR	3	T219|Y228|S232	[N-term] Glu->pyro-Glu (N-term E)|[9] Phospho (ST)|[11] Oxidation (M)|[18] Phospho (Y)|[22] Phospho (ST)|[36] Oxidation (M)		-0.05		-1.28	DEIYHDESLGVHINI;HVQNYVLTLMNIVDE;MNIVDEIYHDESLGV	EHVQNYVLtLMNIVDEIyHDEsLGVHINIALVRLIMVGYR	2
PEAK1	Q9H792	Pseudopodium-enriched atypical kinase 1	EIEPNYESPSSNNQDKDSSQASK	1	Y387	[6] Phospho (Y)	-2.5		1.05		MKEIEPNYESPSSNN	EIEPNyESPSSNNQDKDSSQASK	1
CFL1	E9PP50	Cofilin-1 (Fragment)	EILVGDVGQTVDDPYATFVK	1	T70;Y68	[15] Phospho (Y);[17] Phospho (ST)		0.08		0.28	GQTVDDPYATFVKML;TVDDPYATFVKMLPD	EILVGDVGQTVDDPyATFVK;EILVGDVGQTVDDPYAtFVK	2
CFL1	E9PP50	Cofilin-1 (Fragment)	EILVGDVGQTVDDPYATFVK	1	T70;Y68	[15] Phospho (Y);[17] Phospho (ST)	2.94		0.55		GQTVDDPYATFVKML;TVDDPYATFVKMLPD	EILVGDVGQTVDDPyATFVK;EILVGDVGQTVDDPYAtFVK	1
HSPA1B	F8VZJ4	Heat shock 70 kDa protein 1A/1B	ELEQVCNPIISGLYQGAGGPGPGGFGAQGPK	1	Y588	[14] Phospho (Y)		-0.31		0.19	NPIISGLYQGAGGPG	ELEQVCNPIISGLyQGAGGPGPGGFGAQGPK	2
HSPA1B	F8VZJ4	Heat shock 70 kDa protein 1A/1B	ELEQVCNPIISGLYQGAGGPGPGGFGAQGPK	1	Y588	[14] Phospho (Y)	-1.74		0.47		NPIISGLYQGAGGPG	ELEQVCNPIISGLyQGAGGPGPGGFGAQGPK	1
SHC1	P29353-2	Isoform p52Shc of SHC-transforming protein 1	ELFDDPSYVNVQNLDK	1	S316;Y317	[8] Phospho (Y);[8] Phospho (Y);[N-term] Glu->pyro-Glu (N-term E)|[7] Phospho (ST)		2.44		-1.81	ELFDDPSYVNVQNLD;RELFDDPSYVNVQNL	ELFDDPSyVNVQNLDK;ELFDDPSyVNVQNLDK;ELFDDPsYVNVQNLDK	2
SHC1	Q5T188	SHC (Src homology 2 domain containing) transforming protein 1 (Fragment)	ELFDDPSYVNVQNLDK	1	Y181	[8] Phospho (Y)	-1.94		0.68		ELFDDPSYVNVQNLD	ELFDDPSyVNVQNLDK	1
MAP4	F8W9U4	Microtubule-associated protein	ELGTAGLYLHSK	2	Y419|S422	[N-term] Glu->pyro-Glu (N-term E)|[8] Phospho (Y)|[11] Phospho (ST)		1.34		-0.74	ELGTAGLYLHSKLEQ;TAGLYLHSKLEQIPE	ELGTAGLyLHsK	2
PAG1	Q9NWQ8	Phosphoprotein associated with glycosphingolipid-enriched microdomains 1	ENDYESISDLQQGR	1	Y417	[4] Phospho (Y)	-2.85		1.2		LVPKENDYESISDLQ	ENDyESISDLQQGR	1
HSP90AA1	P07900-2	Isoform 2 of Heat shock protein HSP 90-alpha	ENYKKFYEQFSK	2	Y560|S564	[7] Phospho (Y)|[11] Phospho (ST)		0.69		-0.78	KENYKKFYEQFSKNI;KKFYEQFSKNIKLGI	ENYKKFyEQFsK	2
SLC7A6	H3BNF5	Y+L amino acid transporter 2	EPGRPTPTYHLVPNTSQSQVEEDVSSPPQR	1	Y13	[9] Phospho (Y)	-4.05		2.09		PGRPTPTYHLVPNTS	EPGRPTPTyHLVPNTSQSQVEEDVSSPPQR	1
ARHGAP42	A6NI28	Rho GTPase-activating protein 42	EPIYTLPAIISK	1	Y376	[4] Phospho (Y)		0.29		-0.67	MDGKEPIYTLPAIIS	EPIyTLPAIISK	2
ELMO2	B4DRL5	Engulfment and cell motility protein 2	EPSSYDFVYHYG	1	Y731	[11] Phospho (Y)	-2.19		2.83		SYDFVYHYG------	EPSSYDFVYHyG	1
KIAA1598	A0MZ66-3	Isoform 3 of Shootin-1	EQAIGEYEDLRAENQK	1	Y24	[7] Phospho (Y)	-1.13		1.19		KEQAIGEYEDLRAEN	EQAIGEyEDLRAENQK	1
PARD3	F5H5T0	Partitioning defective 3 homolog	ERDYAEIQDFHR	1	Y1064	[4] Phospho (Y)		0.25		-2.95	RQARERDYAEIQDFH	ERDyAEIQDFHR	2
ACAP2	Q15057	Arf-GAP with coiled-coil, ANK repeat and PH domain-containing protein 2	ESEGLYGQPGDETYQDIFR	1	Y750	[14] Phospho (Y)	-2.94		1.12		GQPGDETYQDIFRDF	ESEGLYGQPGDETyQDIFR	1
USP25	Q9UHP3-1	Isoform USP25b of Ubiquitin carboxyl-terminal hydrolase 25	ESETSVTTAQAAGDPEYLEQPSR	1	Y740	[17] Phospho (Y)		0.62		-1.13	QAAGDPEYLEQPSRS	ESETSVTTAQAAGDPEyLEQPSR	2
USP25	Q9UHP3-3	Isoform USP25m of Ubiquitin carboxyl-terminal hydrolase 25	ESETSVTTAQAAGDPEYLEQPSR	1	Y740	[17] Phospho (Y)	0.04		0.88		QAAGDPEYLEQPSRS	ESETSVTTAQAAGDPEyLEQPSR	1
OTUD4	G3V0I6	OTU domain containing 4, isoform CRA_f	ESNYFGLSPEER	1	Y439	[4] Phospho (Y)	-2.39		0.36		HTSRESNYFGLSPEE	ESNyFGLSPEER	1
PIK3R2	O00459	Phosphatidylinositol 3-kinase regulatory subunit beta	EYDQLYEEYTR	1	Y464	[6] Phospho (Y)		1.06		-0.5	SREYDQLYEEYTRTS	EYDQLyEEYTR	2
PIK3R2	O00459	Phosphatidylinositol 3-kinase regulatory subunit beta	EYDQLYEEYTR	1	Y464	[6] Phospho (Y)	-2		0.11		SREYDQLYEEYTRTS	EYDQLyEEYTR	1
MLLT4	P55196-5	Isoform 5 of Afadin	EYFTFPASK	1	Y1229	[2] Phospho (Y)	-2.27		-0.18		TQTYTREYFTFPASK	EyFTFPASK	1
PXN	P49023-2	Isoform Alpha of Paxillin	FIHQQPQSSSPVYGSSAK	2	S85|Y88	[10] Phospho (ST)|[13] Phospho (Y)		2.2		-2.19	HQQPQSSSPVYGSSA;PQSSSPVYGSSAKTS	FIHQQPQSSsPVyGSSAK	2
PXN	P49023-3	Isoform Gamma of Paxillin	FIHQQPQSSSPVYGSSAK	1	S91;Y88	[16] Phospho (ST);[13] Phospho (Y)	-2.21		2.11		PQSSSPVYGSSAKTS;SSPVYGSSAKTSSVS	FIHQQPQSSSPVYGSsAK;FIHQQPQSSSPVyGSSAK	1
EPHB2	P29323-2	Isoform 2 of Ephrin type-B receptor 2	FLEDDTSDPTYTSALGGK	1	Y780	[11] Phospho (Y)	-3.41		-0.06		DDTSDPTYTSALGGK	FLEDDTSDPTyTSALGGK	1
EPHB4	P54760	Ephrin type-B receptor 4	FLEENSSDPTYTSSLGGK	1	Y774	[11] Phospho (Y)	-3.54		-0.3		ENSSDPTYTSSLGGK	FLEENSSDPTyTSSLGGK	1
PTK2	Q05397-2	Isoform 2 of Focal adhesion kinase 1	FLIGNQHIYQPVGKPDPAAPPK	1	Y688	[9] Phospho (Y)		0.59		-0.38	LIGNQHIYQPVGKPD	FLIGNQHIyQPVGKPDPAAPPK	2
PTK2	Q05397-2	Isoform 2 of Focal adhesion kinase 1	FLIGNQHIYQPVGKPDPAAPPK	1	Y688	[9] Phospho (Y)	-0.35		1.2		LIGNQHIYQPVGKPD	FLIGNQHIyQPVGKPDPAAPPK	1
EIF3A	F5H335	Eukaryotic translation initiation factor 3 subunit A	FNVLQYVVPEVK	1	Y348	[6] Phospho (Y)		0.14		-0.15	VRFNVLQYVVPEVKD	FNVLQyVVPEVK	2
DBNL	H0Y5J4	Drebrin-like protein (Fragment)	FQDVGPQAPVGSVYQK	1	Y91	[14] Phospho (Y)	-0.34		0.54		QAPVGSVYQKTNAVS	FQDVGPQAPVGSVyQK	1
PGAM1	P18669	Phosphoglycerate mutase 1	FSGWYDADLSPAGHEEAK	1	Y26	[5] Phospho (Y);[5] Phospho (Y)		0.79		-0.55	ENRFSGWYDADLSPA	FSGWyDADLSPAGHEEAK;FSGWyDADLSPAGHEEAK	2
PGAM1	P18669	Phosphoglycerate mutase 1	FSGWYDADLSPAGHEEAKR	1	Y26	[5] Phospho (Y)		0.7		-1.22	ENRFSGWYDADLSPA	FSGWyDADLSPAGHEEAKR	2
PGAM1	P18669	Phosphoglycerate mutase 1	FSGWYDADLSPAGHEEAKR	1	Y26	[5] Phospho (Y)	-2.1		2.12		ENRFSGWYDADLSPA	FSGWyDADLSPAGHEEAKR	1
SLC38A2	Q96QD8	Sodium-coupled neutral amino acid transporter 2	FSISPDEDSSSYSSNSDFNYSYPTK	1	Y20;Y28	[20] Phospho (Y);[12] Phospho (Y);[20] Phospho (Y);[12] Phospho (Y)	-4.84		1.15		PDEDSSSYSSNSDFN;SSNSDFNYSYPTKQA	FSISPDEDSSSYSSNSDFNySYPTK;FSISPDEDSSSySSNSDFNYSYPTK;FSISPDEDSSSYSSNSDFNySYPTK;FSISPDEDSSSySSNSDFNYSYPTK	1
ARHGEF10L	Q9HCE6-2	Isoform 2 of Rho guanine nucleotide exchange factor 10-like protein	FTFPALEEDVIYDDVPCESPDAHQPGAER	1	Y131	[12] Phospho (Y)	-1.61		1.31		ALEEDVIYDDVPCES	FTFPALEEDVIyDDVPCESPDAHQPGAER	1
ZNF185	F5GXF7	Zinc finger protein 185	GALADYEGKDVATR	1	Y440	[6] Phospho (Y)	-2.31		1.08		PKGALADYEGKDVAT	GALADyEGKDVATR	1
FYN	P06241	Tyrosine-protein kinase Fyn	GAYSLSIR	1	Y185	[3] Phospho (Y)		0.7		-0.68	SETTKGAYSLSIRDW	GAySLSIR	2
SRCIN1	F5H376	SRC kinase-signaling inhibitor 1 (Fragment)	GEGLYADPYGLLHEGR	1	Y184	[5] Phospho (Y);[5] Phospho (Y)		0.5		-2.09	LVKGEGLYADPYGLL	GEGLyADPYGLLHEGR;GEGLyADPYGLLHEGR	2
GSK3B	P49841-2	Isoform 2 of Glycogen synthase kinase-3 beta	GEPNVSYICSR	1	Y216	[7] Phospho (Y)		0.53		-0.56	RGEPNVSYICSRYYR	GEPNVSyICSR	2
GSK3B	P49841-2	Isoform 2 of Glycogen synthase kinase-3 beta	GEPNVSYICSR	1	Y216	[7] Phospho (Y)	-2.63		1.16		RGEPNVSYICSRYYR	GEPNVSyICSR	1
SHB	Q15464;Q15464-2	Isoform 2 of SH2 domain-containing adapter protein B	GESAGYMEPYEAQR	1	Y268	[6] Phospho (Y)|[7] Oxidation (M);[6] Phospho (Y)		1.01		-7.76	GKGESAGYMEPYEAQ	GESAGyMEPYEAQR;GESAGyMEPYEAQR	2
SHB	Q15464	SH2 domain-containing adapter protein B	GESAGYMEPYEAQR	1	Y268	[6] Phospho (Y)	-2.68		-2.58		GKGESAGYMEPYEAQ	GESAGyMEPYEAQR	1
RPS16	P62249	40S ribosomal protein S16	GGGHVAQIYAIR	1	Y82	[9] Phospho (Y)		0.84		-1.29	GGHVAQIYAIRQSIS	GGGHVAQIyAIR	2
CREBBP	I3L293	CREB-binding protein (Fragment)	GHLLAEKIYK	1	Y8	[N-term] Acetyl (Protein N-term)|[9] Phospho (Y)		0.81		-0.17	XHLLAEKIYKIQKEL	GHLLAEKIyK	2
ATP1A1	F5H3A1	Sodium/potassium-transporting ATPase subunit alpha-1	GIVVYTGDR	1	Y260	[5] Phospho (Y)		1.02		-1.34	TARGIVVYTGDRTVM	GIVVyTGDR	2
ATP1A1	F5H3A1	Sodium/potassium-transporting ATPase subunit alpha-1	GIVVYTGDR	1	Y260	[5] Phospho (Y);[5] Phospho (Y)	-10.85		0.85		TARGIVVYTGDRTVM	GIVVyTGDR;GIVVyTGDR	1
DSP	P15924	Desmoplakin	GLPSPYNMSSAPGSR	2	Y2817|S2825	[6] Phospho (Y)|[8] Oxidation (M)|[14] Phospho (ST)	-2.91		1.49		NMSSAPGSRSGSRSG;SKGLPSPYNMSSAPG	GLPSPyNMSSAPGsR	1
RBM12B	Q8IXT5	RNA-binding protein 12B	GLPYLVNEDDVR	1	Y164	[4] Phospho (Y)		0.6		-0.79	LFLRGLPYLVNEDDV	GLPyLVNEDDVR	2
DDR1	Q08345	Epithelial discoidin domain-containing receptor 1	GNPPHSAPCVPNGSALLLSNPAYR	1	Y513	[23] Phospho (Y)		4.0337		-3.51384	LLLSNPAYRLLLATY	GNPPHSAPcVPNGSALLLSNPAyR	2
ACTR10	H0YJR3	Actin-related protein 10 (Fragment)	GPLYEGLGSGGEK	1	Y3	[4] Phospho (Y)		0.56		-0.33	-----XPLYEGLGSG	GPLyEGLGSGGEK	2
ACTR10	H0YJR3	Actin-related protein 10 (Fragment)	GPLYEGLGSGGEK	1	Y3	[4] Phospho (Y)	-1.49		1.44		-----XPLYEGLGSG	GPLyEGLGSGGEK	1
CTTN	B4E358;Q14247-2	Isoform 2 of Src substrate cortactin	GPVSGTEPEPVYSMEAADYR	1	Y130;Y409	[12] Phospho (Y)|[14] Oxidation (M);[12] Phospho (Y);[12] Phospho (Y);[12] Phospho (Y)|[14] Oxidation (M)		0.89		-0.24	GTEPEPVYSMEAADY	GPVSGTEPEPVySMEAADYR;GPVSGTEPEPVySMEAADYR;GPVSGTEPEPVySMEAADYR;GPVSGTEPEPVySMEAADYR	2
CTTN	Q14247-2	Isoform 2 of Src substrate cortactin	GPVSGTEPEPVYSMEAADYR	1	Y409	[12] Phospho (Y);[12] Phospho (Y);[12] Phospho (Y)|[14] Oxidation (M);[12] Phospho (Y)|[14] Oxidation (M)	-1.09		0.76		GTEPEPVYSMEAADY	GPVSGTEPEPVySMEAADYR;GPVSGTEPEPVySMEAADYR;GPVSGTEPEPVySMEAADYR;GPVSGTEPEPVySMEAADYR	1
PKP3	Q9Y446	Plakophilin-3	GQYHTLQAGFSSR	1	T86;Y84	[5] Phospho (ST);[3] Phospho (Y)		0.87		-0.69	RGTSRGQYHTLQAGF;TSRGQYHTLQAGFSS	GQYHtLQAGFSSR;GQyHTLQAGFSSR	2
PKP3	Q9Y446	Plakophilin-3	GQYHTLQAGFSSR	1	T86;Y84	[3] Phospho (Y);[5] Phospho (ST)	-2.91		1.28		RGTSRGQYHTLQAGF;TSRGQYHTLQAGFSS	GQyHTLQAGFSSR;GQYHtLQAGFSSR	1
EGFR	P00533	Epidermal growth factor receptor	GSHQISLDNPDYQQDFFPK	1	Y1172	[12] Phospho (Y);[12] Phospho (Y)	-2.9		1.5		ISLDNPDYQQDFFPK	GSHQISLDNPDyQQDFFPK;GSHQISLDNPDyQQDFFPK	1
PTK2	Q8IYN9	Focal adhesion kinase 1	GSIDREDGSLQGPIGNQHIYQPVGKPDPAAPPK	2	S797|Y815	[2] Phospho (ST)|[20] Phospho (Y)		1.26		-0.72	DVRLSRGSIDREDGS;PIGNQHIYQPVGKPD	GsIDREDGSLQGPIGNQHIyQPVGKPDPAAPPK	2
PTK2	H0YBZ1;Q8IYN9	Focal adhesion kinase 1 (Fragment)	GSIDREDGSLQGPIGNQHIYQPVGKPDPAAPPK	1	Y559;Y815	[20] Phospho (Y);[20] Phospho (Y)		0.43		-0.39	PIGNQHIYQPVGKPD	GSIDREDGSLQGPIGNQHIyQPVGKPDPAAPPK;GSIDREDGSLQGPIGNQHIyQPVGKPDPAAPPK	2
PTK2	Q8IYN9	Focal adhesion kinase 1	GSIDREDGSLQGPIGNQHIYQPVGKPDPAAPPK	1	Y815	[20] Phospho (Y);[20] Phospho (Y)	-1.71		1.56		PIGNQHIYQPVGKPD	GSIDREDGSLQGPIGNQHIyQPVGKPDPAAPPK;GSIDREDGSLQGPIGNQHIyQPVGKPDPAAPPK	1
EGFR	P00533	Epidermal growth factor receptor	GSTAENAEYLR	1	Y1197	[9] Phospho (Y)	-4.19		1.55		STAENAEYLRVAPQS	GSTAENAEyLR	1
DOCK1	Q14185	Dedicator of cytokinesis protein 1	GSVADYGNLMENQDLLGSPTPPPPPPHQR	1	Y1811	[6] Phospho (Y)	-2		5.95		LKGSVADYGNLMENQ	GSVADyGNLMENQDLLGSPTPPPPPPHQR	1
BYSL	Q13895	Bystin	GTGEAEEEYVGPR	1	Y49	[9] Phospho (Y)		0.9		-0.65	TGEAEEEYVGPRLSR	GTGEAEEEyVGPR	2
BYSL	F8WBL2	Bystin	GTGEAEEEYVGPR	1	Y49	[9] Phospho (Y)	-2.25		0.9		TGEAEEEYVGPRLSR	GTGEAEEEyVGPR	1
MIER1	Q8N108-14	Isoform 4 of Mesoderm induction early response protein 1	GVEAIPEGSHIKDNEQALYELVK	1	Y275	[19] Phospho (Y)		-0.74		0.13	KDNEQALYELVKCNF	GVEAIPEGSHIKDNEQALyELVK	2
DSP	P15924	Desmoplakin	GVITDQNSDGYCQTGTMSR	1	Y56	[11] Phospho (Y);[11] Phospho (Y)	-2.15		1.74		TDQNSDGYCQTGTMS	GVITDQNSDGyCQTGTMSR;GVITDQNSDGyCQTGTMSR	1
CRIP2	H0YFA4	Cysteine-rich protein 2 (Fragment)	GVNIGGAGSYIYEKPLAEGPQVTGPIEVPAAR	1	Y61	[12] Phospho (Y)		-2.5		2.35	GGAGSYIYEKPLAEG	GVNIGGAGSYIyEKPLAEGPQVTGPIEVPAAR	2
CRIP2	H0YFA4	Cysteine-rich protein 2 (Fragment)	GVNIGGAGSYIYEKPLAEGPQVTGPIEVPAAR	1	Y61	[12] Phospho (Y)	4.21		0.39		GGAGSYIYEKPLAEG	GVNIGGAGSYIyEKPLAEGPQVTGPIEVPAAR	1
MYO1E	Q12965	Unconventional myosin-Ie	GVYQYHWQSHNVK	1	Y7	[3] Phospho (Y)	3.24		-1.59		-MGSKGVYQYHWQSH	GVyQYHWQSHNVK	1
ARHGAP5	Q13017-2	Isoform 2 of Rho GTPase-activating protein 5	GYSDEIYVVPDDSQNR	1	Y1109	[7] Phospho (Y)		0.81		-2.78	KGYSDEIYVVPDDSQ	GYSDEIyVVPDDSQNR	2
ARHGAP5	Q13017-2	Isoform 2 of Rho GTPase-activating protein 5	GYSDEIYVVPDDSQNR	1	Y1109	[7] Phospho (Y)	-2.84		0.69		KGYSDEIYVVPDDSQ	GYSDEIyVVPDDSQNR	1
ACTG1	I3L3I4	Actin, cytoplasmic 2, N-terminally processed	GYSFTTTAER	1	Y198	[2] Phospho (Y)		0.73		-0.97	KILTERGYSFTTTAE	GySFTTTAER	2
PLEC	Q15149	Plectin	GYYSPYSVSGSGSTAGSR	1	Y4611;Y4615	[2] Phospho (Y);[6] Phospho (Y)	-2.63		0.93		AAQSTKGYYSPYSVS;TKGYYSPYSVSGSGS	GyYSPYSVSGSGSTAGSR;GYYSPySVSGSGSTAGSR	1
REPS1	J3KP76	RalBP1-associated Eps domain-containing protein 1	HAASYSSDSENQGSYSGVIPPPPGR	1	Y126	[15] Phospho (Y)	-2.95		1.52		DSENQGSYSGVIPPP	HAASYSSDSENQGSySGVIPPPPGR	1
CFL1	E9PP50	Cofilin-1 (Fragment)	HELQANCYEEVK	1	Y140	[8] Phospho (Y)	-1.01		1.66		HELQANCYEEVKDRC	HELQANCyEEVK	1
CFL1	E9PK25	Cofilin-1	HELQANCYEEVK	1	Y178	[8] Phospho (Y)		0.79		-0.65	HELQANCYEEVKDRC	HELQANCyEEVK	2
CFL1	E9PP50	Cofilin-1 (Fragment)	HELQANCYEEVKDR	1	Y140	[8] Phospho (Y);[8] Phospho (Y);[8] Phospho (Y)	-2.29		1.25		HELQANCYEEVKDRC	HELQANCyEEVKDR;HELQANCyEEVKDR;HELQANCyEEVKDR	1
CFL1	E9PK25;E9PP50	Cofilin-1 (Fragment)	HELQANCYEEVKDR	1	Y140;Y178	[8] Phospho (Y);[8] Phospho (Y)		1.67		-1.73	HELQANCYEEVKDRC	HELQANCyEEVKDR;HELQANCyEEVKDR	2
ZNF44	F8W7T7	Zinc finger protein 44	HERTHTGEKPYK	2	T276|Y281	[6] Phospho (ST)|[11] Phospho (Y)		1.29		-0.15	LRHERTHTGEKPYKC;THTGEKPYKCKQCGK	HERTHtGEKPyK	2
FRK	P42685	Tyrosine-protein kinase FRK	HGHYFVALFDYQAR	1	Y46	[4] Phospho (Y)		1.53		-1.78	QSQRHGHYFVALFDY	HGHyFVALFDYQAR	2
PTPN6	P29350-2	Isoform 3 of Tyrosine-protein phosphatase non-receptor type 6	HKEDVYENLHTK	1	Y525	[6] Phospho (Y)	-4.25		5.71		SKHKEDVYENLHTKN	HKEDVyENLHTK	1
BCAR1	F5GXV6;H3BN62	Breast cancer anti-estrogen resistance protein 1 (Fragment)	HLLAPGPQDIYDVPPVR	1	Y101;Y116	[11] Phospho (Y);[11] Phospho (Y)		0.53		-0.42	APGPQDIYDVPPVRG	HLLAPGPQDIyDVPPVR;HLLAPGPQDIyDVPPVR	2
TJP2	F5H301	Tight junction protein ZO-2	HPDIYAVPIK	1	Y1149	[5] Phospho (Y);[5] Phospho (Y)		0.95		-3.3	AQKHPDIYAVPIKTH	HPDIyAVPIK;HPDIyAVPIK	2
TJP2	F5H301	Tight junction protein ZO-2	HPDIYAVPIK	1	Y1149	[5] Phospho (Y)	-1.57		-0.3		AQKHPDIYAVPIKTH	HPDIyAVPIK	1
RP11	Q5SVK8	Dynamin-binding protein	HPEIVGYSVPGR	1	S1502;Y1501	[8] Phospho (ST);[7] Phospho (Y)		1.24		-3.35	HPEIVGYSVPGRNGQ;RHPEIVGYSVPGRNG	HPEIVGYsVPGR;HPEIVGySVPGR	2
DCBLD1	Q8N8Z6	Discoidin, CUB and LCCL domain-containing protein 1	HSLSSGGFSPVAGVGAQDGDYQRPHSAQPADR	1	Y652	[21] Phospho (Y)	-2.58		-0.37		VGAQDGDYQRPHSAQ	HSLSSGGFSPVAGVGAQDGDyQRPHSAQPADR	1
MAPK14	B4E0K5	Mitogen-activated protein kinase 14	HTDDEMTGYVATR	1	Y105	[9] Phospho (Y);[9] Phospho (Y)	-3.21		1.29		TDDEMTGYVATRWYR	HTDDEMTGyVATR;HTDDEMTGyVATR	1
MAPK14	Q16539-2;Q16539-3	Isoform CSBP1 of Mitogen-activated protein kinase 14	HTDDEMTGYVATR	1	Y182	[9] Phospho (Y);[9] Phospho (Y);[6] Oxidation (M)|[9] Phospho (Y);[6] Oxidation (M)|[9] Phospho (Y)		0.61		-1.89	TDDEMTGYVATRWYR	HTDDEMTGyVATR;HTDDEMTGyVATR;HTDDEMTGyVATR;HTDDEMTGyVATR	2
CTNND1	E9PRE2;O60716-17	Catenin delta-1 (Fragment)	HYEDGYPGGSDNYGSLSR	1	S154;Y116;Y127	[17] Phospho (ST);[13] Phospho (Y);[2] Phospho (Y)	-4.79		1.11		PDGYSRHYEDGYPGG;SDNYGSLSRVTRIEE;YPGGSDNYGSLSRVT	HYEDGYPGGSDNYGSLsR;HYEDGYPGGSDNyGSLSR;HyEDGYPGGSDNYGSLSR	1
DNAJA1	B7Z5C0	DnaJ homolog subfamily A member 1	HYNGEAYEDDEHHPR	1	Y224	[7] Phospho (Y)		-0.81		1.88	RHYNGEAYEDDEHHP	HYNGEAyEDDEHHPR	2
MAPK3	B3KR49;E9PJF0	Mitogen-activated protein kinase 3	IADPEHDHTGFLTEYVATR	1	T88;Y204	[15] Phospho (Y);[13] Phospho (ST)		0.76		-0.29	HDHTGFLTEYVATRW;HTGFLTEYVATRWYR	IADPEHDHTGFLTEyVATR;IADPEHDHTGFLtEYVATR	2
MAPK3	E9PQW4	Mitogen-activated protein kinase 3	IADPEHDHTGFLTEYVATR	1	Y204	[15] Phospho (Y)	-2.08		2.84		HTGFLTEYVATRWYR	IADPEHDHTGFLTEyVATR	1
RPS10	F6U211	40S ribosomal protein S10	IAIYELLFK	1	Y12	[4] Phospho (Y)		0.33		-1.02	KKNRIAIYELLFKEG	IAIyELLFK	2
DOK1	Q99704	Docking protein 1	IAPCPSQDSLYSDPLDSTSAQAGEGVQR	1	Y315	[11] Phospho (Y)		0.79		-1.46	CPSQDSLYSDPLDST	IAPCPSQDSLySDPLDSTSAQAGEGVQR	2
DOK1	Q99704	Docking protein 1	IAPCPSQDSLYSDPLDSTSAQAGEGVQR	1	Y315	[11] Phospho (Y)	-2.05		0.6		CPSQDSLYSDPLDST	IAPCPSQDSLySDPLDSTSAQAGEGVQR	1
MAGI1	H7C535	Membrane-associated guanylate kinase, WW and PDZ domain-containing protein 1 (Fragment)	IEDPVYGIYYVDHINR	1	Y254	[6] Phospho (Y);[6] Phospho (Y)	-1.59		0.07		EKIEDPVYGIYYVDH	IEDPVyGIYYVDHINR;IEDPVyGIYYVDHINR	1
MAGI1	Q96QZ7-2	Isoform 2 of Membrane-associated guanylate kinase, WW and PDZ domain-containing protein 1	IEDPVYGIYYVDHINR	1	Y373	[6] Phospho (Y)		-0.34		-0.06	EKIEDPVYGIYYVDH	IEDPVyGIYYVDHINR	2
CDK5	Q00535-2	Isoform 2 of Cyclin-dependent kinase 5	IGEGTYGTVFK	1	Y15	[6] Phospho (Y)		0.98		-0.89	EKIGEGTYGTVFKAK	IGEGTyGTVFK	2
CDK5	Q00535-2	Isoform 2 of Cyclin-dependent kinase 5	IGEGTYGTVFK	1	Y15	[6] Phospho (Y)	-2.3		1.25		EKIGEGTYGTVFKAK	IGEGTyGTVFK	1
CDK1	E5RIU6	Cyclin-dependent kinase 1 (Fragment)	IGEGTYGVVYK	2	T14|Y15	[5] Phospho (ST)|[6] Phospho (Y)		1.89		-1.58	EKIGEGTYGVVYKGR;IEKIGEGTYGVVYKG	IGEGtyGVVYK	2
CDK1;CDK3	K7ELV5;P06493-2	Cyclin-dependent kinase 3 (Fragment)	IGEGTYGVVYK	2	T14|Y15	[5] Phospho (ST)|[6] Phospho (Y);[5] Phospho (ST)|[6] Phospho (Y)	-1.79		1.21		EKIGEGTYGVVYKAK;EKIGEGTYGVVYKGR;IEKIGEGTYGVVYKG;VEKIGEGTYGVVYKA	IGEGtyGVVYK;IGEGtyGVVYK	1
CDK2	G3V5T9	Cyclin-dependent kinase 2	IGEGTYGVVYK	1	Y15;Y19	[10] Phospho (Y);[6] Phospho (Y)		0.93		-0.54	EGTYGVVYKARNKLT;EKIGEGTYGVVYKAR	IGEGTYGVVyK;IGEGTyGVVYK	2
CDK2;CDK3	K7ELV5;P24941	Cyclin-dependent kinase 2	IGEGTYGVVYK	1	Y15;Y19	[10] Phospho (Y);[6] Phospho (Y);[6] Phospho (Y);[6] Phospho (Y)	-2.85		1.42		EGTYGVVYKAKNRET;EKIGEGTYGVVYKAR	IGEGTYGVVyK;IGEGTyGVVYK;IGEGTyGVVYK;IGEGTyGVVYK	1
CARKD	Q8IW45-2	Isoform 2 of ATP-dependent (S)-NAD(P)H-hydrate dehydratase	IGVVGGCQEYTGAPYFAAISALK	1	Y85	[10] Phospho (Y)		-0.22		-0.39	VVGGCQEYTGAPYFA	IGVVGGCQEyTGAPYFAAISALK	2
TUBA1A	G3V1U9	Tubulin alpha-1A chain	IHFPLATYAPVISAEK	1	Y237	[8] Phospho (Y)		-0.39		0.02	IHFPLATYAPVISAE	IHFPLATyAPVISAEK	2
TUBA3E	Q6PEY2	Tubulin alpha-3E chain	IHFPLATYAPVISAEK	1	Y272	[8] Phospho (Y)	-0.8		1.06		IHFPLATYAPVISAE	IHFPLATyAPVISAEK	1
PHPT1	Q9NRX4	14 kDa phosphohistidine phosphatase	IHVYGYSMAYGPAQHAISTEK	1	Y93	[6] Phospho (Y)|[8] Oxidation (M)		0.19		-0.32	KKIHVYGYSMAYGPA	IHVYGySMAYGPAQHAISTEK	2
PHPT1	Q9NRX4	14 kDa phosphohistidine phosphatase	IHVYGYSMAYGPAQHAISTEK	1	Y93	[6] Phospho (Y)|[8] Oxidation (M)	-1.52		0.93		KKIHVYGYSMAYGPA	IHVYGySMAYGPAQHAISTEK	1
CRK	P46108	Adapter molecule crk	IHYLDTTTLIEPVSRSR	3	Y108|T111|T113	[3] Phospho (Y)|[6] Phospho (ST)|[8] Phospho (ST)		-1.74		2.26	IHYLDTTTLIEPVSR;LEFYKIHYLDTTTLI;YKIHYLDTTTLIEPV	IHyLDtTtLIEPVSRSR	2
ANKS1A	Q92625	Ankyrin repeat and SAM domain-containing protein 1A	IIASLADRPYEEPPQKPPR	1	Y834	[10] Phospho (Y)		1.17		-1.2	ASLADRPYEEPPQKP	IIASLADRPyEEPPQKPPR	2
ANKS1A	Q92625	Ankyrin repeat and SAM domain-containing protein 1A	IIASLADRPYEEPPQKPPR	1	Y834	[10] Phospho (Y)	-1.19		0.66		ASLADRPYEEPPQKP	IIASLADRPyEEPPQKPPR	1
RPLP0	F8VZS0	60S acidic ribosomal protein P0 (Fragment)	IIQLLDDYPK	1	Y24	[8] Phospho (Y)		0.8		-0.15	IIQLLDDYPKCFIVG	IIQLLDDyPK	2
CDH3	J3KTE9	Cadherin-3	IKEPLLLPEDDTRDNVFYYGEEGGGEEDQDYDITQLHR	1	Y646	[19] Phospho (Y)	-7.8		-1.59		TRDNVFYYGEEGGGE	IKEPLLLPEDDTRDNVFYyGEEGGGEEDQDYDITQLHR	1
CBL	P22681	E3 ubiquitin-protein ligase CBL	IKPSSSANAIYSLAARPLPVPK	1	Y674	[11] Phospho (Y)	-2.16		0.81		SSSANAIYSLAARPL	IKPSSSANAIySLAARPLPVPK	1
HSP90AB1	P08238	Heat shock protein HSP 90-beta	IMKAQALRDNSTMGYMMAK	1	Y619	[15] Phospho (Y)|[16] Oxidation (M)|[17] Oxidation (M);[13] Oxidation (M)|[15] Phospho (Y)|[17] Oxidation (M)		0.47		-0.11	RDNSTMGYMMAKKHL	IMKAQALRDNSTMGyMMAK;IMKAQALRDNSTMGyMMAK	2
TUBB4B	P68371	Tubulin beta-4B chain	INVYYNEATGGK	1	Y50	[4] Phospho (Y)		0.29		0.08	QLERINVYYNEATGG	INVyYNEATGGK	2
TUBB4B	P68371	Tubulin beta-4B chain	INVYYNEATGGK	1	Y51	[5] Phospho (Y)	-2.58		0.89		LERINVYYNEATGGK	INVYyNEATGGK	1
PTPN11	Q06124-2	Isoform 2 of Tyrosine-protein phosphatase non-receptor type 11	IQNTGDYYDLYGGEK	1	Y62	[7] Phospho (Y)		0.23		-0.15	KIQNTGDYYDLYGGE	IQNTGDyYDLYGGEK	2
PTPN11	Q06124-2	Isoform 2 of Tyrosine-protein phosphatase non-receptor type 11	IQNTGDYYDLYGGEK	1	Y62;Y66	[7] Phospho (Y);[11] Phospho (Y)	-2.53		0.36		KIQNTGDYYDLYGGE;TGDYYDLYGGEKFAT	IQNTGDyYDLYGGEK;IQNTGDYYDLyGGEK	1
HSP90AB1	P08238	Heat shock protein HSP 90-beta	IRYESLTDPSK	1	Y56	[3] Phospho (Y);[3] Phospho (Y)		0.83		-0.86	DALDKIRYESLTDPS	IRyESLTDPSK;IRyESLTDPSK	2
HSP90AB1	P08238	Heat shock protein HSP 90-beta	IRYESLTDPSKLDSGK	1	Y56	[3] Phospho (Y)	-1.4		1.28		DALDKIRYESLTDPS	IRyESLTDPSKLDSGK	1
HIST1H4A	P62805	Histone H4	ISGLIYEETR	1	Y52	[6] Phospho (Y)	-0.58		-3.44		KRISGLIYEETRGVL	ISGLIyEETR	1
PARD3	F5H5T0	Partitioning defective 3 homolog	ISHSLYSGIEGLDESPSR	1	S702;Y706	[2] Phospho (ST);[6] Phospho (Y)		0.41		-4.32	DDRERRISHSLYSGI;RRISHSLYSGIEGLD	IsHSLYSGIEGLDESPSR;ISHSLySGIEGLDESPSR	2
PARD3	Q8TEW0-2	Isoform 2 of Partitioning defective 3 homolog	ISHSLYSGIEGLDESPSR	1	Y719	[6] Phospho (Y);[6] Phospho (Y)	-2.93		-0.25		RRISHSLYSGIEGLD	ISHSLySGIEGLDESPSR;ISHSLySGIEGLDESPSR	1
TUBB	F8VYX6	Tubulin beta chain	ISVYYNEATGGK	1	Y51	[5] Phospho (Y)	-2.35		0.71		LDRISVYYNEATGGK	ISVYyNEATGGK	1
INCENP	Q9NQS7-2	Isoform 2 of Inner centromere protein	ISYVQDENRDPIR	1	Y73	[3] Phospho (Y)		0.95		-0.84	RKKRRISYVQDENRD	ISyVQDENRDPIR	2
INCENP	Q9NQS7-2	Isoform 2 of Inner centromere protein	ISYVQDENRDPIR	1	Y73	[3] Phospho (Y)	-0.78		1.16		RKKRRISYVQDENRD	ISyVQDENRDPIR	1
INCENP	Q9NQS7-2	Isoform 2 of Inner centromere protein	ISYVQDENRDPIRR	1	Y73	[3] Phospho (Y)	-2.16		1.5		RKKRRISYVQDENRD	ISyVQDENRDPIRR	1
NCK2	E7EPF5	Cytoplasmic protein NCK2 (Fragment)	IYDLNIPAFVK	1	Y110	[2] Phospho (Y)		0.11		-0.4	GSGADRIYDLNIPAF	IyDLNIPAFVK	2
PRPF31	E7EN72	U4/U6 small nuclear ribonucleoprotein Prp31 (Fragment)	IYEYVESR	1	Y205	[2] Phospho (Y)		1.24		-0.78	NASKHRIYEYVESRM	IyEYVESR	2
DYRK1A	Q13627-5	Isoform 4 of Dual specificity tyrosine-phosphorylation-regulated kinase 1A	IYQYIQSR	1	Y321	[4] Phospho (Y)	-4.22		0.93		LGQRIYQYIQSRFYR	IYQyIQSR	1
DYRK1A	F8WAP0	Dual-specificity tyrosine-phosphorylation-regulated kinase 1A	IYQYIQSR	1	Y93	[4] Phospho (Y)		0.45		-0.43	LGQRIYQYIQSRFYR	IYQyIQSR	2
PACS1	E9PPK2	Phosphofurin acidic cluster sorting protein 1 (Fragment)	IYSLSSQPIDHEGIK	1	Y153	[2] Phospho (Y)		0.65		-1.32	PVAEIKIYSLSSQPI	IySLSSQPIDHEGIK	2
HSPA4	P34932	Heat shock 70 kDa protein 4	KEDIYAVEIVGGATR	1	Y336	[5] Phospho (Y)		0.51		-0.6	KLKKEDIYAVEIVGG	KEDIyAVEIVGGATR	2
RPL3	G5E9G0	60S ribosomal protein L3	KIYKIGQGYLIK	2	Y233|Y239	[3] Phospho (Y)|[9] Phospho (Y)		0.62		0.04	IYKIGQGYLIKDGKL;TEINKKIYKIGQGYL	KIyKIGQGyLIK	2
FYN	P06241	Tyrosine-protein kinase Fyn	KLDNGGYYITTR	1	Y213	[7] Phospho (Y)	-4.53		-1.43		RKLDNGGYYITTRAQ	KLDNGGyYITTR	1
ZNF207	E1P660	Zinc finger protein 207	KLYTGPGLAIHCMQVHK	1	Y45	[3] Phospho (Y);[3] Phospho (Y)|[13] Oxidation (M)		-0.07		0	HICHKKLYTGPGLAI	KLyTGPGLAIHCMQVHK;KLyTGPGLAIHCMQVHK	2
TES	Q9UGI8-2	Isoform 2 of Testin	KNVSINTVTYEWAPPVQNQALAR	1	Y102	[10] Phospho (Y)	-1.3		0.55		VSINTVTYEWAPPVQ	KNVSINTVTyEWAPPVQNQALAR	1
TNK2	C9J1X3	Activated CDC42 kinase 1	KPTYDPVSEDQDPLSSDFK	1	T549;Y550	[4] Phospho (Y);[3] Phospho (ST)		0.76		-0.75	GGVKKPTYDPVSEDQ;LGGVKKPTYDPVSED	KPTyDPVSEDQDPLSSDFK;KPtYDPVSEDQDPLSSDFK	2
TNK2	C9J1X3	Activated CDC42 kinase 1	KPTYDPVSEDQDPLSSDFK	1	Y550	[4] Phospho (Y);[4] Phospho (Y)	-1.29		0.43		GGVKKPTYDPVSEDQ	KPTyDPVSEDQDPLSSDFK;KPTyDPVSEDQDPLSSDFK	1
TNK2	C9J1X3	Activated CDC42 kinase 1	KPTYDPVSEDQDPLSSDFKR	1	Y550	[4] Phospho (Y)		0.32		-0.44	GGVKKPTYDPVSEDQ	KPTyDPVSEDQDPLSSDFKR	2
TNK2	C9J1X3	Activated CDC42 kinase 1	KPTYDPVSEDQDPLSSDFKR	1	Y550	[4] Phospho (Y)	-2.22		0.89		GGVKKPTYDPVSEDQ	KPTyDPVSEDQDPLSSDFKR	1
KIAA1430	Q9P2B7	UPF0501 protein KIAA1430	KQENVSQEIYEDVEDLKNNSK	1	Y292	[10] Phospho (Y)	-0.73		0.4		ENVSQEIYEDVEDLK	KQENVSQEIyEDVEDLKNNSK	1
PTRF	Q6NZI2	Polymerase I and transcript release factor	KSFTPDHVVYAR	1	Y308	[10] Phospho (Y);[10] Phospho (Y)		1.28		-1.95	FTPDHVVYARSKTAV	KSFTPDHVVyAR;KSFTPDHVVyAR	2
PTRF	Q6NZI2	Polymerase I and transcript release factor	KSFTPDHVVYAR	1	Y308	[10] Phospho (Y)	-2.65		0.66		FTPDHVVYARSKTAV	KSFTPDHVVyAR	1
DCBLD2	Q96PD2-2	Isoform 2 of Discoidin, CUB and LCCL domain-containing protein 2	KTEGTYDLPYWDR	1	Y565	[6] Phospho (Y)	-1.51		0		KKKTEGTYDLPYWDR	KTEGTyDLPYWDR	1
CDV3	Q9UKY7	Protein CDV3 homolog	KTPQGPPEIYSDTQFPSLQSTAK	1	Y190	[10] Phospho (Y)		0.83		-1.31	PQGPPEIYSDTQFPS	KTPQGPPEIySDTQFPSLQSTAK	2
CDV3	D6R9V8	Protein CDV3 homolog	KTPQGPPEIYSDTQFPSLQSTAK	1	Y88	[10] Phospho (Y)	-1.2		0.55		PQGPPEIYSDTQFPS	KTPQGPPEIySDTQFPSLQSTAK	1
F11R	B7Z5W1	Junctional adhesion molecule A	KVIYSQPSAR	1	Y284	[4] Phospho (Y)		1.15		-1.61	TSSKKVIYSQPSARS	KVIySQPSAR	2
F11R	B7Z5W1	Junctional adhesion molecule A	KVIYSQPSAR	1	Y284	[4] Phospho (Y)	-3.38		-3.94		TSSKKVIYSQPSARS	KVIySQPSAR	1
PSMA2	C9JCK5	Proteasome subunit alpha type-2	LAQQYYLVYQEPIPTAQLVQR	1	Y31	[9] Phospho (Y)		-0.05		0.24	AQQYYLVYQEPIPTA	LAQQYYLVyQEPIPTAQLVQR	2
PRPF4B	F5H2U2	Serine/threonine-protein kinase PRP4 homolog	LCDFGSASHVADNDITPYLVSR	1	S838;Y835	[18] Phospho (Y);[21] Phospho (ST);[18] Phospho (Y);[18] Phospho (Y);[18] Phospho (Y)	-1.65		0.68		ADNDITPYLVSRFYR;DITPYLVSRFYRAPE	LCDFGSASHVADNDITPyLVSR;LCDFGSASHVADNDITPYLVsR;LCDFGSASHVADNDITPyLVSR;LCDFGSASHVADNDITPyLVSR;LCDFGSASHVADNDITPyLVSR	1
PRPF4B	Q13523	Serine/threonine-protein kinase PRP4 homolog	LCDFGSASHVADNDITPYLVSR	1	T847;Y849	[18] Phospho (Y);[16] Phospho (ST)		0.46		-0.38	ADNDITPYLVSRFYR;HVADNDITPYLVSRF	LCDFGSASHVADNDITPyLVSR;LCDFGSASHVADNDItPYLVSR	2
FYN	P06241	Tyrosine-protein kinase Fyn	LDNGGYYITTR	1	Y214	[7] Phospho (Y)		0.46		0.4	KLDNGGYYITTRAQF	LDNGGYyITTR	2
SHB	Q15464	SH2 domain-containing adapter protein B	LDYCGGSGEPGGVQR	1	Y114	[3] Phospho (Y)		0.2		-4.33	RAMCRLDYCGGSGEP	LDyCGGSGEPGGVQR	2
SHB	Q15464	SH2 domain-containing adapter protein B	LDYCGGSGEPGGVQR	1	Y114	[3] Phospho (Y)	-3.58		-1.06		RAMCRLDYCGGSGEP	LDyCGGSGEPGGVQR	1
TBCB	K7EL99	Tubulin-folding cofactor B (Fragment)	LGEYEDVSR	1	Y93	[4] Phospho (Y)		0.94		-1.13	SGARLGEYEDVSRV-	LGEyEDVSR	2
TBCB	K7EL99	Tubulin-folding cofactor B (Fragment)	LGEYEDVSR	1	Y93	[4] Phospho (Y)	-2.63		1.43		SGARLGEYEDVSRV-	LGEyEDVSR	1
PKP3	Q9Y446	Plakophilin-3	LGPGGLDDRYSLVSEQLEPAATSTYR	1	Y195	[10] Phospho (Y)	-2.48		1.4		PGGLDDRYSLVSEQL	LGPGGLDDRySLVSEQLEPAATSTYR	1
CTNNB1	P35222	Catenin beta-1	LHYGLPVVVK	1	Y489	[3] Phospho (Y)		0.33		-0.24	QNAVRLHYGLPVVVK	LHyGLPVVVK	2
FYN	P06241	Tyrosine-protein kinase Fyn	LIEDNEYTAR	1	Y420	[7] Phospho (Y)		1.08		-0.59	RLIEDNEYTARQGAK	LIEDNEyTAR	2
FYN	P06241	Tyrosine-protein kinase Fyn	LIEDNEYTAR	1	Y420	[7] Phospho (Y)	-3.62		0.49		RLIEDNEYTARQGAK	LIEDNEyTAR	1
ITSN2	Q9NZM3-2	Isoform 2 of Intersectin-2	LIYLVPEK	1	Y553	[3] Phospho (Y)		1.09		-1.4	EYQNKLIYLVPEKQL	LIyLVPEK	2
HSPA4	P34932	Heat shock 70 kDa protein 4	LKKEDIYAVEIVGGATR	1	Y336	[7] Phospho (Y)		0.55		-1.03	KLKKEDIYAVEIVGG	LKKEDIyAVEIVGGATR	2
TYK2	E9PM19	Tyrosine-protein kinase	LLAQAEGEPCYIR	1	Y107	[11] Phospho (Y)		0.8		-0.14	QAEGEPCYIRDSGVA	LLAQAEGEPCyIR	2
TYK2	E9PM19	Tyrosine-protein kinase	LLAQAEGEPCYIR	1	Y107	[11] Phospho (Y)	-2.05		1.16		QAEGEPCYIRDSGVA	LLAQAEGEPCyIR	1
PARM1	D6RBB6	Prostate androgen-regulated mucin-like protein 1	LLDDHDYGSWGNYNNPLYDDS	1	Y65	[18] Phospho (Y)	-13.75		3.87		GNYNNPLYDDS----	LLDDHDYGSWGNYNNPLyDDS	1
PTK2	E7ESA6	Focal adhesion kinase 1	LLELAGQEALKPAGAIYMEK	1	Y18	[17] Phospho (Y)	-3		1.91		LKPAGAIYMEKSGCS	LLELAGQEALKPAGAIyMEK	1
TOP1	P11387	DNA topoisomerase 1	LNYLDPR	1	Y723	[3] Phospho (Y)	-0.29		1.25		LGTSKLNYLDPRITV	LNyLDPR	1
SHB	Q15464	SH2 domain-containing adapter protein B	LPQDDDRPADEYDQPWEWNR	1	Y336	[12] Phospho (Y)	-3.28		1.53		DDRPADEYDQPWEWN	LPQDDDRPADEyDQPWEWNR	1
CTTN	B4E358	Src substrate cortactin	LPSSPVYEDAASFK	1	S102;Y105	[7] Phospho (Y);[4] Phospho (ST)		0.66		-0.28	RLPSSPVYEDAASFK;TEERLPSSPVYEDAA	LPSSPVyEDAASFK;LPSsPVYEDAASFK	2
CTTN	Q14247-2	Isoform 2 of Src substrate cortactin	LPSSPVYEDAASFK	1	S381;Y384	[7] Phospho (Y);[4] Phospho (ST)	-0.54		0.33		RLPSSPVYEDAASFK;TEERLPSSPVYEDAA	LPSSPVyEDAASFK;LPSsPVYEDAASFK	1
CTTN	Q14247-2	Isoform 2 of Src substrate cortactin	LPSSPVYEDAASFK	2	S381|Y384	[4] Phospho (ST)|[7] Phospho (Y)		2.66		-1.74	RLPSSPVYEDAASFK;TEERLPSSPVYEDAA	LPSsPVyEDAASFK	2
CTTN	Q14247-2	Isoform 2 of Src substrate cortactin	LPSSPVYEDAASFK	2	S381|Y384	[4] Phospho (ST)|[7] Phospho (Y);[4] Phospho (ST)|[7] Phospho (Y)	-0.39		1.92		RLPSSPVYEDAASFK;TEERLPSSPVYEDAA	LPSsPVyEDAASFK;LPSsPVyEDAASFK	1
PKP4	Q99569	Plakophilin-4	LQHQQLYYSQDDSNRK	1	Y1115	[7] Phospho (Y)	-5.45		1.48		RLQHQQLYYSQDDSN	LQHQQLyYSQDDSNRK	1
CDV3	D6R9V8	Protein CDV3 homolog	LQLDNQYAVLENQK	1	Y142	[7] Phospho (Y)	-1.19		0.81		KLQLDNQYAVLENQK	LQLDNQyAVLENQK	1
CDV3	Q9UKY7	Protein CDV3 homolog	LQLDNQYAVLENQK	1	Y244	[7] Phospho (Y)		0.39		0.15	KLQLDNQYAVLENQK	LQLDNQyAVLENQK	2
ADAMTS14	Q8WXS8-4	Isoform D of A disintegrin and metalloproteinase with thrombospondin motifs 14	LSDYGVTVPCSTDFRGR	1	S36;Y38	[4] Phospho (Y);[2] Phospho (ST);[4] Phospho (Y)		0.45		-0.24	LHLSGKLSDYGVTVP;LSGKLSDYGVTVPCS	LSDyGVTVPCSTDFRGR;LsDYGVTVPCSTDFRGR;LSDyGVTVPCSTDFRGR	2
EPS8	Q12929	Epidermal growth factor receptor kinase substrate 8	LSTEHSSVSEYHPADGYAFSSNIYTR	1	T477;Y491	[17] Phospho (Y);[3] Phospho (ST)	-2.6		0.42		EYHPADGYAFSSNIY;QEIKRLSTEHSSVSE	LSTEHSSVSEYHPADGyAFSSNIYTR;LStEHSSVSEYHPADGYAFSSNIYTR	1
DOK1	Q99704	Docking protein 1	LTDPKEDPIYDEPEGLAPVPPQGLYDLPR	1	Y362	[10] Phospho (Y)		-0.3		-0.31	DPKEDPIYDEPEGLA	LTDPKEDPIyDEPEGLAPVPPQGLYDLPR	2
DOK1	Q99704	Docking protein 1	LTDPKEDPIYDEPEGLAPVPPQGLYDLPR	1	Y362	[10] Phospho (Y)	-1.65		1.22		DPKEDPIYDEPEGLA	LTDPKEDPIyDEPEGLAPVPPQGLYDLPR	1
LCK	Q573B4	Proto-oncogene tyrosine-protein kinase LCK	LVRLYAVVTQEPIYIITEYMENGSLVDFLKTPSGIK	4	Y320|Y325|S330|T337	[14] Phospho (Y)|[19] Phospho (Y)|[24] Phospho (ST)|[31] Phospho (ST)		1.68		-1.58	PIYIITEYMENGSLV;SLVDFLKTPSGIKLT;TEYMENGSLVDFLKT;VVTQEPIYIITEYME	LVRLYAVVTQEPIyIITEyMENGsLVDFLKtPSGIK	2
HSP90AB1	P08238	Heat shock protein HSP 90-beta	LVSSPCCIVTSTYGWTANMER	1	Y596	[13] Phospho (Y);[13] Phospho (Y)	-1.33		0.19		CCIVTSTYGWTANME	LVSSPCCIVTSTyGWTANMER;LVSSPCCIVTSTyGWTANMER	1
HSP90AA1	P07900-2	Isoform 2 of Heat shock protein HSP 90-alpha	LVTSPCCIVTSTYGWTANMER	1	Y726	[13] Phospho (Y)	-0.81		-0.44		CCIVTSTYGWTANME	LVTSPCCIVTSTyGWTANMER	1
SIGIRR	Q6IA17	Single Ig IL-1-related receptor	LYDAYVSYSDCPEDR	1	Y171	[8] Phospho (Y)	-12.34		3.07		LYDAYVSYSDCPEDR	LYDAYVSySDCPEDR	1
NCK1	P16333	Cytoplasmic protein NCK1	LYDLNMPAYVK	1	Y105	[2] Phospho (Y)		1.43		-0.91	VDPGERLYDLNMPAY	LyDLNMPAYVK	2
ZNF326	Q5BKZ1	DBIRD complex subunit ZNF326	MDFEDDYTHSACR	1	Y7	[N-term] Acetyl (Protein N-term)|[1] Oxidation (M)|[7] Phospho (Y);[N-term] Acetyl (Protein N-term)|[7] Phospho (Y)		0.84		-0.84	-MDFEDDYTHSACRN	MDFEDDyTHSACR;MDFEDDyTHSACR	2
ZNF326	Q5BKZ1	DBIRD complex subunit ZNF326	MDFEDDYTHSACR	1	Y7	[N-term] Acetyl (Protein N-term)|[7] Phospho (Y);[N-term] Acetyl (Protein N-term)|[1] Oxidation (M)|[7] Phospho (Y)	-0.08		0.78		-MDFEDDYTHSACRN	MDFEDDyTHSACR;MDFEDDyTHSACR	1
VANGL1	Q8TAA9-2	Isoform 2 of Vang-like protein 1	MDTESTYSGYSYYSSHSK	1	Y7	[N-term] Acetyl (Protein N-term)|[7] Phospho (Y)	-3.29		-0.96		-MDTESTYSGYSYYS	MDTESTySGYSYYSSHSK	1
MATR3	D6REM6	Matrin-3	MDYEDDRLR	1	Y219	[3] Phospho (Y)	-1.4		-4.24		GYYDRMDYEDDRLRD	MDyEDDRLR	1
TKT	E7EPA7	Transketolase	MESYHKPDQQK	1	Y4	[4] Phospho (Y)		1.1		-0.32	----MESYHKPDQQK	MESyHKPDQQK	2
RAB1B	Q9H0U4	Ras-related protein Rab-1B	MNPEYDYLFK	1	Y5	[N-term] Acetyl (Protein N-term)|[1] Oxidation (M)|[5] Phospho (Y)		0.33		-1.6	---MNPEYDYLFKLL	MNPEyDYLFK	2
DLG1	E7EWL7	Disks large homolog 1	MNYIFGNNTLLYSR	1	Y3	[N-term] Acetyl (Protein N-term)|[3] Phospho (Y)		0.56		-0.54	-----MNYIFGNNTL	MNyIFGNNTLLYSR	2
HSP90AB2P	Q58FF8	Putative heat shock protein HSP 90-beta 2	MPEEVHLGEKEVETFAFQAEIAQLMSLIINTFYSNK	2	T14|Y33	[1] Oxidation (M)|[14] Phospho (ST)|[25] Oxidation (M)|[33] Phospho (Y)		3.28		-1.39	LGEKEVETFAFQAEI;SLIINTFYSNKEIFL	MPEEVHLGEKEVEtFAFQAEIAQLMSLIINTFySNK	2
SLC16A1	P53985	Monocarboxylate transporter 1	MPPAVGGPVGYTPPDGGWGWAVVIGAFISIGFSYAFPKSITVFFK	2	Y11|T41	[N-term] Acetyl (Protein N-term)|[1] Oxidation (M)|[11] Phospho (Y)|[41] Phospho (ST)	-1.83		-2.29		AVGGPVGYTPPDGGW;YAFPKSITVFFKEIE	MPPAVGGPVGyTPPDGGWGWAVVIGAFISIGFSYAFPKSItVFFK	1
TBC1D5	Q92609	TBC1 domain family member 5	MYHSLSETR	1	Y2	[N-term] Acetyl (Protein N-term)|[2] Phospho (Y)	-1.22		0.69		------MYHSLSETR	MyHSLSETR	1
CAPG	B4DU58	Macrophage-capping protein	MYTAIPQSGSPFPGSVQDPGLHVWR	1	Y2	[N-term] Acetyl (Protein N-term)|[2] Phospho (Y)	-0.31		0.95		------MYTAIPQSG	MyTAIPQSGSPFPGSVQDPGLHVWR	1
C9orf78	Q9NZ63	Uncharacterized protein C9orf78	NAEDCLYELPENIR	1	Y147	[7] Phospho (Y);[7] Phospho (Y)		0.77		-0.49	KNAEDCLYELPENIR	NAEDCLyELPENIR;NAEDCLyELPENIR	2
C9orf78	Q9NZ63	Uncharacterized protein C9orf78	NAEDCLYELPENIR	1	Y147	[7] Phospho (Y)	-1.17		1.03		KNAEDCLYELPENIR	NAEDCLyELPENIR	1
CTNNA1	P35221-2	Isoform 2 of Catenin alpha-1	NAGNEQDLGIQYK	1	Y177	[12] Phospho (Y)		3.79		-0.29	EQDLGIQYKALKPEV	NAGNEQDLGIQyK	2
NOSIP	Q9Y314	Nitric oxide synthase-interacting protein	NCTAGAVYTYHEK	1	Y14	[8] Phospho (Y)	-3.05		0.56		NCTAGAVYTYHEKKK	NCTAGAVyTYHEK	1
LPP	C9JUT4	LIM domain containing preferred translocation partner in lipoma, isoform CRA_e	NDSDPTYGQQGHPNTWK	1	T325;Y317	[7] Phospho (Y);[15] Phospho (ST)	-3.05		-0.02		GQQGHPNTWKREPGY;RNDSDPTYGQQGHPN	NDSDPTyGQQGHPNTWK;NDSDPTYGQQGHPNtWK	1
ARHGAP35	Q9NRY4	Rho GTPase-activating protein 35	NEEENIYSVPHDSTQGK	1	Y1105	[7] Phospho (Y);[7] Phospho (Y)		0.76		-1.61	RNEEENIYSVPHDST	NEEENIySVPHDSTQGK;NEEENIySVPHDSTQGK	2
ARHGAP35	Q9NRY4	Rho GTPase-activating protein 35	NEEENIYSVPHDSTQGK	1	Y1105	[7] Phospho (Y);[7] Phospho (Y)	-2.79		0.51		RNEEENIYSVPHDST	NEEENIySVPHDSTQGK;NEEENIySVPHDSTQGK	1
KIAA1217	Q5T5P2	Sickle tail protein homolog	NEGFYADPYLYHEGR	1	Y393	[5] Phospho (Y);[5] Phospho (Y)	-3.45		-0.67		MYRNEGFYADPYLYH	NEGFyADPYLYHEGR;NEGFyADPYLYHEGR	1
ZNF598	H3BQQ2	Zinc finger protein 598	NEGVVGGEDYEEVDR	1	Y251	[10] Phospho (Y)		1.2		-1.69	GVVGGEDYEEVDRYS	NEGVVGGEDyEEVDR	2
ZNF598	H3BQQ2	Zinc finger protein 598	NEGVVGGEDYEEVDR	1	Y251	[10] Phospho (Y)	-1.3		0.36		GVVGGEDYEEVDRYS	NEGVVGGEDyEEVDR	1
CCDC50	Q8IVM0-2	Isoform 2 of Coiled-coil domain-containing protein 50	NERPARPPPPIMTDGEDADYTHFTNQQSSTR	1	T459;Y455	[20] Phospho (Y);[24] Phospho (ST)	-2.22		1.63		DADYTHFTNQQSSTR;TDGEDADYTHFTNQQ	NERPARPPPPIMTDGEDADyTHFTNQQSSTR;NERPARPPPPIMTDGEDADYTHFtNQQSSTR	1
PIK3R2	O00459	Phosphatidylinositol 3-kinase regulatory subunit beta	NETEDQYALMEDEDDLPHHEER	1	Y605	[7] Phospho (Y)|[10] Oxidation (M);[7] Phospho (Y);[7] Phospho (Y)|[10] Oxidation (M)		1.96		-2.43	KNETEDQYALMEDED	NETEDQyALMEDEDDLPHHEER;NETEDQyALMEDEDDLPHHEER;NETEDQyALMEDEDDLPHHEER	2
PIK3R2	O00459	Phosphatidylinositol 3-kinase regulatory subunit beta	NETEDQYALMEDEDDLPHHEER	1	Y605	[7] Phospho (Y);[7] Phospho (Y)|[10] Oxidation (M)	-2.27		2.33		KNETEDQYALMEDED	NETEDQyALMEDEDDLPHHEER;NETEDQyALMEDEDDLPHHEER	1
S100A14	Q9HCY8	Protein S100-A14	NFHQYSVEGGK	1	Y32	[5] Phospho (Y)	-8.34		2.04		LIKNFHQYSVEGGKE	NFHQySVEGGK	1
UBA1	P22314	Ubiquitin-like modifier-activating enzyme 1	NGSEADIDEGLYSR	1	Y55	[12] Phospho (Y)		0.74		-1.03	ADIDEGLYSRQLYVL	NGSEADIDEGLySR	2
CFL1	E9PP50	Cofilin-1 (Fragment)	NIILEEGKEILVGDVGQTVDDPYATFVK	1	Y68	[23] Phospho (Y)	1.36		-2.48		GQTVDDPYATFVKML	NIILEEGKEILVGDVGQTVDDPyATFVK	1
FAT1	Q14517	Protocadherin Fat 1	NIYSDIPPQVPVRPISYTPSIPSDSR	1	Y4242	[3] Phospho (Y)	-4.02		1.43		SKLNKNIYSDIPPQV	NIySDIPPQVPVRPISYTPSIPSDSR	1
DDR1	Q08345	Epithelial discoidin domain-containing receptor 1	NLYAGDYYR	1	Y796;Y797	[7] Phospho (Y);[8] Phospho (Y)	2.01087		-2.74418		RNLYAGDYYRVQGRA;NLYAGDYYRVQGRAV	NLYAGDyYR;NLYAGDYyR	1
HNRNPA2B1	P22626-2	Isoform A2 of Heterogeneous nuclear ribonucleoproteins A2/B1	NMGGPYGGGNYGPGGSGGSGGYGGR	1	Y324	[11] Phospho (Y);[11] Phospho (Y)	-3.52		0.06		GPYGGGNYGPGGSGG	NMGGPYGGGNyGPGGSGGSGGYGGR;NMGGPYGGGNyGPGGSGGSGGYGGR	1
PKP4	Q99569-2	Isoform 2 of Plakophilin-4	NNYALNTTATYAEPYRPIQYR	1	Y478	[11] Phospho (Y)		0.08		-1.77	ALNTTATYAEPYRPI	NNYALNTTATyAEPYRPIQYR	2
PKP4	Q99569	Plakophilin-4	NNYALNTTATYAEPYRPIQYR	1	Y478	[11] Phospho (Y)	-2.5		-0.6		ALNTTATYAEPYRPI	NNYALNTTATyAEPYRPIQYR	1
VCL	P18206-2	Isoform 1 of Vinculin	NPGNQAAYEHFETMK	1	Y692	[8] Phospho (Y)|[14] Oxidation (M);[8] Phospho (Y)		1.62		0.01	NPGNQAAYEHFETMK	NPGNQAAyEHFETMK;NPGNQAAyEHFETMK	2
CRKL	P46109	Crk-like protein	NSNSYGIPEPAHAYAQPQTTTPLPAVSGSPGAAITPLPSTQNGPVFAK	2	Y207|S222	[14] Phospho (Y)|[29] Phospho (ST)		0.25		-2.66	IPEPAHAYAQPQTTT;PLPAVSGSPGAAITP	NSNSYGIPEPAHAyAQPQTTTPLPAVSGsPGAAITPLPSTQNGPVFAK	2
TUBB4B	P68371	Tubulin beta-4B chain	NSSYFVEWIPNNVK	1	Y340	[4] Phospho (Y)		0.02		0.13	VQNKNSSYFVEWIPN	NSSyFVEWIPNNVK	2
G6PD	P11413-3	Isoform 3 of Glucose-6-phosphate 1-dehydrogenase	NSYVAGQYDDAASYQR	1	Y142	[8] Phospho (Y)	-5.82		2.97		NSYVAGQYDDAASYQ	NSYVAGQyDDAASYQR	1
GOLGA5	Q8TBA6-2	Isoform 2 of Golgin subfamily A member 5	NTDYTELHQQNTDLIYQTGPK	1	Y54	[16] Phospho (Y)	-1.68		1.19		QQNTDLIYQTGPKST	NTDYTELHQQNTDLIyQTGPK	1
ABI1	F5H1G9	Abl interactor 1	NTPYKTLEPVKPPTVPNDYMTSPAR	2	Y199|S217	[4] Phospho (Y)|[22] Phospho (ST)	-2.68		-1.21		TLGRNTPYKTLEPVK;VPNDYMTSPARLGSQ	NTPyKTLEPVKPPTVPNDYMTsPAR	1
CASKIN2	Q8WXE0-2	Isoform 2 of Caskin-2	NTYNQTALDIVNQFTTSQASR	1	T170;Y171	[2] Phospho (ST);[3] Phospho (Y)		-0.02		0.3	DVNIRNTYNQTALDI;VDVNIRNTYNQTALD	NtYNQTALDIVNQFTTSQASR;NTyNQTALDIVNQFTTSQASR	2
CASKIN2	Q8WXE0	Caskin-2	NTYNQTALDIVNQFTTSQASR	1	Y253	[3] Phospho (Y);[3] Phospho (Y)	-1.55		1.37		DVNIRNTYNQTALDI	NTyNQTALDIVNQFTTSQASR;NTyNQTALDIVNQFTTSQASR	1
ELAVL1	B4DVB8	ELAV-like protein 1	NVALLSQLYHSPAR	1	Y227	[9] Phospho (Y)	3.43		-1.02		VALLSQLYHSPARRF	NVALLSQLyHSPAR	1
ACTR10	F6S9Y6	Actin-related protein 10	PLYEGLGSGGEK	1	Y4	[3] Phospho (Y)	-0.67		0.54		----MPLYEGLGSGG	PLyEGLGSGGEK	1
SDC3	D3DPN2	Syndecan	QASVTYQKPDKQEEFYA	1	Y383	[16] Phospho (Y)	-13.2		0.22		PDKQEEFYA------	QASVTYQKPDKQEEFyA	1
TRIP6	Q15654	Thyroid receptor-interacting protein 6	QAYEPPPPPAYR	1	Y123	[N-term] Gln->pyro-Glu (N-term Q)|[3] Phospho (Y)	-1.69		0.75		RRPDRQAYEPPPPPA	QAyEPPPPPAYR	1
CTNND1	O60716-17	Isoform 3ABC of Catenin delta-1	QDVYGPQPQVR	1	Y156	[N-term] Gln->pyro-Glu (N-term Q)|[4] Phospho (Y)	-2.54		0.82		APSRQDVYGPQPQVR	QDVyGPQPQVR	1
SYK	P43405-2	Isoform Short of Tyrosine-protein kinase SYK	QESTVSFNPYEPELAPWAADK	1	Y300	[N-term] Gln->pyro-Glu (N-term Q)|[10] Phospho (Y)		-0.2		0.09	STVSFNPYEPELAPW	QESTVSFNPyEPELAPWAADK	2
SYK	P43405	Tyrosine-protein kinase SYK	QESTVSFNPYEPELAPWAADK	1	Y323	[10] Phospho (Y)	-0.73		0.53		STVSFNPYEPELAPW	QESTVSFNPyEPELAPWAADK	1
SYK	P43405-2	Isoform Short of Tyrosine-protein kinase SYK	QESTVSFNPYEPELAPWAADKGPQR	1	Y300	[N-term] Gln->pyro-Glu (N-term Q)|[10] Phospho (Y);[10] Phospho (Y)		0.02		0.23	STVSFNPYEPELAPW	QESTVSFNPyEPELAPWAADKGPQR;QESTVSFNPyEPELAPWAADKGPQR	2
SYK	P43405	Tyrosine-protein kinase SYK	QESTVSFNPYEPELAPWAADKGPQR	1	Y323	[N-term] Gln->pyro-Glu (N-term Q)|[10] Phospho (Y);[10] Phospho (Y)	-1.41		0.9		STVSFNPYEPELAPW	QESTVSFNPyEPELAPWAADKGPQR;QESTVSFNPyEPELAPWAADKGPQR	1
POTEE	Q6S8J3	POTE ankyrin domain family member E	QEYDESGPSIVHR	1	Y1062	[N-term] Gln->pyro-Glu (N-term Q)|[3] Phospho (Y)		1.81		-1.72	MWISKQEYDESGPSI	QEyDESGPSIVHR	2
ILF3	G5E9M5	Interleukin enhancer binding factor 3, 90kDa, isoform CRA_b	QGGYSQSNYNSPGSGQNYSGPPSSYQSSQGGYGRNADHSMNYQYR	9	Y857|S858|S860|Y862|S864|S881|S892|Y895|Y897	[N-term] Gln->pyro-Glu (N-term Q)|[4] Phospho (Y)|[5] Phospho (ST)|[7] Phospho (ST)|[9] Phospho (Y)|[11] Phospho (ST)|[28] Phospho (ST)|[39] Phospho (ST)|[42] Phospho (Y)|[44] Phospho (Y)		6.21		-5.14	DHSMNYQYR------;GGYSQSNYNSPGSGQ;KQGGYSQSNYNSPGS;NADHSMNYQYR----;PPSSYQSSQGGYGRN;QGKQGGYSQSNYNSP;YGRNADHSMNYQYR-;YQGKQGGYSQSNYNS;YSQSNYNSPGSGQNY	QGGysQsNyNsPGSGQNYSGPPSSYQSsQGGYGRNADHsMNyQyR	2
TRIM28	Q13263-2	Isoform 2 of Transcription intermediary factor 1-beta	QGSGSSQPMEVQEGYGFGSGDDPYSSAEPHVSGVK	1	S378;Y376	[24] Phospho (Y);[N-term] Gln->pyro-Glu (N-term Q)|[26] Phospho (ST)	-1.13		0.56		FGSGDDPYSSAEPHV;SGDDPYSSAEPHVSG	QGSGSSQPMEVQEGYGFGSGDDPySSAEPHVSGVK;QGSGSSQPMEVQEGYGFGSGDDPYSsAEPHVSGVK	1
RPL15	E7EQV9	Ribosomal protein L15 (Fragment)	QGYVIYR	1	Y59	[N-term] Gln->pyro-Glu (N-term Q)|[3] Phospho (Y);[N-term] Gln->pyro-Glu (N-term Q)|[3] Phospho (Y)		1.25		-0.99	GYKAKQGYVIYRIRV	QGyVIYR;QGyVIYR	2
NCKIPSD	Q9NZQ3-3	Isoform 3 of NCK-interacting protein with SH3 domain	QHSLPSSEHLGADGGLYQIPPQPR	1	Y161	[N-term] Gln->pyro-Glu (N-term Q)|[17] Phospho (Y)		0.06		-0.91	LGADGGLYQIPPQPR	QHSLPSSEHLGADGGLyQIPPQPR	2
CHD1	O14646-2	Isoform 2 of Chromodomain-helicase-DNA-binding protein 1	QKELEEIYMLPR	1	Y1068	[N-term] Gln->pyro-Glu (N-term Q)|[8] Phospho (Y)		-0.99		2.56	QKELEEIYMLPRMRN	QKELEEIyMLPR	2
TJP1	G3V1L9	Tight junction protein 1 (Zona occludens 1), isoform CRA_a	QPAVSHPGHRPDKEPNLTYEPQLPYVEK	1	Y1039	[N-term] Gln->pyro-Glu (N-term Q)|[19] Phospho (Y)		-0.16		-0.41	DKEPNLTYEPQLPYV	QPAVSHPGHRPDKEPNLTyEPQLPYVEK	2
ARAF	P10398	Serine/threonine-protein kinase A-Raf	QQFYHSVQDLSGGSR	1	Y155	[N-term] Gln->pyro-Glu (N-term Q)|[4] Phospho (Y)	-1.86		0.67		STNRQQFYHSVQDLS	QQFyHSVQDLSGGSR	1
SEPT02	Q15019-2	Isoform 2 of Septin-2	QQPTQFINPETPGYVGFANLPNQVHR	1	Y52	[N-term] Gln->pyro-Glu (N-term Q)|[14] Phospho (Y);[14] Phospho (Y)	-1.49		1.1		INPETPGYVGFANLP	QQPTQFINPETPGyVGFANLPNQVHR;QQPTQFINPETPGyVGFANLPNQVHR	1
SEPT2	Q15019-2	Isoform 2 of Septin-2	QQPTQFINPETPGYVGFANLPNQVHR	1	Y52	[N-term] Gln->pyro-Glu (N-term Q)|[14] Phospho (Y)		-0.35		0.64	INPETPGYVGFANLP	QQPTQFINPETPGyVGFANLPNQVHR	2
EPHA2	P29317	Ephrin type-A receptor 2	QSPEDVYFSK	1	Y575	[7] Phospho (Y)	-2.33		-0.87		RQSPEDVYFSKSEQL	QSPEDVyFSK	1
KAZN	Q674X7-3	Isoform 3 of Kazrin	QSQQTLYHSHPPHPADR	1	Y288	[N-term] Gln->pyro-Glu (N-term Q)|[7] Phospho (Y)	-5.87		2.81		RQSQQTLYHSHPPHP	QSQQTLyHSHPPHPADR	1
SYK	P43405-2	Isoform Short of Tyrosine-protein kinase SYK	QSRNYLGGFALSVAHGR	2	Y47|S54	[5] Phospho (Y)|[12] Phospho (ST)		-5.34		6.32	LLRQSRNYLGGFALS;YLGGFALSVAHGRKA	QSRNyLGGFALsVAHGR	2
LDHA	P00338	L-lactate dehydrogenase A chain	QVVESAYEVIK	1	Y239	[N-term] Gln->pyro-Glu (N-term Q)|[7] Phospho (Y)		0.97		-0.48	KQVVESAYEVIKLKG	QVVESAyEVIK	2
FAM59A	Q9H706-3	Isoform 3 of Protein FAM59A	QWTTITAHSLEEGHYVIGPK	1	Y74	[N-term] Gln->pyro-Glu (N-term Q)|[15] Phospho (Y)		0.37		0.24	HSLEEGHYVIGPKIE	QWTTITAHSLEEGHyVIGPK	2
CAPS2	F8VWP7	Calcyphosin-2 (Fragment)	QYSQRNAENTKSNVTHK	2	Y45|S46	[2] Phospho (Y)|[3] Phospho (ST)		0.41		-1.16	IKEGYKQYSQRNAEN;KEGYKQYSQRNAENT	QysQRNAENTKSNVTHK	2
DLG3	Q92796-3	Isoform 3 of Disks large homolog 3	RDNEVDGQDYHFVVSR	1	Y222	[10] Phospho (Y)	-2.57		-0.23		NEVDGQDYHFVVSRE	RDNEVDGQDyHFVVSR	1
DLG3	Q92796-2	Isoform 2 of Disks large homolog 3	RDNEVDGQDYHFVVSR	1	Y368	[10] Phospho (Y)		1.01		-1.33	NEVDGQDYHFVVSRE	RDNEVDGQDyHFVVSR	2
ITSN2	Q9NZM3-2	Isoform 2 of Intersectin-2	REEPEALYAAVNK	1	Y941	[8] Phospho (Y);[8] Phospho (Y)		1.72		-1.47	REEPEALYAAVNKKP	REEPEALyAAVNK;REEPEALyAAVNK	2
ITSN2	Q9NZM3-2	Isoform 2 of Intersectin-2	REEPEALYAAVNK	1	Y941	[8] Phospho (Y);[8] Phospho (Y)	-2.38		1.39		REEPEALYAAVNKKP	REEPEALyAAVNK;REEPEALyAAVNK	1
ZNF598	H3BQQ2	Zinc finger protein 598	RNEGVVGGEDYEEVDR	1	Y251	[11] Phospho (Y);[11] Phospho (Y)		0.82		-0.31	GVVGGEDYEEVDRYS	RNEGVVGGEDyEEVDR;RNEGVVGGEDyEEVDR	2
ZNF598	H3BQQ2	Zinc finger protein 598	RNEGVVGGEDYEEVDR	1	Y251	[11] Phospho (Y);[11] Phospho (Y)	-2.31		1.17		GVVGGEDYEEVDRYS	RNEGVVGGEDyEEVDR;RNEGVVGGEDyEEVDR	1
EGFR	E9PFD7	Epidermal growth factor receptor	RPAGSVQNPVYHNQPLNPAPSR	1	Y1057	[11] Phospho (Y)		0.78		-0.69	GSVQNPVYHNQPLNP	RPAGSVQNPVyHNQPLNPAPSR	2
EGFR	P00533	Epidermal growth factor receptor	RPAGSVQNPVYHNQPLNPAPSR	1	Y1110	[11] Phospho (Y)	-3.17		1.32		GSVQNPVYHNQPLNP	RPAGSVQNPVyHNQPLNPAPSR	1
LASP1	B4DGQ0	LIM and SH3 domain protein 1	RPLEQQQPHHIPTSAPVYQQPQQQPVAQSYGGYK	1	Y115	[18] Phospho (Y)	-1.5		1.19		IPTSAPVYQQPQQQP	RPLEQQQPHHIPTSAPVyQQPQQQPVAQSYGGYK	1
LASP1	C9J9W2	LIM and SH3 domain protein 1 (Fragment)	RPLEQQQPHHIPTSAPVYQQPQQQPVAQSYGGYK	1	Y135	[18] Phospho (Y)		0.48		-1.34	IPTSAPVYQQPQQQP	RPLEQQQPHHIPTSAPVyQQPQQQPVAQSYGGYK	2
LASP1	B4DGQ0	LIM and SH3 domain protein 1	RPLEQQQPHHIPTSAPVYQQPQQQPVAQSYGGYKEPAAPVSIQR	1	Y115	[18] Phospho (Y)	-1.44		0.76		IPTSAPVYQQPQQQP	RPLEQQQPHHIPTSAPVyQQPQQQPVAQSYGGYKEPAAPVSIQR	1
LASP1	C9J9W2	LIM and SH3 domain protein 1 (Fragment)	RPLEQQQPHHIPTSAPVYQQPQQQPVAQSYGGYKEPAAPVSIQR	1	Y135	[18] Phospho (Y);[18] Phospho (Y)		0.23		-0.93	IPTSAPVYQQPQQQP	RPLEQQQPHHIPTSAPVyQQPQQQPVAQSYGGYKEPAAPVSIQR;RPLEQQQPHHIPTSAPVyQQPQQQPVAQSYGGYKEPAAPVSIQR	2
PLCG2	P16885	1-phosphatidylinositol 4,5-bisphosphate phosphodiesterase gamma-2	RQEELNNQLFLYDTHQNLR	1	Y1217	[12] Phospho (Y)		0.57		-2.08	LNNQLFLYDTHQNLR	RQEELNNQLFLyDTHQNLR	2
DYRK1A	Q13627-5	Isoform 4 of Dual specificity tyrosine-phosphorylation-regulated kinase 1A	RQPNISDQQVSALSYSDQIQQPLTNQVMPDIVMLQR	3	S57|Y58|T67	[14] Phospho (ST)|[15] Phospho (Y)|[24] Phospho (ST)	-2.41		-5.05		DQIQQPLTNQVMPDI;DQQVSALSYSDQIQQ;QQVSALSYSDQIQQP	RQPNISDQQVSALsySDQIQQPLtNQVMPDIVMLQR	1
PRKCD	Q05655-2	Isoform 2 of Protein kinase C delta type	RSDSASSEPVGIYQGFEK	1	Y313	[13] Phospho (Y);[13] Phospho (Y)		1.44		-0.42	SSEPVGIYQGFEKKT	RSDSASSEPVGIyQGFEK;RSDSASSEPVGIyQGFEK	2
PRKCD	Q05655	Protein kinase C delta type	RSDSASSEPVGIYQGFEK	1	Y313	[13] Phospho (Y);[13] Phospho (Y)	-2.02		0.59		SSEPVGIYQGFEKKT	RSDSASSEPVGIyQGFEK;RSDSASSEPVGIyQGFEK	1
TFRC	P02786	Transferrin receptor protein 1	SAFSNLFGGEPLSYTR	1	Y20	[14] Phospho (Y)		0.36		-0.29	FGGEPLSYTRFSLAR	SAFSNLFGGEPLSyTR	2
PKP4	Q99569	Plakophilin-4	SAVSPDLHITPIYEGR	1	Y415	[13] Phospho (Y)	-2.81		-0.33		DLHITPIYEGRTYYS	SAVSPDLHITPIyEGR	1
PRKCD	Q05655-2	Isoform 2 of Protein kinase C delta type	SDSASSEPVGIYQGFEK	1	Y313	[12] Phospho (Y)		1.24		-0.55	SSEPVGIYQGFEKKT	SDSASSEPVGIyQGFEK	2
PRKCD	Q05655	Protein kinase C delta type	SDSASSEPVGIYQGFEK	1	Y313	[12] Phospho (Y)	-2.42		0.14		SSEPVGIYQGFEKKT	SDSASSEPVGIyQGFEK	1
DDX3X	O00571	ATP-dependent RNA helicase DDX3X	SDYDGIGSR	1	Y104	[3] Phospho (Y)		0.51		-3.16	DDRGRSDYDGIGSRG	SDyDGIGSR	2
PLEKHA6	Q5VTI5	Pleckstrin homology domain containing, family A member 6	SEDIYADPAAYVMR	1	S508;Y512	[5] Phospho (Y)|[13] Oxidation (M);[1] Phospho (ST)|[13] Oxidation (M)		0.62		-2.52	FERLPPRSEDIYADP;PPRSEDIYADPAAYV	SEDIyADPAAYVMR;sEDIYADPAAYVMR	2
PLEKHA6	Q5VTI5	Pleckstrin homology domain containing, family A member 6	SEDIYADPAAYVMR	1	Y512	[5] Phospho (Y)|[13] Oxidation (M)	-1.67		-0.74		PPRSEDIYADPAAYV	SEDIyADPAAYVMR	1
POLD1	P28340	DNA polymerase delta catalytic subunit	SEGGEDYTGATVIEPLK	1	Y581	[7] Phospho (Y)	-4.2		3.93		KSEGGEDYTGATVIE	SEGGEDyTGATVIEPLK	1
SLC28A3	Q9HAS3	Solute carrier family 28 member 3	SELHAIMTAGFSTIAGSVLGAYISFGVPSSHLLTASVMSAPASLAAAK	3	Y379|S381|S386	[7] Oxidation (M)|[22] Phospho (Y)|[24] Phospho (ST)|[29] Phospho (ST)|[38] Oxidation (M)	-1.13		-1.36		AGSVLGAYISFGVPS;SVLGAYISFGVPSSH;YISFGVPSSHLLTAS	SELHAIMTAGFSTIAGSVLGAyIsFGVPsSHLLTASVMSAPASLAAAK	1
FAM59A	Q9H706-2	Isoform 2 of Protein FAM59A	SELPYEELWLEEGKPSHQPLTR	1	Y453	[5] Phospho (Y)	-1.75		1.49		PGKSELPYEELWLEE	SELPyEELWLEEGKPSHQPLTR	1
FAM59A	Q9H706-3	Isoform 3 of Protein FAM59A	SELPYEELWLEEGKPSHQPLTR	1	Y453	[5] Phospho (Y)		0.35		0.11	PGKSELPYEELWLEE	SELPyEELWLEEGKPSHQPLTR	2
EPHA2	P29317	Ephrin type-A receptor 2	SEQLKPLKTYVDPHTYEDPNQAVLK	2	T587|Y594	[9] Phospho (ST)|[16] Phospho (Y)	-3.68		0.15		EQLKPLKTYVDPHTY;TYVDPHTYEDPNQAV	SEQLKPLKtYVDPHTyEDPNQAVLK	1
PTRF	Q6NZI2	Polymerase I and transcript release factor	SFTPDHVVYAR	1	Y308	[9] Phospho (Y)	-3.89		-0.46		FTPDHVVYARSKTAV	SFTPDHVVyAR	1
CTNND1	H0YC95	Catenin delta-1 (Fragment)	SLDNNYSTPNER	1	Y81	[6] Phospho (Y)		1.04		-2.26	TKSLDNNYSTPNERG	SLDNNySTPNER	2
CTNND1	H0YC95	Catenin delta-1 (Fragment)	SLDNNYSTPNER	1	Y81	[6] Phospho (Y)	-4.69		1.83		TKSLDNNYSTPNERG	SLDNNySTPNER	1
KRT19	P08727	Keratin, type I cytoskeletal 19	SLLEGQEDHYNNLSASK	1	Y391	[10] Phospho (Y)		0.32		0.5	LEGQEDHYNNLSASK	SLLEGQEDHyNNLSASK	2
MPZL1	O95297-4	Isoform 4 of Myelin protein zero-like protein 1	SLPSGSHQGPVIYAQLDHSGGHHSDK	1	Y117	[13] Phospho (Y);[13] Phospho (Y);[13] Phospho (Y)	-3.13		0.94		SHQGPVIYAQLDHSG	SLPSGSHQGPVIyAQLDHSGGHHSDK;SLPSGSHQGPVIyAQLDHSGGHHSDK;SLPSGSHQGPVIyAQLDHSGGHHSDK	1
MPZL1	O95297-2	Isoform 2 of Myelin protein zero-like protein 1	SLPSGSHQGPVIYAQLDHSGGHHSDK	1	Y240	[13] Phospho (Y)		0.74		-0.95	SHQGPVIYAQLDHSG	SLPSGSHQGPVIyAQLDHSGGHHSDK	2
ANXA2P2	A6NMY6	Putative annexin A2-like protein	SLYYYIQQDTK	1	Y317	[4] Phospho (Y)	-5.08		0.26		KYGKSLYYYIQQDTK	SLYyYIQQDTK	1
TJP1	G5E9E7	Tight junction protein 1 (Zona occludens 1), isoform CRA_e	SNHYDPEEDEEYYRK	1	Y1278	[12] Phospho (Y)	-4.04		1.69		DPEEDEEYYRKQLSY	SNHYDPEEDEEyYRK	1
MAP1B	P46821	Microtubule-associated protein 1B	SPDEEDYDYESYEK	1	Y1889	[9] Phospho (Y)	-0.47		1.25		PDEEDYDYESYEKTT	SPDEEDYDyESYEK	1
CDCP1	Q9H5V8	CUB domain-containing protein 1	SPPESESEPYTFSHPNNGDVSSK	1	Y806	[10] Phospho (Y)	-3.15		0.44		PESESEPYTFSHPNN	SPPESESEPyTFSHPNNGDVSSK	1
PAG1	Q9NWQ8	Phosphoprotein associated with glycosphingolipid-enriched microdomains 1	SPSSCNDLYATVK	1	Y359	[9] Phospho (Y)	-1.31		0.03		PSSCNDLYATVKDFE	SPSSCNDLyATVK	1
ITGA3	P26006	Integrin alpha-3	SQPSETERLTDDY	1	Y1051	[13] Phospho (Y)	-8.55		-0.95		TERLTDDY-------	SQPSETERLTDDy	1
RP11	Q5SVK8	Dynamin-binding protein	SQYYSTVGGSHPHSEQYPDLLPLEAR	1	Y429	[3] Phospho (Y)	-1.33		1.13		PNLQKSQYYSTVGGS	SQyYSTVGGSHPHSEQYPDLLPLEAR	1
LSR	Q86X29-2	Isoform 2 of Lipolysis-stimulated lipoprotein receptor	SRDPHYDDFR	1	Y493	[6] Phospho (Y)	-4.02		-0.4		PRSRDPHYDDFRSRE	SRDPHyDDFR	1
PIK3R2	O00459	Phosphatidylinositol 3-kinase regulatory subunit beta	SREYDQLYEEYTR	1	Y464	[8] Phospho (Y)		0.83		-1.04	SREYDQLYEEYTRTS	SREYDQLyEEYTR	2
PIK3R2	O00459	Phosphatidylinositol 3-kinase regulatory subunit beta	SREYDQLYEEYTR	1	Y464	[8] Phospho (Y)	-1.51		0.8		SREYDQLYEEYTRTS	SREYDQLyEEYTR	1
BCR	P11274-2	Isoform 2 of Breakpoint cluster region protein	SSESSCGVDGDYEDAELNPR	1	Y246	[12] Phospho (Y)	-1.65		1.31		SCGVDGDYEDAELNP	SSESSCGVDGDyEDAELNPR	1
SERBP1	Q8NC51-3	Isoform 3 of Plasminogen activator inhibitor 1 RNA-binding protein	SSFSHYSGLK	1	Y207	[6] Phospho (Y)		0.7		-0.83	DRSSFSHYSGLKHED	SSFSHySGLK	2
SERBP1	Q8NC51	Plasminogen activator inhibitor 1 RNA-binding protein	SSFSHYSGLK	1	Y207	[6] Phospho (Y)	-2.58		1.43		DRSSFSHYSGLKHED	SSFSHySGLK	1
RPL18A	B4DM74	60S ribosomal protein L18a	SSGEIVYCGQVFEK	1	Y63	[7] Phospho (Y)	-1.98		0.1		KSSGEIVYCGQVFEK	SSGEIVyCGQVFEK	1
HNRNPA1	P09651-2	Isoform A1-A of Heterogeneous nuclear ribonucleoprotein A1	SSGPYGGGGQYFAKPR	1	Y289	[5] Phospho (Y);[5] Phospho (Y)	-2.62		0.02		GGRSSGPYGGGGQYF	SSGPyGGGGQYFAKPR;SSGPyGGGGQYFAKPR	1
FXR1	H7C4S4	Fragile X mental retardation syndrome-related protein 1 (Fragment)	SSISSVLKDPDSNPYSLLDNTESDQTADTDASESHHSTNR	1	Y78	[15] Phospho (Y)	-2.08		2.7		KDPDSNPYSLLDNTE	SSISSVLKDPDSNPySLLDNTESDQTADTDASESHHSTNR	1
BCLAF1	E9PK91	Bcl-2-associated transcription factor 1	SSSSRSSSPYSK	3	S142|S143|Y150	[2] Phospho (ST)|[3] Phospho (ST)|[10] Phospho (Y)		-0.95		0.97	SRSPRSSSSRSSSPY;SSRSPRSSSSRSSSP;SSRSSSPYSKSPVSK	SssSRSSSPySK	2
FLNB	E7EN95	Filamin-B	SSTETCYSAIPK	1	Y2309	[7] Phospho (Y)	-3.33		1.26		RSSTETCYSAIPKAS	SSTETCySAIPK	1
HNRNPR	Q2L7G6	Heterogeneous nuclear ribonucleoprotein R	STAYEDYYYHPPPR	1	Y396	[7] Phospho (Y);[7] Phospho (Y)	-1.79		0.67		RSTAYEDYYYHPPPR	STAYEDyYYHPPPR;STAYEDyYYHPPPR	1
ABLIM1	H0Y3K7	Actin-binding LIM protein 1 (Fragment)	STSQGSINSPVYSR	1	Y370	[12] Phospho (Y)	-2.67		1.01		GSINSPVYSRHSYTP	STSQGSINSPVySR	1
PEAK1	Q9H792	Pseudopodium-enriched atypical kinase 1	STSSPYHAGNLLQR	1	Y880	[6] Phospho (Y)	-0.89		-0.46		PRSTSSPYHAGNLLQ	STSSPyHAGNLLQR	1
PKP4	Q99569	Plakophilin-4	STTNYVDFYSTK	1	Y1168	[5] Phospho (Y)	-2.8		-0.18		GLKSTTNYVDFYSTK	STTNyVDFYSTK	1
EEF1A2	Q05639	Elongation factor 1-alpha 2	STTTGHLIYK	1	Y29	[9] Phospho (Y);[9] Phospho (Y)		0.77		-1.61	TTTGHLIYKCGGIDK	STTTGHLIyK;STTTGHLIyK	2
EEF1A2	Q05639	Elongation factor 1-alpha 2	STTTGHLIYK	1	Y29	[9] Phospho (Y)	-3.81		1.27		TTTGHLIYKCGGIDK	STTTGHLIyK	1
LCK	Q573B4	Proto-oncogene tyrosine-protein kinase LCK	SVLEDFFTATEGQYQPQP	1	Y512	[14] Phospho (Y)		-0.22		-0.25	FTATEGQYQPQP---	SVLEDFFTATEGQyQPQP	2
MET	P08581	Hepatocyte growth factor receptor	SVSPTTEMVSNESVDYR	1	Y1003	[16] Phospho (Y)	-3.74		1.56		VSNESVDYRATFPED	SVSPTTEMVSNESVDyR	1
PRKD2	Q9BZL6	Serine/threonine-protein kinase D2	SVVGTPAYLAPEVLLNQGYNR	1	Y717	[8] Phospho (Y);[8] Phospho (Y)		-0.24		0.37	SVVGTPAYLAPEVLL	SVVGTPAyLAPEVLLNQGYNR;SVVGTPAyLAPEVLLNQGYNR	2
PRKD2	Q9BZL6	Serine/threonine-protein kinase D2	SVVGTPAYLAPEVLLNQGYNR	1	Y717	[8] Phospho (Y);[8] Phospho (Y)	0.16		-0.27		SVVGTPAYLAPEVLL	SVVGTPAyLAPEVLLNQGYNR;SVVGTPAyLAPEVLLNQGYNR	1
DHX36	F5GZS0	Probable ATP-dependent RNA helicase DHX36	SYDYHQNWGR	1	Y3;Y5	[N-term] Acetyl (Protein N-term)|[4] Phospho (Y);[N-term] Acetyl (Protein N-term)|[2] Phospho (Y)	-2.24		1.81		-----MSYDYHQNWG;---MSYDYHQNWGRD	SYDyHQNWGR;SyDYHQNWGR	1
CTNND1	O60716-17	Isoform 3ABC of Catenin delta-1	SYEDMIGEEVPSDQYYWAPLAQHER	1	Y233;Y234	[16] Phospho (Y);[15] Phospho (Y)	-4.04		0.29		EEVPSDQYYWAPLAQ;EVPSDQYYWAPLAQH	SYEDMIGEEVPSDQYyWAPLAQHER;SYEDMIGEEVPSDQyYWAPLAQHER	1
SFRS2	B4DN89	Serine/arginine-rich-splicing factor 2	SYGRPPPDVEGMTSLKVDNLTYRTSPDTLR	4	Y23|T25|S26|T29	[12] Oxidation (M)|[22] Phospho (Y)|[24] Phospho (ST)|[25] Phospho (ST)|[28] Phospho (ST)	4.85		-1.59		DNLTYRTSPDTLRRV;LKVDNLTYRTSPDTL;TYRTSPDTLRRVFEK;VDNLTYRTSPDTLRR	SYGRPPPDVEGMTSLKVDNLTyRtsPDtLR	1
EFNB2	P52799	Ephrin-B2	TADSVFCPHYEK	1	Y304	[10] Phospho (Y)	-4.75		0.46		DSVFCPHYEKVSGDY	TADSVFCPHyEK	1
GAB1	Q13480-2	Isoform 2 of GRB2-associated-binding protein 1	TASDTDSSYCIPTAGMSPSR	1	Y373	[9] Phospho (Y)	-7.48		7.03		ASDTDSSYCIPTAGM	TASDTDSSyCIPTAGMSPSR	1
HNRNPL	P14866	Heterogeneous nuclear ribonucleoprotein L	TDNAGDQHGGGGGGGGGAGAAGGGGGGENYDDPHKTPASPVVHIR	1	Y92	[30] Phospho (Y);[30] Phospho (Y)	-1.4		1.04		GGGGGENYDDPHKTP	TDNAGDQHGGGGGGGGGAGAAGGGGGGENyDDPHKTPASPVVHIR;TDNAGDQHGGGGGGGGGAGAAGGGGGGENyDDPHKTPASPVVHIR	1
DCBLD2	Q96PD2-2	Isoform 2 of Discoidin, CUB and LCCL domain-containing protein 2	TDSCSSAQAQYDTPK	1	Y746	[11] Phospho (Y);[11] Phospho (Y);[11] Phospho (Y)	-4.09		1.45		CSSAQAQYDTPKAGK	TDSCSSAQAQyDTPK;TDSCSSAQAQyDTPK;TDSCSSAQAQyDTPK	1
ARHGDIA	J3KRY1	Rho GDP-dissociation inhibitor 1 (Fragment)	TDYMTTTRPTTCPGSGISPSRR	2	Y144|S156	[3] Phospho (Y)|[4] Oxidation (M)|[15] Phospho (ST)	8.47		-7.26		RPTTCPGSGISPSRR;VKIDKTDYMTTTRPT	TDyMTTTRPTTCPGsGISPSRR	1
DCBLD2	Q96PD2-2	Isoform 2 of Discoidin, CUB and LCCL domain-containing protein 2	TEGTYDLPYWDR	1	Y565	[5] Phospho (Y)	-1.95		-0.21		KKKTEGTYDLPYWDR	TEGTyDLPYWDR	1
HSPA6	P17066	Heat shock 70 kDa protein 6	TFYPEEISSMVLSKMK	2	Y117|S127	[3] Phospho (Y)|[10] Oxidation (M)|[13] Phospho (ST)|[15] Oxidation (M)		3.52		0.7	EISSMVLSKMKETAE;RGEDKTFYPEEISSM	TFyPEEISSMVLsKMK	2
WIPF2	Q8TF74-2	Isoform 2 of WAS/WASL-interacting protein family member 2	TGPSGQSLAPPPPPYR	1	Y105	[15] Phospho (Y)	-0.39		1.4		LAPPPPPYRQPPGVP	TGPSGQSLAPPPPPyR	1
RPL30	E5RI99	60S ribosomal protein L30 (Fragment)	TGVHHYSGNNIELGTACGK	1	S75;Y74	[6] Phospho (Y);[7] Phospho (ST)	-14.17		2.3		AKTGVHHYSGNNIEL;KTGVHHYSGNNIELG	TGVHHySGNNIELGTACGK;TGVHHYsGNNIELGTACGK	1
BAG3	C9JFK9	BAG family molecular chaperone regulator 3 (Fragment)	THYPAQQGEYQTHQPVYHK	1	Y182	[10] Phospho (Y)	-3.44		1.58		YPAQQGEYQTHQPVY	THYPAQQGEyQTHQPVYHK	1
PTPN11	Q06124-2	Isoform 2 of Tyrosine-protein phosphatase non-receptor type 11	TIQMVRSQRSGMVQTEAQYR	2	S499|Y511;T507|Y511	[4] Oxidation (M)|[7] Phospho (ST)|[19] Phospho (Y);[12] Oxidation (M)|[15] Phospho (ST)|[19] Phospho (Y);[12] Oxidation (M)|[15] Phospho (ST)|[19] Phospho (Y);[12] Oxidation (M)|[15] Phospho (ST)|[19] Phospho (Y)		0.18		0.43	KTIQMVRSQRSGMVQ;MVQTEAQYRFIYMAV;QRSGMVQTEAQYRFI	TIQMVRsQRSGMVQTEAQyR;TIQMVRSQRSGMVQtEAQyR;TIQMVRSQRSGMVQtEAQyR;TIQMVRSQRSGMVQtEAQyR	2
PAICS	E9PBS1	Phosphoribosylaminoimidazole carboxylase (Fragment)	TKEVYELLDSPGK	1	Y22	[5] Phospho (Y)	-1.92		0.51		EGKTKEVYELLDSPG	TKEVyELLDSPGK	1
INPPL1	O15357-2	Isoform 2 of Phosphatidylinositol 3,4,5-trisphosphate 5-phosphatase 2	TLSEVDYAPAGPAR	1	Y893	[7] Phospho (Y)	-1.48		0.12		KTLSEVDYAPAGPAR	TLSEVDyAPAGPAR	1
BCLAF1	E9PK91	Bcl-2-associated transcription factor 1	TPKDYKEYK	2	T726|Y730	[1] Phospho (ST)|[5] Phospho (Y)		0.72		-0.36	GSRKQEKTPKDYKEY;QEKTPKDYKEYKSYK	tPKDyKEYK	2
LDHA	F5GXH2	L-lactate dehydrogenase A chain (Fragment)	TPKIVSGKDYNVTANSK	2	S79|Y83	[6] Phospho (ST)|[10] Phospho (Y)	-0.12		1.44		KIVSGKDYNVTANSK;LRTPKIVSGKDYNVT	TPKIVsGKDyNVTANSK	1
USP25	Q9UHP3-3	Isoform USP25m of Ubiquitin carboxyl-terminal hydrolase 25	TPQQEETTYYQTALPGNDR	1	Y69	[9] Phospho (Y)	-0.09		1.27		PQQEETTYYQTALPG	TPQQEETTyYQTALPGNDR	1
KIRREL	B4DN67	Kin of IRRE-like protein 1	TPYEAYDPIGK	1	Y624	[6] Phospho (Y)	-3.27		0.83		ERTPYEAYDPIGKYA	TPYEAyDPIGK	1
CTTN	Q14247-2	Isoform 2 of Src substrate cortactin	TQTPPVSPAPQPTEERLPSSPVYEDAASFK	1	Y384	[23] Phospho (Y)	-2.62		1.34		RLPSSPVYEDAASFK	TQTPPVSPAPQPTEERLPSSPVyEDAASFK	1
CXADR	D3YHP0	CAR4/6	TQYNQVPSEDFER	1	Y277	[3] Phospho (Y)	-2.03		0.05		EGYSKTQYNQVPSED	TQyNQVPSEDFER	1
ABLIM1	J3QSX6	Actin-binding LIM protein 1	TSSESIYSRPGSSIPGSPGHTIYAK	2	S65|Y69	[3] Phospho (ST)|[7] Phospho (Y)	-1.79		1.46		LQPTRTSSESIYSRP;RTSSESIYSRPGSSI	TSsESIySRPGSSIPGSPGHTIYAK	1
ABLIM1	J3QSX6	Actin-binding LIM protein 1	TSSESIYSRPGSSIPGSPGHTIYAK	1	Y69	[7] Phospho (Y)	-2.59		0.93		RTSSESIYSRPGSSI	TSSESIySRPGSSIPGSPGHTIYAK	1
ACLY	P53396-2	Isoform 2 of ATP-citrate synthase	TTDGVYEGVAIGGDR	1	Y672	[6] Phospho (Y)		1.38		-1.52	SRTTDGVYEGVAIGG	TTDGVyEGVAIGGDR	2
LDLR	H0YNT7	Low-density lipoprotein receptor	TTEDEVHICHNQDGYSYPSR	1	Y724	[15] Phospho (Y)		-0.06		0.29	ICHNQDGYSYPSRQM	TTEDEVHICHNQDGySYPSR	2
LDLR	H0YNT7	Low-density lipoprotein receptor	TTEDEVHICHNQDGYSYPSR	1	Y724	[15] Phospho (Y)	-6.66		2.04		ICHNQDGYSYPSRQM	TTEDEVHICHNQDGySYPSR	1
LDLR	H0YNT7	Low-density lipoprotein receptor	TTEDEVHICHNQDGYSYPSR	2	Y724|S725	[15] Phospho (Y)|[16] Phospho (ST)	-11.71		0.22		CHNQDGYSYPSRQMV;ICHNQDGYSYPSRQM	TTEDEVHICHNQDGysYPSR	1
HSPA1B	F8VZJ4	Heat shock 70 kDa protein 1A/1B	TTPSYVAFTDTER	1	Y41	[5] Phospho (Y)	-1.92		0.04		GNRTTPSYVAFTDTE	TTPSyVAFTDTER	1
DDX17	H3BLZ8	Probable ATP-dependent RNA helicase DDX17	TTSSANNPNLMYQDECDRR	1	Y582	[12] Phospho (Y)	-2.35		0.98		ANNPNLMYQDECDRR	TTSSANNPNLMyQDECDRR	1
HIPK3	Q9H422	Homeodomain-interacting protein kinase 3	TVCSTYLQSR	1	Y359	[6] Phospho (Y)		-0.51		-0.1	SKTVCSTYLQSRYYR	TVCSTyLQSR	2
ATXN2	F8WB06	Ataxin-2	TYRAGKVPNMPQQR	2	T731|Y732	[1] Phospho (ST)|[2] Phospho (Y)|[10] Oxidation (M)	-4.42		1.55		MPVNQAKTYRAGKVP;PVNQAKTYRAGKVPN	tyRAGKVPNMPQQR	1
EPHA2	P29317	Ephrin type-A receptor 2	TYVDPHTYEDPNQAVLK	1	T587;T593;Y594	[7] Phospho (ST);[8] Phospho (Y);[1] Phospho (ST)	-4.01		-0.36		EQLKPLKTYVDPHTY;KTYVDPHTYEDPNQA;TYVDPHTYEDPNQAV	TYVDPHtYEDPNQAVLK;TYVDPHTyEDPNQAVLK;tYVDPHTYEDPNQAVLK	1
EPHA2	P29317	Ephrin type-A receptor 2	TYVDPHTYEDPNQAVLK	2	Y588|Y594	[2] Phospho (Y)|[8] Phospho (Y)		2.68		-7.59	QLKPLKTYVDPHTYE;TYVDPHTYEDPNQAV	TyVDPHTyEDPNQAVLK	2
MAPK1	P28482	Mitogen-activated protein kinase 1	VADPDHDHTGFLTEYVATR	1	T190;Y187	[15] Phospho (Y);[18] Phospho (ST)	-2.28		2.56		FLTEYVATRWYRAPE;HTGFLTEYVATRWYR	VADPDHDHTGFLTEyVATR;VADPDHDHTGFLTEYVAtR	1
MAPK1	P28482	Mitogen-activated protein kinase 1	VADPDHDHTGFLTEYVATR	1	Y187	[15] Phospho (Y)		1.1		-0.51	HTGFLTEYVATRWYR	VADPDHDHTGFLTEyVATR	2
ITGB4	P16144-2	Isoform Beta-4A of Integrin beta-4	VCAYGAQGEGPYSSLVSCR	1	Y1207	[12] Phospho (Y)	-3.28		-0.24		GAQGEGPYSSLVSCR	VCAYGAQGEGPySSLVSCR	1
HGS	I3L1P5	Hepatocyte growth factor-regulated tyrosine kinase substrate (Fragment)	VCEPCYEQLNR	1	Y200	[6] Phospho (Y)	-3.75		0.75		VRVCEPCYEQLNRKA	VCEPCyEQLNR	1
HGS	O14964-2	Isoform 2 of Hepatocyte growth factor-regulated tyrosine kinase substrate	VCEPCYEQLNR	1	Y216	[6] Phospho (Y)		1		-0.84	VRVCEPCYEQLNRKA	VCEPCyEQLNR	2
GAB1	Q13480-2	Isoform 2 of GRB2-associated-binding protein 1	VDYVVVDQQK	1	Y689	[3] Phospho (Y)	-1.18		3.04		VADERVDYVVVDQQK	VDyVVVDQQK	1
EPB41L2	O43491	Band 4.1-like protein 2	VEGDNIYVR	1	Y623	[7] Phospho (Y)	-4.07		-0.71		RVEGDNIYVRHSNLM	VEGDNIyVR	1
NUMA1	Q14980-2	Isoform 2 of Nuclear mitotic apparatus protein 1	VESLESLYFTPIPAR	1	Y1760	[8] Phospho (Y)		0.39		-0.13	VESLESLYFTPIPAR	VESLESLyFTPIPAR	2
CALM1	P62158	Calmodulin	VFDKDGNGYISAAELR	1	Y100	[9] Phospho (Y)	-0.81		0.91		FDKDGNGYISAAELR	VFDKDGNGyISAAELR	1
PXN	F5H836;P49023-3	Isoform Gamma of Paxillin	VGEEEHVYSFPNK	1	Y118;Y119	[8] Phospho (Y);[8] Phospho (Y)	-2.23		1.71		VGEEEHVYSFPNKQK	VGEEEHVySFPNK;VGEEEHVySFPNK	1
PXN	F5H836	Paxillin (Fragment)	VGEEEHVYSFPNK	1	Y119	[8] Phospho (Y);[8] Phospho (Y)		0.96		-0.72	VGEEEHVYSFPNKQK	VGEEEHVySFPNK;VGEEEHVySFPNK	2
G6PD	P11413-3	Isoform 3 of Glucose-6-phosphate 1-dehydrogenase	VGFQYEGTYK	1	Y533	[5] Phospho (Y)		1.13		-1.2	MKRVGFQYEGTYKWV	VGFQyEGTYK	2
G6PD	P11413-3	Isoform 3 of Glucose-6-phosphate 1-dehydrogenase	VGFQYEGTYK	1	Y533	[5] Phospho (Y)	-3.14		1.08		MKRVGFQYEGTYKWV	VGFQyEGTYK	1
TUBA1A	G3V1U9	Tubulin alpha-1A chain	VGINYQPPTVVPGGDLAK	1	Y322	[5] Phospho (Y)		0.44		-0.35	GFKVGINYQPPTVVP	VGINyQPPTVVPGGDLAK	2
LYN	P07948-2	Isoform 2 of Tyrosine-protein kinase Lyn	VIEDNEYTAR	1	T377;Y376	[7] Phospho (Y);[8] Phospho (ST);[7] Phospho (Y);[8] Phospho (ST)	-2.62		0.84		RVIEDNEYTAREGAK;VIEDNEYTAREGAKF	VIEDNEyTAR;VIEDNEYtAR;VIEDNEyTAR;VIEDNEYtAR	1
LYN	P07948-2	Isoform 2 of Tyrosine-protein kinase Lyn	VIEDNEYTAR	1	Y376	[7] Phospho (Y)		1.43		-0.89	RVIEDNEYTAREGAK	VIEDNEyTAR	2
WASL	O00401	Neural Wiskott-Aldrich syndrome protein	VIYDFIEK	1	Y256	[3] Phospho (Y);[3] Phospho (Y)		1.57		-1.08	RETSKVIYDFIEKTG	VIyDFIEK;VIyDFIEK	2
WASL	O00401	Neural Wiskott-Aldrich syndrome protein	VIYDFIEK	1	Y256	[3] Phospho (Y)	-1.79		0.63		RETSKVIYDFIEKTG	VIyDFIEK	1
DOK1	Q99704	Docking protein 1	VKEEGYELPYNPATDDYAVPPPR	1	Y409	[17] Phospho (Y)	-1.95		1.06		YNPATDDYAVPPPRS	VKEEGYELPYNPATDDyAVPPPR	1
EPHA2	P29317	Ephrin type-A receptor 2	VLEDDPEATYTTSGGK	1	Y772	[10] Phospho (Y)		0.94		-1.95	EDDPEATYTTSGGKI	VLEDDPEATyTTSGGK	2
EPHA2	P29317	Ephrin type-A receptor 2	VLEDDPEATYTTSGGK	1	Y772	[10] Phospho (Y)	-3.49		1.1		EDDPEATYTTSGGKI	VLEDDPEATyTTSGGK	1
BCAR1	F5GXA2	Breast cancer anti-estrogen resistance protein 1	VLPPEVADGGVVDSGVYAVPPPAER	1	Y408	[17] Phospho (Y);[17] Phospho (Y)		0.3		-0.63	GVVDSGVYAVPPPAE	VLPPEVADGGVVDSGVyAVPPPAER;VLPPEVADGGVVDSGVyAVPPPAER	2
TRIP6	Q15654	Thyroid receptor-interacting protein 6	VNFCPLPSEQCYQAPGGPEDR	1	Y55	[12] Phospho (Y)		0.94		-1.29	PLPSEQCYQAPGGPE	VNFCPLPSEQCyQAPGGPEDR	2
TRIP6	Q15654	Thyroid receptor-interacting protein 6	VNFCPLPSEQCYQAPGGPEDR	1	Y55	[12] Phospho (Y)	-1.06		0.89		PLPSEQCYQAPGGPE	VNFCPLPSEQCyQAPGGPEDR	1
PEAK1	Q9H792	Pseudopodium-enriched atypical kinase 1	VPIVINPNAYDNLAIYK	1	Y635;Y641	[16] Phospho (Y);[10] Phospho (Y);[16] Phospho (Y);[10] Phospho (Y)		1.87		-2.35	AYDNLAIYKSFLGTS;IVINPNAYDNLAIYK	VPIVINPNAYDNLAIyK;VPIVINPNAyDNLAIYK;VPIVINPNAYDNLAIyK;VPIVINPNAyDNLAIYK	2
PEAK1	Q9H792	Pseudopodium-enriched atypical kinase 1	VPIVINPNAYDNLAIYK	2	Y635|Y641	[10] Phospho (Y)|[16] Phospho (Y)		6.56		-8.84	AYDNLAIYKSFLGTS;IVINPNAYDNLAIYK	VPIVINPNAyDNLAIyK	2
GPRC5C	Q9NQ84-2	Isoform 2 of G-protein coupled receptor family C group 5 member C	VPSEGAYDIILPR	1	Y399	[7] Phospho (Y)		0.62		-0.88	KVPSEGAYDIILPRA	VPSEGAyDIILPR	2
FER	P16591-2	Isoform 2 of Tyrosine-protein kinase Fer	VQENDGKEPPPVVNYEEDAR	1	Y227	[15] Phospho (Y)		0.47		-0.35	EPPPVVNYEEDARSV	VQENDGKEPPPVVNyEEDAR	2
FER	P16591-2	Isoform 2 of Tyrosine-protein kinase Fer	VQENDGKEPPPVVNYEEDAR	1	Y227	[15] Phospho (Y)	-1.85		1.51		EPPPVVNYEEDARSV	VQENDGKEPPPVVNyEEDAR	1
VASP	P50552	Vasodilator-stimulated phosphoprotein	VQIYHNPTANSFR	1	Y39	[4] Phospho (Y)	-2.86		-2.29		AFSRVQIYHNPTANS	VQIyHNPTANSFR	1
EFNB2	P52799	Ephrin-B2	VSGDYGHPVYIVQEMPPQSPANIYYKV	1	Y330	[24] Phospho (Y)	-2.05		-0.43		PQSPANIYYKV----	VSGDYGHPVYIVQEMPPQSPANIyYKV	1
DNAJB4	Q9UDY4	DnaJ homolog subfamily B member 4	VSLEEIYSGCTK	1	Y172	[7] Phospho (Y)	-1.69		-0.09		RVSLEEIYSGCTKRM	VSLEEIySGCTK	1
ERRFI1	Q9UJM3	ERBB receptor feedback inhibitor 1	VSSTHYYLLPERPPYLDKYEK	1	Y394	[6] Phospho (Y)	-2.08		0.87		KKVSSTHYYLLPERP	VSSTHyYLLPERPPYLDKYEK	1
TNK2	C9J1X3	Activated CDC42 kinase 1	VSSTHYYLLPERPSYLER	1	Y891	[6] Phospho (Y)	-2.57		0.75		KKVSSTHYYLLPERP	VSSTHyYLLPERPSYLER	1
JUP	F5GWP8;K7ERP3	Junction plakoglobin (Fragment)	VTEWQQTYTYDSGIHSGANTCVPSVSSK	1	Y20;Y22	[8] Phospho (Y);[10] Phospho (Y)	-2.86		0.96		EWQQTYTYDSGIHSG;VTEWQQTYTYDSGIH	VTEWQQTyTYDSGIHSGANTCVPSVSSK;VTEWQQTYTyDSGIHSGANTCVPSVSSK	1
SHB	Q15464	SH2 domain-containing adapter protein B	VTIADDYSDPFDAK	1	Y246	[7] Phospho (Y)	-1.75		-0.84		KVTIADDYSDPFDAK	VTIADDySDPFDAK	1
PTPRA	P18433-2	Isoform 2 of Receptor-type tyrosine-protein phosphatase alpha	VVQEYIDAFSDYANFK	1	Y789	[12] Phospho (Y);[12] Phospho (Y)	-2.95		-0.42		YIDAFSDYANFK---	VVQEYIDAFSDyANFK;VVQEYIDAFSDyANFK	1
PTPRA	B7Z2A4	Receptor-type tyrosine-protein phosphatase alpha	VVQEYIDAFSDYANFK	1	Y809	[12] Phospho (Y);[12] Phospho (Y)		0.12		0.1	YIDAFSDYANFK---	VVQEYIDAFSDyANFK;VVQEYIDAFSDyANFK	2
ZC3H7B	Q9UGR2-2	Isoform 2 of Zinc finger CCCH domain-containing protein 7B	VWLLQQYSGMTHEDIVQESK	1	Y648	[7] Phospho (Y)|[10] Oxidation (M)		-0.05		-0.8	KVWLLQQYSGMTHED	VWLLQQySGMTHEDIVQESK	2
EPHB4	Q96L35	EPH receptor B4, isoform CRA_b	VYIDPFTYEDPNEAVR	1	Y596	[8] Phospho (Y)		-0.25		-1.98	VYIDPFTYEDPNEAV	VYIDPFTyEDPNEAVR	2
EPHB4	P54760	Ephrin type-B receptor 4	VYIDPFTYEDPNEAVR	1	Y596	[8] Phospho (Y)	-4.78		-0.48		VYIDPFTYEDPNEAV	VYIDPFTyEDPNEAVR	1
ITGB1	P05556	Integrin beta-1	WDTGENPIYK	1	Y783	[9] Phospho (Y)		1.29		-1.01	DTGENPIYKSAVTTV	WDTGENPIyK	2
ITGB1	P05556	Integrin beta-1	WDTGENPIYK	1	Y783	[9] Phospho (Y)	-3.88		0.57		DTGENPIYKSAVTTV	WDTGENPIyK	1
THRAP3	Q9Y2W1	Thyroid hormone receptor-associated protein 3	WEGLVYAPPGK	1	Y476	[6] Phospho (Y)	2.65		-1.94		GKWEGLVYAPPGKEK	WEGLVyAPPGK	1
ANTXR2	P58335-2	Isoform 2 of Anthrax toxin receptor 2	WPTVDASYYGGR	1	Y277	[8] Phospho (Y)	-7.12		-4.11		WPTVDASYYGGRGVG	WPTVDASyYGGR	1
SF3A3	Q12874	Splicing factor 3A subunit 3	WQPDTEEEYEDSSGNVVNK	1	Y479	[9] Phospho (Y)		1.4		-1.42	QPDTEEEYEDSSGNV	WQPDTEEEyEDSSGNVVNK	2
SF3A3	Q12874	Splicing factor 3A subunit 3	WQPDTEEEYEDSSGNVVNK	1	Y479	[9] Phospho (Y)	-1.42		1.34		QPDTEEEYEDSSGNV	WQPDTEEEyEDSSGNVVNK	1
SF3A3	Q12874	Splicing factor 3A subunit 3	WQPDTEEEYEDSSGNVVNKK	1	Y479	[9] Phospho (Y)		0.56		-0.18	QPDTEEEYEDSSGNV	WQPDTEEEyEDSSGNVVNKK	2
SF3A3	Q12874	Splicing factor 3A subunit 3	WQPDTEEEYEDSSGNVVNKK	1	Y479	[9] Phospho (Y);[9] Phospho (Y)	-2.26		0.69		QPDTEEEYEDSSGNV	WQPDTEEEyEDSSGNVVNKK;WQPDTEEEyEDSSGNVVNKK	1
C1orf52	Q8N6N3-2	Isoform 2 of UPF0690 protein C1orf52	WSNIYEDNGDDAPQNAK	1	Y132	[5] Phospho (Y)	-1.86		7.47		AIKWSNIYEDNGDDA	WSNIyEDNGDDAPQNAK	1
FYN	P06241	Tyrosine-protein kinase Fyn	WTAPEAALYGR	1	Y440	[9] Phospho (Y)	-2		-0.04		TAPEAALYGRFTIKS	WTAPEAALyGR	1
STAT3	P40763-2	Isoform Del-701 of Signal transducer and activator of transcription 3	YCRPESQEHPEADPGAAPYLK	1	Y704	[19] Phospho (Y)		0.81		-0.62	ADPGAAPYLKTKFIC	YCRPESQEHPEADPGAAPyLK	2
STAT3	P40763-2	Isoform Del-701 of Signal transducer and activator of transcription 3	YCRPESQEHPEADPGAAPYLK	1	Y704	[19] Phospho (Y)	-1.86		1.26		ADPGAAPYLKTKFIC	YCRPESQEHPEADPGAAPyLK	1
STAT3	G8JLH9	Signal transducer and activator of transcription 3	YCRPESQEHPEADPGSAAPYLK	1	Y607	[20] Phospho (Y)		0.97		-0.73	DPGSAAPYLKTKFIC	YCRPESQEHPEADPGSAAPyLK	2
STAT3	K7ENL3	Signal transducer and activator of transcription 3	YCRPESQEHPEADPGSAAPYLK	1	Y705	[20] Phospho (Y)	-2.47		0.8		DPGSAAPYLKTKFIC	YCRPESQEHPEADPGSAAPyLK	1
TCP1	E7EQR6	T-complex protein 1 subunit alpha	YFVEAGAMAVR	1	Y144	[1] Phospho (Y)		1.1		-0.37	IDDMCLKYFVEAGAM	yFVEAGAMAVR	2
MYH9	P35579	Myosin-9	YLYVDKNFINNPLAQADWAAK	1	Y11	[3] Phospho (Y)	1.63		-1.13		QAADKYLYVDKNFIN	YLyVDKNFINNPLAQADWAAK	1
PTK2	H0YBP1	Focal adhesion kinase 1 (Fragment)	YMEDSTYYK	1	Y587	[7] Phospho (Y)	-5.55		0.45		RYMEDSTYYKASKGK	YMEDSTyYK	1
PDLIM5	Q96HC4	PDZ and LIM domain protein 5	YTEFYHVPTHSDASK	1	Y251	[5] Phospho (Y);[5] Phospho (Y)		0.86		-2.49	VERYTEFYHVPTHSD	YTEFyHVPTHSDASK;YTEFyHVPTHSDASK	2
PDLIM5	Q96HC4	PDZ and LIM domain protein 5	YTEFYHVPTHSDASK	1	Y251	[5] Phospho (Y);[5] Phospho (Y)	-2.47		1.19		VERYTEFYHVPTHSD	YTEFyHVPTHSDASK;YTEFyHVPTHSDASK	1
PDIA4	P13667	Protein disulfide-isomerase A4	YTRRPLVVVYYSVDFSFDYR	2	Y409|T410	[1] Phospho (Y)|[2] Phospho (ST)		-3.54		4.46	SNDAKRYTRRPLVVV;VSNDAKRYTRRPLVV	ytRRPLVVVYYSVDFSFDYR	2
DSC2	Q02487-2	Isoform 2B of Desmocollin-2	YTYSEWHSFTQPR	1	T822;Y823	[2] Phospho (ST);[3] Phospho (Y)	-3.8		0.47		EVDNCRYTYSEWHSF;VDNCRYTYSEWHSFT	YtYSEWHSFTQPR;YTySEWHSFTQPR	1
CAV1	Q03135	Caveolin-1	YVDSEGHLYTVPIR	1	T15;Y14	[10] Phospho (ST);[9] Phospho (Y)		0.87		-1.3	DSEGHLYTVPIREQG;VDSEGHLYTVPIREQ	YVDSEGHLYtVPIR;YVDSEGHLyTVPIR	2
CAV1	Q03135	Caveolin-1	YVDSEGHLYTVPIR	1	Y14	[9] Phospho (Y)	-4.11		0.65		VDSEGHLYTVPIREQ	YVDSEGHLyTVPIR	1

## Sheet: Data Exp#2
gene_names	Accessions_unique	Description	Sequence	psites	mod_pos_unique	Modifications	Intensity_control, 1	Intensity_control, 2	Intensity_collagen, 1	Intensity_collagen, 2	Intensity_Nilotinib, 1	Intensity_Nilotinib, 2	FC Collagen_Control	FC Nilo/Collagen_collagen)	motifs_unique	seq_mods
ABCF1	Q5STZ8	ATP-binding cassette sub-family F (GCN20) member 1 (Fragment)	KAEQGSEEEGEGEEEEEEGGESK	1	S229	[6] Phospho (ST)	328.64	220.82	256.2	209.49	212.82	47.39	-0.22	-1.21	AKKAEQGSEEEGEGE	KAEQGsEEEGEGEEEEEEGGESK
ABL1	P00519-2	Isoform IB of Tyrosine-protein kinase ABL1	LATGEEEGGGSSSK	1	T719	[3] Phospho (ST)	27.49	10.02	58.06	29.6	14.89	0.46	1.32	-3.99	LTSSRLATGEEEGGG	LAtGEEEGGGSSSK
ABL1	P00519-2	Isoform IB of Tyrosine-protein kinase ABL1	LMTGDTYTAHAGAK	1	Y412	[8] Phospho (Y)	115.3	126.78	390.57	398.88	27.78	22.76	1.71	-3.97	LMTGDTYTAHAGAKF	LMTGDTYtAHAGAK
ACLY	P53396-2	Isoform 2 of ATP-citrate synthase	TILSLMTR	3	T322|S325|T328	[1] Phospho (ST)|[4] Phospho (ST)|[6] Oxidation (M)|[7] Phospho (ST)	556.09	604.41	2251.57	1346.23	479.18	554.1	1.59	-1.76	DYAKTILSLMTREKH;KTILSLMTREKHPDG;QTYDYAKTILSLMTR	tILsLMtR
ACLY	P53396-2	Isoform 2 of ATP-citrate synthase	TTDGVYEGVAIGGDR	1	Y672	[6] Phospho (Y)	1066.55	2038.77	3330.67	4409.12	1324.73	1341.28	1.38	-1.52	SRTTDGVYEGVAIGG	TTDGVyEGVAIGGDR
ACTG1	I3L3I4	Actin, cytoplasmic 2, N-terminally processed	GYSFTTTAER	1	Y198	[2] Phospho (Y)	111.87	123.87	160.44	238.98	116.44	85.76	0.73	-0.97	KILTERGYSFTTTAE	GySFTTTAER
ACTR10	H0YJR3	Actin-related protein 10 (Fragment)	GPLYEGLGSGGEK	1	Y3	[4] Phospho (Y)	161	166.32	311.23	188.19	190.48	195.32	0.56	-0.33	-----XPLYEGLGSG	GPLyEGLGSGGEK
ADAMTS14	Q8WXS8-3	Isoform C of A disintegrin and metalloproteinase with thrombospondin motifs 14	EHVQNYVLTLMNIVDEIYHDESLGVHINIALVRLIMVGYR	3	T219|Y228|S232	[N-term] Glu->pyro-Glu (N-term E)|[9] Phospho (ST)|[11] Oxidation (M)|[18] Phospho (Y)|[22] Phospho (ST)|[36] Oxidation (M)	49248.2	73261.3	117074	28838	21484.7	26641.1	-0.05	-1.28	DEIYHDESLGVHINI;HVQNYVLTLMNIVDE;MNIVDEIYHDESLGV	EHVQNYVLtLMNIVDEIyHDEsLGVHINIALVRLIMVGYR
ADAMTS14	Q8WXS8-4	Isoform D of A disintegrin and metalloproteinase with thrombospondin motifs 14	LSDYGVTVPCSTDFRGR	1	S36;Y38	[4] Phospho (Y);[2] Phospho (ST);[4] Phospho (Y)	1045.82	1189.74	1249.97	1860.78	1108.59	1511.1	0.45	-0.24	LHLSGKLSDYGVTVP;LSGKLSDYGVTVPCS	LSDyGVTVPCSTDFRGR;LsDYGVTVPCSTDFRGR;LSDyGVTVPCSTDFRGR
AFAP1L2	F5GZE1	Actin filament-associated protein 1-like 2	LYTKSSSSDEEYIYMNKVTINK	1	S49	[7] Phospho (ST)	1910.83	1650.98	256.68	319.49	1730.13	1000.75	-2.63	2.2	RLYTKSSSSDEEYIY	LYTKSSsSDEEYIYMNKVTINK
AGTPBP1	Q9UPW5-3	Isoform 3 of Cytosolic carboxypeptidase 1	ALDRITLQNIPSQTAPGFTAEMK	2	T550|T563	[6] Phospho (ST)|[19] Phospho (ST)|[22] Oxidation (M)	255.81	253.14	712.25	626.32	175.47	83.14	1.39	-2.47	SQTAPGFTAEMKKDC;VKALDRITLQNIPSQ	ALDRItLQNIPSQTAPGFtAEMK
AGTPBP1	Q9UPW5-3	Isoform 3 of Cytosolic carboxypeptidase 1	MRTGSAASSAAAAAAAAAASASPATGVCMK	1	S22	[1] Oxidation (M)|[22] Phospho (ST)|[29] Oxidation (M)	810.22	710.79	62.63	63.49	2089.71	1681.39	-3.59	4.89	AAAAASASPATGVCM	MRTGSAASSAAAAAAAAAASAsPATGVCMK
AKAP12	Q02952-2	Isoform 2 of A-kinase anchor protein 12	GLAEVQQDGEAEEGATSDGEK	1	T499	[16] Phospho (ST)	462.84	325.11	440.58	149.35	438.78	606.21	-0.6	1.01	GEAEEGATSDGEKKR	GLAEVQQDGEAEEGAtSDGEK
AKAP12	Q02952-2	Isoform 2 of A-kinase anchor protein 12	SPPSPVER	1	S1233	[4] Phospho (ST)	2778.34	2465.75	482.88	464.22	3326.32	2844.61	-2.47	2.7	SHAKSPPSPVEREMV	SPPsPVER
AKAP12	Q02952-2	Isoform 2 of A-kinase anchor protein 12	RPSESDKEDELDKVK	1	S529	[3] Phospho (ST)	494.42	626.26	134.04	125.55	1368.61	1011.26	-2.1	3.18	KKRVRRPSESDKEDE	RPsESDKEDELDKVK
ANKRD36C	Q5JPF3	Ankyrin repeat domain-containing protein 36C	SGTVSPQKQSAQK	1	S1086	[1] Phospho (ST)	142.97	119.09	244.93	302.95	192.26	174.15	1.06	-0.57	EIKDGEKSGTVSPQK	sGTVSPQKQSAQK
ANKS1A	Q92625	Ankyrin repeat and SAM domain-containing protein 1A	IIASLADRPYEEPPQKPPR	1	Y834	[10] Phospho (Y)	1142.67	1529.94	2170.05	4077.57	1265.31	1315.98	1.17	-1.2	ASLADRPYEEPPQKP	IIASLADRPyEEPPQKPPR
ANKS1A	Q92625	Ankyrin repeat and SAM domain-containing protein 1A	ASMQLEETGVHAPGASQPSALDQSKR	1	S563	[3] Oxidation (M)|[24] Phospho (ST)	92.92	117.93	205.28	333.43	155.8	118.75	1.32	-0.94	QPSALDQSKRVGYLT	ASMQLEETGVHAPGASQPSALDQsKR
ANKS1A	Q92625	Ankyrin repeat and SAM domain-containing protein 1A	EEDEHPYELLLTAETK	1	Y455	[7] Phospho (Y)	1439.43	1459.31	2239.72	2754.08	1849.85	1556.33	0.78	-0.55	REEDEHPYELLLTAE	EEDEHPyELLLTAETK
ANXA1	Q5T3N1	Annexin (Fragment)	GGPGSAVSPYPTFNPSSDVAALHK	1	T52	[12] Phospho (ST)	456.25	401.95	388.12	717.89	313.79	259.21	0.3	-0.89	SAVSPYPTFNPSSDV	GGPGSAVSPYPtFNPSSDVAALHK
ANXA2P2	A6NMY6	Putative annexin A2-like protein	AYTNFDAER	1	Y30	[2] Phospho (Y)	305.74	258.36	695.81	518.89	316.66	257.08	1.1	-1.07	AYGSVKAYTNFDAER	AyTNFDAER
AP3D1	G5E988	AP-3 complex subunit delta-1	SPEKDVPMVEK	1	S738	[1] Phospho (ST)|[8] Oxidation (M)	188.07	148.39	564.96	511.31	69.51	29.86	1.69	-3.56	RNTETSKSPEKDVPM	sPEKDVPMVEK
AP3D1	G5E988	AP-3 complex subunit delta-1	DLSSPSQYDTGVALTGLSCFVTPDLARDLANDIMTLMSHTKPYIR	1	S124	[6] Phospho (ST)|[37] Oxidation (M)	17267.7	34036	130332	6244.32	6272.74	11075.1	0.23	-1.78	RKDLSSPSQYDTGVA	DLSSPsQYDTGVALTGLSCFVTPDLARDLANDIMTLMSHTKPYIR
ARHGAP12	Q8IWW6-2	Isoform 2 of Rho GTPase-activating protein 12	ATTPPNQGRPDSPVYANLQELK	3	T231|S240|Y243	[3] Phospho (ST)|[12] Phospho (ST)|[15] Phospho (Y)	370.25	193.15	18644.8	3569.01	312.64	293.48	4.93	-4.75	GRPDSPVYANLQELK;PNQGRPDSPVYANLQ;TEQIRATTPPNQGRP	ATtPPNQGRPDsPVyANLQELK
ARHGAP12	Q8IWW6-2	Isoform 2 of Rho GTPase-activating protein 12	ATTPPNQGRPDSPVYANLQELK	2	S240|Y243	[12] Phospho (ST)|[15] Phospho (Y)	5361.1	4448.68	26674.5	13396.6	3435.66	3132.81	1.95	-2.53	GRPDSPVYANLQELK;PNQGRPDSPVYANLQ	ATTPPNQGRPDsPVyANLQELK
ARHGAP12	Q8IWW6-2	Isoform 2 of Rho GTPase-activating protein 12	ATTPPNQGRPDSPVYANLQELK	1	Y243	[15] Phospho (Y)	732.76	721.29	1000.59	1474.83	381.09	299.32	0.74	-1.85	GRPDSPVYANLQELK	ATTPPNQGRPDSPVyANLQELK
ARHGAP35	Q9NRY4	Rho GTPase-activating protein 35	NEEENIYSVPHDSTQGK	1	Y1105	[7] Phospho (Y);[7] Phospho (Y)	16201.9	16268.8	27009.2	28167.8	9219.42	8867.17	0.76	-1.61	RNEEENIYSVPHDST	NEEENIySVPHDSTQGK;NEEENIySVPHDSTQGK
ARHGAP42	A6NI28	Rho GTPase-activating protein 42	EPIYTLPAIISK	1	Y376	[4] Phospho (Y)	249.24	250.96	219.4	428.73	220.77	169.22	0.29	-0.67	MDGKEPIYTLPAIIS	EPIyTLPAIISK
ARHGAP5	Q13017-2	Isoform 2 of Rho GTPase-activating protein 5	GYSDEIYVVPDDSQNR	1	Y1109	[7] Phospho (Y)	457.36	549.36	1072	716.58	130.57	125.47	0.81	-2.78	KGYSDEIYVVPDDSQ	GYSDEIyVVPDDSQNR
ARL11	Q969Q4	ADP-ribosylation factor-like protein 11	AEAQVVMMGLDSAGKTTLLYKLK	3	T26|T27|Y30	[7] Oxidation (M)|[16] Phospho (ST)|[17] Phospho (ST)|[20] Phospho (Y)	3823.44	3679.31	925.05	1131.8	6388.47	5854.52	-1.87	2.58	AGKTTLLYKLKGHQL;GLDSAGKTTLLYKLK;LDSAGKTTLLYKLKG	AEAQVVMMGLDSAGKttLLyKLK
ASUN	H0YI01	Protein ASUN (Fragment)	MSASGVAGTAGDSHLGGGSR	1	S18	[N-term] Acetyl (Protein N-term)|[1] Oxidation (M)|[19] Phospho (ST)	190.89	256.35	338.68	278.86	82.2	72.19	0.47	-2	GDSHLGGGSREGSFK	MSASGVAGTAGDSHLGGGsR
ASUN	H0YI01	Protein ASUN (Fragment)	KSASGVAGTAGDSHLGGGSREGSFK	2	S1|S22	[N-term] Acetyl (Protein N-term)|[2] Phospho (ST)|[23] Phospho (ST)	93.55	43.5	17.97	95.29	67.69	9.72	-0.62	-0.69	-------XSASGVAG;LGGGSREGSFKETIT	KsASGVAGTAGDSHLGGGSREGsFK
ASUN	H0YI01	Protein ASUN (Fragment)	QSASGVAGTAGDSHLGGGSR	2	S3|T8	[N-term] Acetyl (Protein N-term)|[4] Phospho (ST)|[9] Phospho (ST)	543.99	423.2	380.19	210.76	689.83	1188.96	-0.76	1.68	-----XSASGVAGTA;XSASGVAGTAGDSHL	QSAsGVAGtAGDSHLGGGSR
ATP1A1	F5H3A1	Sodium/potassium-transporting ATPase subunit alpha-1	GIVVYTGDR	1	Y260	[5] Phospho (Y)	778.95	753.79	1568.98	1535.38	658.2	573.69	1.02	-1.34	TARGIVVYTGDRTVM	GIVVyTGDR
ATP1A1	F5H3A1	Sodium/potassium-transporting ATPase subunit alpha-1	SSKIMESFK	1	S155	[2] Phospho (ST)|[5] Oxidation (M)	479.51	532.67	1516.73	1277.99	463.89	722.55	1.46	-1.27	YYQEAKSSKIMESFK	SsKIMESFK
ATP1A1	P05023-2	Isoform 2 of Sodium/potassium-transporting ATPase subunit alpha-1	GVGIISEGSGPMSRGK	3	S635|S638|S642	[6] Phospho (ST)|[9] Phospho (ST)|[12] Oxidation (M)|[13] Phospho (ST)	114.82	159.1	265.95	246.48	115.43	129.61	0.92	-1.07	AKGVGIISEGSGPMS;SEGSGPMSRGKSWSS;VGIISEGSGPMSRGK	GVGIIsEGsGPMsRGK
ATXN1	P54253	Ataxin-1	HSKADGLAGSR	1	S711	[2] Phospho (ST)	1361.8	1375.96	3092.25	2346.64	2883.44	2605.96	0.98	0.03	ASVLLKHSKADGLAG	HsKADGLAGSR
ATXN2L	H3BUF6	Ataxin-2-like protein	QGSGRESPSLASR	1	S339	[N-term] Gln->pyro-Glu (N-term Q)|[7] Phospho (ST)	316	236.89	39.32	54.7	395.92	255.53	-2.56	2.78	RQGSGRESPSLASRE	QGSGREsPSLASR
BAT1	Q5STU3	HLA-B associated transcript 1	AENDVDNELLDYEDDEVETAAGGDGAEAPAKK	1	Y13	[N-term] Acetyl (Protein N-term)|[12] Phospho (Y)	2395.8	1611.19	19931.2	8090.51	3001.11	3772.2	2.69	-1.92	VDNELLDYEDDEVET	AENDVDNELLDyEDDEVETAAGGDGAEAPAKK
BAZ1B	Q9UIG0-2	Isoform 2 of Tyrosine-protein kinase BAZ1B	TKMKQMTLLDMAK	1	T433	[1] Phospho (ST)|[6] Oxidation (M)|[11] Oxidation (M)	18.69	31.83	54.37	37.14	12.95	9.55	0.88	-2.01	KGLKTPKTKMKQMTL	tKMKQMTLLDMAK
BAZ1B	Q9UIG0-2	Isoform 2 of Tyrosine-protein kinase BAZ1B	LAEDEGDSEPEAVGQSR	1	S1464	[8] Phospho (ST)	89.12	117.59	67.83	15.08	120.8	173.42	-1.68	2.18	LAEDEGDSEPEAVGQ	LAEDEGDsEPEAVGQSR
BCAR1	F5GXV6	Breast cancer anti-estrogen resistance protein 1	EETYDVPPAFAK	1	Y179	[4] Phospho (Y)	1763.35	1736.62	2895.31	2730.33	1844.85	1515.87	0.68	-0.75	PLLREETYDVPPAFA	EETyDVPPAFAK
BCAR1	F5GXA2	Breast cancer anti-estrogen resistance protein 1	VLPPEVADGGVVDSGVYAVPPPAER	1	Y408	[17] Phospho (Y);[17] Phospho (Y)	9405.57	8819.69	8346.7	15003	8489.65	6149.82	0.3	-0.63	GVVDSGVYAVPPPAE	VLPPEVADGGVVDSGVyAVPPPAER;VLPPEVADGGVVDSGVyAVPPPAER
BCAR1	F5GXV6;H3BN62	Breast cancer anti-estrogen resistance protein 1 (Fragment)	HLLAPGPQDIYDVPPVR	1	Y101;Y116	[11] Phospho (Y);[11] Phospho (Y)	1848.3	1864.24	1806.78	3986.89	2145.26	1867.08	0.53	-0.42	APGPQDIYDVPPVRG	HLLAPGPQDIyDVPPVR;HLLAPGPQDIyDVPPVR
BCAR1	F5GXA2	Breast cancer anti-estrogen resistance protein 1	AQQGLYQVPGPSPQFQSPPAK	1	Y126	[6] Phospho (Y);[6] Phospho (Y)	4612.58	5031.41	5130.16	8296.55	6495.42	5394.62	0.44	-0.14	SKAQQGLYQVPGPSP	AQQGLyQVPGPSPQFQSPPAK;AQQGLyQVPGPSPQFQSPPAK
BCAR1	H3BN62	Breast cancer anti-estrogen resistance protein 1 (Fragment)	DVPDGPLLREETYDVPPAFAK	1	Y155	[13] Phospho (Y)	91.66	120.56	25.2	77.28	151.27	112.46	-1.25	1.56	PLLREETYDVPPAFA	DVPDGPLLREETyDVPPAFAK
BCLAF1	E9PK91	Bcl-2-associated transcription factor 1	FNDSEGDDTEETEDYR	1	S397	[4] Phospho (ST)	507.32	275.02	1214.88	251.56	228.14	410.9	0.57	-0.85	GKQKFNDSEGDDTEE	FNDsEGDDTEETEDYR
BCLAF1	E9PK91	Bcl-2-associated transcription factor 1	ESSGSRKQEK	2	S717|S718	[N-term] Glu->pyro-Glu (N-term E)|[2] Phospho (ST)|[3] Phospho (ST)	21.03	37.35	55.8	44.86	36.16	40.37	0.84	-0.39	DSKGSRESSGSRKQE;SKGSRESSGSRKQEK	EssGSRKQEK
BCLAF1	E9PK91	Bcl-2-associated transcription factor 1	TPKDYKEYK	2	T726|Y730	[1] Phospho (ST)|[5] Phospho (Y)	23.1	29.09	42.63	42.57	48.63	22.52	0.72	-0.36	GSRKQEKTPKDYKEY;QEKTPKDYKEYKSYK	tPKDyKEYK
BCLAF1	E9PK91	Bcl-2-associated transcription factor 1	SSSSRSSSPYSK	3	S142|S143|Y150	[2] Phospho (ST)|[3] Phospho (ST)|[10] Phospho (Y)	120.29	112.44	40.64	88.6	134.87	103.09	-0.95	0.97	SRSPRSSSSRSSSPY;SSRSPRSSSSRSSSP;SSRSSSPYSKSPVSK	SssSRSSSPySK
BCLAF1	E9PK91	Bcl-2-associated transcription factor 1	SPRSSSSRSSSPYSK	3	S143|S144|S146	[6] Phospho (ST)|[7] Phospho (ST)|[9] Phospho (ST)	182.91	101.82	67.84	28.1	218.07	105.57	-1.64	1.8	PRSSSSRSSSPYSKS;RSPRSSSSRSSSPYS;SRSPRSSSSRSSSPY	SPRSSssRsSSPYSK
BCLAF1	E9PK91	Bcl-2-associated transcription factor 1	KAEGEPQEESPLK	1	S177	[10] Phospho (ST);[10] Phospho (ST)	1026.18	684.26	186.09	87.12	1241.69	1236.33	-2.72	3.28	EGEPQEESPLKSKSQ	KAEGEPQEEsPLK;KAEGEPQEEsPLK
BCLAF1	E9PK91	Bcl-2-associated transcription factor 1	IDISPSTLR	1	S658	[4] Phospho (ST)	438.78	449.14	64	55.58	791.54	642.29	-2.9	3.58	IHRRIDISPSTLRKH	IDIsPSTLR
BCLAF1	E9PK91	Bcl-2-associated transcription factor 1	QKSPEIHR	1	S648	[N-term] Gln->pyro-Glu (N-term Q)|[3] Phospho (ST)	2798.43	2483.39	297.91	389.47	5465.78	4696.35	-2.95	3.89	EHSTRQKSPEIHRRI	QKsPEIHR
BCR	P11274-2	Isoform 2 of Breakpoint cluster region protein	KGHGQPGADAEKPFYVNVEFHHER	1	Y177	[15] Phospho (Y)	8.86	0.62	564.32	220.79	0.53	0.46	7.23	-9.47	ADAEKPFYVNVEFHH	KGHGQPGADAEKPFyVNVEFHHER
BCR	P11274-2	Isoform 2 of Breakpoint cluster region protein	GHGQPGADAEKPFYVNVEFHHER	1	Y177	[14] Phospho (Y)	3.09	4.41	214.59	65.8	0.53	0.46	5.01	-7.9	ADAEKPFYVNVEFHH	GHGQPGADAEKPFyVNVEFHHER
BCR	P11274-2	Isoform 2 of Breakpoint cluster region protein	EVSDRISSLGSQAMQMER	1	S201	[N-term] Glu->pyro-Glu (N-term E)|[7] Phospho (ST)|[16] Oxidation (M)	162.67	299.66	382.84	1532.88	124.17	206.75	1.79	-2.26	KEVSDRISSLGSQAM	EVSDRIsSLGSQAMQMER
BYSL	Q13895	Bystin	GTGEAEEEYVGPR	1	Y49	[9] Phospho (Y)	321.43	402.69	734.81	610.29	502.04	362.32	0.9	-0.65	TGEAEEEYVGPRLSR	GTGEAEEEyVGPR
C18orf25	Q96B23-2	Isoform 2 of Uncharacterized protein C18orf25	RDSSESQLASTESDKPTTGR	1	S66	[3] Phospho (ST)	34.96	46.85	8.59	7	91.22	57.38	-2.38	3.22	LMELRRDSSESQLAS	RDsSESQLASTESDKPTTGR
C9orf78	Q9NZ63	Uncharacterized protein C9orf78	KDSETSFVPTNMAVNYVQHNR	1	S208	[3] Phospho (ST)|[12] Oxidation (M)	540.67	530.77	1018.69	1697.64	595.14	828.11	1.3	-0.91	QQNKKKDSETSFVPT	KDsETSFVPTNMAVNYVQHNR
C9orf78	Q9NZ63	Uncharacterized protein C9orf78	NAEDCLYELPENIR	1	Y147	[7] Phospho (Y);[7] Phospho (Y)	2497.19	2399.31	3234.28	5389.88	3116.54	2841.48	0.77	-0.49	KNAEDCLYELPENIR	NAEDCLyELPENIR;NAEDCLyELPENIR
CACNA1C	Q13936-28	Isoform 28 of Voltage-dependent L-type calcium channel subunit alpha-1C	QAKLMGSAGNATISTVSSTQRK	4	T46|S48|S49|T50	[5] Oxidation (M)|[15] Phospho (ST)|[17] Phospho (ST)|[18] Phospho (ST)|[19] Phospho (ST)	662.35	621.73	886.48	744.17	779.92	778.3	0.34	-0.06	AGNATISTVSSTQRK;ATISTVSSTQRKRQQ;NATISTVSSTQRKRQ;TISTVSSTQRKRQQY	QAKLMGSAGNATIStVsstQRK
CANX	B4DGP8	Calnexin	QTSGMEYKKTDAPQPDVK	2	S545|T552	[N-term] Gln->pyro-Glu (N-term Q)|[3] Phospho (ST)|[5] Oxidation (M)|[10] Phospho (ST)	2107.6	2056.79	1254.94	2683.24	1484.74	1126.85	-0.18	-0.5	CSGKKQTSGMEYKKT;SGMEYKKTDAPQPDV	QTsGMEYKKtDAPQPDVK
CANX	B4DGP8	Calnexin	QKSDAEEDGGTVSQEEEDRKPK	1	S589;S599	[N-term] Gln->pyro-Glu (N-term Q)|[3] Phospho (ST);[N-term] Gln->pyro-Glu (N-term Q)|[13] Phospho (ST)	1811.34	1881.78	443.26	537.51	2347.98	1915.4	-1.92	2.12	EEDGGTVSQEEEDRK;KLEEKQKSDAEEDGG	QKsDAEEDGGTVSQEEEDRKPK;QKSDAEEDGGTVsQEEEDRKPK
CANX	B4DGP8	Calnexin	AEEDEILNRSPR	1	S618	[10] Phospho (ST)	1163.26	1112.71	284.91	192.05	1611.57	1122.69	-2.28	2.52	EDEILNRSPRNRKPR	AEEDEILNRsPR
CAPS2	F8VWP7	Calcyphosin-2 (Fragment)	QYSQRNAENTKSNVTHK	2	Y45|S46	[2] Phospho (Y)|[3] Phospho (ST)	284.25	200.71	263.78	379.83	151.91	131.54	0.41	-1.16	IKEGYKQYSQRNAEN;KEGYKQYSQRNAENT	QysQRNAENTKSNVTHK
CAPZB	F6USW4	F-actin-capping protein subunit beta (Fragment)	LTSTVMLWLQTNKSGSGTMNLGGSLTRQMEK	3	T158|S159|T182	[2] Phospho (ST)|[3] Phospho (ST)|[26] Phospho (ST)|[29] Oxidation (M)	179.47	465.18	68.59	17.48	457.1	451.47	-3.06	3.71	MNLGGSLTRQMEKDE;RTAHYKLTSTVMLWL;TAHYKLTSTVMLWLQ	LtsTVMLWLQTNKSGSGTMNLGGSLtRQMEK
CARHSP1	Q9Y2V2	Calcium-regulated heat stable protein 1	GNVVPSPLPTR	1	S41	[6] Phospho (ST)	832.33	557.54	172.11	76.06	818.47	912.84	-2.57	2.92	LRGNVVPSPLPTRRT	GNVVPsPLPTR
CARKD	Q8IW45-2	Isoform 2 of ATP-dependent (S)-NAD(P)H-hydrate dehydratase	IGVVGGCQEYTGAPYFAAISALK	1	Y85	[10] Phospho (Y)	979.41	862.98	710.89	878.18	586.74	621.13	-0.22	-0.39	VVGGCQEYTGAPYFA	IGVVGGCQEyTGAPYFAAISALK
CASKIN2	Q8WXE0-2	Isoform 2 of Caskin-2	NTYNQTALDIVNQFTTSQASR	1	T170;Y171	[2] Phospho (ST);[3] Phospho (Y)	3647.64	4008.18	3902.63	3620.44	5127.79	4170.45	-0.02	0.3	DVNIRNTYNQTALDI;VDVNIRNTYNQTALD	NtYNQTALDIVNQFTTSQASR;NTyNQTALDIVNQFTTSQASR
CAV1	Q03135	Caveolin-1	YVDSEGHLYTVPIR	1	T15;Y14	[10] Phospho (ST);[9] Phospho (Y)	1039.12	987.98	1811.7	1891.64	687.41	826.74	0.87	-1.3	DSEGHLYTVPIREQG;VDSEGHLYTVPIREQ	YVDSEGHLYtVPIR;YVDSEGHLyTVPIR
CCDC50	Q8IVM0-2	Isoform 2 of Coiled-coil domain-containing protein 50	NERPARPPPPIMTDGEDADYTHFTNQQSSTR	1	T456	[12] Oxidation (M)|[21] Phospho (ST)	702.57	818.57	571.59	961.27	190.23	236.28	-0.03	-1.81	DGEDADYTHFTNQQS	NERPARPPPPIMTDGEDADYtHFTNQQSSTR
CCDC86	Q9H6F5	Coiled-coil domain-containing protein 86	GSSSQAPASKK	2	S218|S219	[3] Phospho (ST)|[4] Phospho (ST)	159.77	108.89	1304.48	744.47	576.42	520.47	2.9	-0.85	AKKRKGSSSQAPASK;KKRKGSSSQAPASKK	GSssQAPASKK
CCDC86	Q9H6F5	Coiled-coil domain-containing protein 86	LQQGAGLESPQGQPEPGAASPQR	1	S91	[20] Phospho (ST)	694.59	580.5	80.73	86.21	785.52	861.37	-2.93	3.3	QPEPGAASPQRQQDL	LQQGAGLESPQGQPEPGAAsPQR
CCDC86	Q9H6F5	Coiled-coil domain-containing protein 86	ALVEFESNPEETREPGSPPSVQR	1	S47	[17] Phospho (ST)	564.96	573.77	76.87	70.77	964.62	703.45	-2.95	3.48	EETREPGSPPSVQRA	ALVEFESNPEETREPGsPPSVQR
CCDC86	Q9H6F5	Coiled-coil domain-containing protein 86	QPEYSPESPR	1	S113	[N-term] Gln->pyro-Glu (N-term Q)|[8] Phospho (ST)	39.12	45.56	1	8.43	64.93	47.52	-3.86	4.26	QPEYSPESPRCQPKP	QPEYSPEsPR
CCDC86	Q9H6F5	Coiled-coil domain-containing protein 86	AGLGSPERPPK	1	S58	[5] Phospho (ST)	198.63	256.23	30.81	4.46	325.03	308.95	-4.27	4.76	VQRAGLGSPERPPKT	AGLGsPERPPK
CCNK	G3V5E1	Cyclin-K	DLAHTPSQLEGLDPATEARYR	2	T34|S36	[5] Phospho (ST)|[7] Phospho (ST)	3278.27	2648.48	2836.06	4677.09	3502.73	3234.69	0.31	-0.11	DKKDLAHTPSQLEGL;KDLAHTPSQLEGLDP	DLAHtPsQLEGLDPATEARYR
CCNK	G3V5E1	Cyclin-K	AVVVSPKEENK	1	S340	[5] Phospho (ST)	96.51	140.97	13.79	1.04	302.59	197.23	-4.94	6.01	VKRAVVVSPKEENKA	AVVVsPKEENK
CDH1	Q9UII8	Cadherin 1, type 1, E-cadherin (Epithelial), isoform CRA_c	DNVYYYDEEGGGEEDQDFDLSQLHR	1	Y693	[5] Phospho (Y);[5] Phospho (Y)	1403.23	1753.61	17881	1487.62	1607.38	1991.08	1.72	-1.53	DTRDNVYYYDEEGGG	DNVYyYDEEGGGEEDQDFDLSQLHR;DNVYyYDEEGGGEEDQDFDLSQLHR
CDH3	J3KTE9	Cadherin-3	DNVFYYGEEGGGEEDQDYDITQLHR	1	Y645;Y646	[6] Phospho (Y);[5] Phospho (Y)	2293.56	1971.49	14987.2	3446.11	2609.79	2761.96	1.76	-1.42	DTRDNVFYYGEEGGG;TRDNVFYYGEEGGGE	DNVFYyGEEGGGEEDQDYDITQLHR;DNVFyYGEEGGGEEDQDYDITQLHR
CDK1	E5RIU6	Cyclin-dependent kinase 1 (Fragment)	IGEGTYGVVYK	2	T14|Y15	[5] Phospho (ST)|[6] Phospho (Y)	3571.22	2943.46	17887.8	8092.5	4134.13	3913.67	1.89	-1.58	EKIGEGTYGVVYKGR;IEKIGEGTYGVVYKG	IGEGtyGVVYK
CDK2	G3V5T9	Cyclin-dependent kinase 2	IGEGTYGVVYK	1	Y15;Y19	[10] Phospho (Y);[6] Phospho (Y)	636787	483803	1.66755e+06	673929	989142	538882	0.93	-0.54	EGTYGVVYKARNKLT;EKIGEGTYGVVYKAR	IGEGTYGVVyK;IGEGTyGVVYK
CDK5	Q00535-2	Isoform 2 of Cyclin-dependent kinase 5	IGEGTYGTVFK	1	Y15	[6] Phospho (Y)	1330.62	1881.49	3443.32	2830.23	1699.99	1669.27	0.98	-0.89	EKIGEGTYGTVFKAK	IGEGTyGTVFK
CDV3	Q9UKY7	Protein CDV3 homolog	KTPQGPPEIYSDTQFPSLQSTAK	1	Y190	[10] Phospho (Y)	6401.87	5834.69	9008.95	13022.6	4587.02	4165.06	0.83	-1.31	PQGPPEIYSDTQFPS	KTPQGPPEIySDTQFPSLQSTAK
CDV3	Q9UKY7	Protein CDV3 homolog	LQLDNQYAVLENQK	1	Y244	[7] Phospho (Y)	99.96	94.11	101.28	158.97	121.85	161.64	0.39	0.15	KLQLDNQYAVLENQK	LQLDNQyAVLENQK
CFL1	E9PK25;E9PP50	Cofilin-1 (Fragment)	HELQANCYEEVKDR	1	Y140;Y178	[8] Phospho (Y);[8] Phospho (Y)	3309.17	3676.88	12637.9	9750.54	3755.79	2983.82	1.67	-1.73	HELQANCYEEVKDRC	HELQANCyEEVKDR;HELQANCyEEVKDR
CFL1	E9PK25	Cofilin-1	ELTPHSTNPAAAR	2	T16|S19	[N-term] Glu->pyro-Glu (N-term E)|[3] Phospho (ST)|[6] Phospho (ST)	512.95	452.58	889.96	944.2	657.71	480.2	0.93	-0.71	LRERKELTPHSTNPA;RKELTPHSTNPAAAR	ELtPHsTNPAAAR
CFL1	E9PK25	Cofilin-1	HELQANCYEEVK	1	Y178	[8] Phospho (Y)	168.8	341.62	447.53	382.76	268	260.82	0.79	-0.65	HELQANCYEEVKDRC	HELQANCyEEVK
CFL1	E9PK25	Cofilin-1	YALYDATYETK	1	T129	[10] Phospho (ST)	1565.01	1733.17	2569.5	2646.43	2938.29	2757.63	0.66	0.13	LYDATYETKESKKED	YALYDATYEtK
CFL1	E9PP50	Cofilin-1 (Fragment)	EILVGDVGQTVDDPYATFVK	1	T70;Y68	[15] Phospho (Y);[17] Phospho (ST)	850.8	797.98	770.79	980.69	1052.58	1055.67	0.08	0.28	GQTVDDPYATFVKML;TVDDPYATFVKMLPD	EILVGDVGQTVDDPyATFVK;EILVGDVGQTVDDPYAtFVK
CHD1	O14646-2	Isoform 2 of Chromodomain-helicase-DNA-binding protein 1	SNLEGSLKDR	2	S1617|S1622	[1] Phospho (ST)|[6] Phospho (ST)	86.98	114.64	227.74	211.18	134.81	96.68	1.13	-0.94	HRSNLEGSLKDRSHS;HRSRDHRSNLEGSLK	sNLEGsLKDR
CHD1	O14646-2	Isoform 2 of Chromodomain-helicase-DNA-binding protein 1	ASSSGPRSPLDQR	1	S1677	[8] Phospho (ST)	46.04	43.82	39.02	33.95	40.27	48.26	-0.3	0.28	ASSSGPRSPLDQRSY	ASSSGPRsPLDQR
CHD1	O14646-2	Isoform 2 of Chromodomain-helicase-DNA-binding protein 1	QKELEEIYMLPR	1	Y1068	[N-term] Gln->pyro-Glu (N-term Q)|[8] Phospho (Y)	24.44	13.98	1	86.41	65.44	45.72	-0.99	2.56	QKELEEIYMLPRMRN	QKELEEIyMLPR
CLSTN2	Q9H4D0	Calsyntenin-2	ETYSEKSLQKLCGASSGIIDLLPSPSAATNWTAGLLVDSSEMIFK	1	S319	[7] Phospho (ST)|[42] Oxidation (M)	243.12	567.29	532.43	66.42	57.85	23.33	-0.98	-2.36	RETYSEKSLQKLCGA	ETYSEKsLQKLCGASSGIIDLLPSPSAATNWTAGLLVDSSEMIFK
COL17A1	Q9UMD9-2	Isoform 2 of Collagen alpha-1(XVII) chain	GSPGPKGDMGSPGPK	2	S568|S577	[2] Phospho (ST)|[9] Oxidation (M)|[11] Phospho (ST)	10671.7	10378.9	21042.1	17038.2	12590.1	14455.2	0.85	-0.49	ENGNLRGSPGPKGDM;GPKGDMGSPGPKGDR	GsPGPKGDMGsPGPK
CREBBP	I3L293	CREB-binding protein (Fragment)	GHLLAEKIYK	1	Y8	[N-term] Acetyl (Protein N-term)|[9] Phospho (Y)	860.3	778.89	1293.23	1593.63	1316.73	1244.34	0.81	-0.17	XHLLAEKIYKIQKEL	GHLLAEKIyK
CRIP2	H0YFA4	Cysteine-rich protein 2 (Fragment)	GVNIGGAGSYIYEKPLAEGPQVTGPIEVPAAR	1	Y61	[12] Phospho (Y)	308.33	489.57	225.47	20.83	334.09	367.35	-2.5	2.35	GGAGSYIYEKPLAEG	GVNIGGAGSYIyEKPLAEGPQVTGPIEVPAAR
CRK	P46108	Adapter molecule crk	YRPASASVSALIGGNQEGSHPQPLGGPEPGPYAQPSVNTPLPNLQNGPIYAR	1	Y221	[32] Phospho (Y);[32] Phospho (Y);[32] Phospho (Y)	16589.8	34008.1	263569	5844.24	1484.62	5082.95	0.72	-3.84	GGPEPGPYAQPSVNT	YRPASASVSALIGGNQEGSHPQPLGGPEPGPyAQPSVNTPLPNLQNGPIYAR;YRPASASVSALIGGNQEGSHPQPLGGPEPGPyAQPSVNTPLPNLQNGPIYAR;YRPASASVSALIGGNQEGSHPQPLGGPEPGPyAQPSVNTPLPNLQNGPIYAR
CRK	P46108	Adapter molecule crk	IHYLDTTTLIEPVSRSR	3	Y108|T111|T113	[3] Phospho (Y)|[6] Phospho (ST)|[8] Phospho (ST)	315.92	281.78	66.49	119.38	339.32	535.72	-1.74	2.26	IHYLDTTTLIEPVSR;LEFYKIHYLDTTTLI;YKIHYLDTTTLIEPV	IHyLDtTtLIEPVSRSR
CRKL	P46109	Crk-like protein	NSNSYGIPEPAHAYAQPQTTTPLPAVSGSPGAAITPLPSTQNGPVFAK	2	Y207|S222	[14] Phospho (Y)|[29] Phospho (ST)	1762.93	2724.35	5076.67	1346.26	381.63	446.04	0.25	-2.66	IPEPAHAYAQPQTTT;PLPAVSGSPGAAITP	NSNSYGIPEPAHAyAQPQTTTPLPAVSGsPGAAITPLPSTQNGPVFAK
CRKL	P46109	Crk-like protein	NSNSYGIPEPAHAYAQPQTTTPLPAVSGSPGAAITPLPSTQNGPVFAK	1	Y198;Y207	[5] Phospho (Y);[14] Phospho (Y);[14] Phospho (Y)	351240	560461	863207	254180	82364.1	78482.1	0.08	-2.54	GNRNSNSYGIPEPAH;IPEPAHAYAQPQTTT	NSNSyGIPEPAHAYAQPQTTTPLPAVSGSPGAAITPLPSTQNGPVFAK;NSNSYGIPEPAHAyAQPQTTTPLPAVSGSPGAAITPLPSTQNGPVFAK;NSNSYGIPEPAHAyAQPQTTTPLPAVSGSPGAAITPLPSTQNGPVFAK
CTNNA1	P35221-2	Isoform 2 of Catenin alpha-1	LLSNTVMPR	1	T582	[5] Phospho (ST)	1.6	0.93	45.33	77.07	5.07	2.81	5.6	-3.97	ATKLLSNTVMPRFTE	LLSNtVMPR
CTNNA1	P35221-2	Isoform 2 of Catenin alpha-1	NAGNEQDLGIQYK	1	Y177	[12] Phospho (Y)	18.6	38.05	431.75	313.52	306.07	294.27	3.79	-0.29	EQDLGIQYKALKPEV	NAGNEQDLGIQyK
CTNNA1	E5RJ41	Catenin alpha-1 (Fragment)	QLQQAVTGISNAAQATAS	3	S153|T159|S161	[10] Phospho (ST)|[16] Phospho (ST)|[18] Phospho (ST)	48.66	61.62	73.78	63.41	133.38	130.87	0.32	0.95	ISNAAQATAS-----;NAAQATAS-------;QQAVTGISNAAQATA	QLQQAVTGIsNAAQAtAs
CTNNB1	P35222	Catenin beta-1	MSEDKPQDYKK	1	S663	[2] Phospho (ST)	22894.7	20260.5	32535.5	38179.4	31178.4	20755.9	0.71	-0.47	AAVLFRMSEDKPQDY	MsEDKPQDYKK
CTNNB1	P35222	Catenin beta-1	LHYGLPVVVK	1	Y489	[3] Phospho (Y)	145.87	160.09	165.54	223.59	198.19	133.3	0.33	-0.24	QNAVRLHYGLPVVVK	LHyGLPVVVK
CTNND1	H0YC95	Catenin delta-1 (Fragment)	SLDNNYSTPNER	1	Y81	[6] Phospho (Y)	697.33	793.16	2118.8	1106.71	298.61	343.77	1.04	-2.26	TKSLDNNYSTPNERG	SLDNNySTPNER
CTNND1	H0YC95	Catenin delta-1 (Fragment)	DVLQTIWGYKELR	1	Y8	[N-term] Acetyl (Protein N-term)|[9] Phospho (Y)	898.42	910.4	797.66	1109.86	489.92	490.55	0.06	-0.94	XVLQTIWGYKELRKP	DVLQTIWGyKELR
CTTN	Q14247-2	Isoform 2 of Src substrate cortactin	LPSSPVYEDAASFK	2	S381|Y384	[4] Phospho (ST)|[7] Phospho (Y)	1777.19	1366.41	16485	5877.97	2868.52	3024.96	2.66	-1.74	RLPSSPVYEDAASFK;TEERLPSSPVYEDAA	LPSsPVyEDAASFK
CTTN	Q14247-2	Isoform 2 of Src substrate cortactin	ELETGPKASHGYGGK	2	T76|S81	[N-term] Glu->pyro-Glu (N-term E)|[4] Phospho (ST)|[9] Phospho (ST)	711.8	688.15	1641	1677.17	973.58	1044.94	1.25	-0.72	LETGPKASHGYGGKF;LKEKELETGPKASHG	ELEtGPKAsHGYGGK
CTTN	B4E358	Src substrate cortactin	LPSSPVYEDAASFK	1	S102;Y105	[7] Phospho (Y);[4] Phospho (ST)	1298.02	1382.1	2141.74	2078.11	1676.72	1810.79	0.66	-0.28	RLPSSPVYEDAASFK;TEERLPSSPVYEDAA	LPSSPVyEDAASFK;LPSsPVYEDAASFK
CTTN	B4E358;Q14247-2	Isoform 2 of Src substrate cortactin	GPVSGTEPEPVYSMEAADYR	1	Y130;Y409	[12] Phospho (Y)|[14] Oxidation (M);[12] Phospho (Y);[12] Phospho (Y);[12] Phospho (Y)|[14] Oxidation (M)	4263.24	3951.1	6515.4	8919.75	6829.09	6130.78	0.89	-0.24	GTEPEPVYSMEAADY	GPVSGTEPEPVySMEAADYR;GPVSGTEPEPVySMEAADYR;GPVSGTEPEPVySMEAADYR;GPVSGTEPEPVySMEAADYR
CTTN	Q14247-2	Isoform 2 of Src substrate cortactin	TQTPPVSPAPQPTEER	2	T362|S368	[1] Phospho (ST)|[7] Phospho (ST)	127.17	7.17	20.26	1.04	262.12	260.18	-2.72	5.83	EEQARAKTQTPPVSP;KTQTPPVSPAPQPTE	tQTPPVsPAPQPTEER
CTTN	Q14247-2	Isoform 2 of Src substrate cortactin	TQTPPVSPAPQPTEER	1	T364	[3] Phospho (ST)	50.55	60.64	1	1.04	103.04	133.11	-5.76	6.84	QARAKTQTPPVSPAP	TQtPPVSPAPQPTEER
DCAF8	Q5TAQ9	DDB1- and CUL4-associated factor 8	VHDRSEEEEEEEEEEEEEQPR	1	S99	[5] Phospho (ST)	254.76	159.85	299.85	72.14	107.41	219.42	-0.46	0.06	ENRVHDRSEEEEEEE	VHDRsEEEEEEEEEEEEEQPR
DCBLD2	Q96PD2-2	Isoform 2 of Discoidin, CUB and LCCL domain-containing protein 2	ATGNQPPPLVGTYNTLLSR	1	S734;T731	[15] Phospho (ST);[18] Phospho (ST)	814.26	760.5	660.12	1343.95	258.41	211.53	0.26	-2.01	GTYNTLLSRTDSCSS;PLVGTYNTLLSRTDS	ATGNQPPPLVGTYNtLLSR;ATGNQPPPLVGTYNTLLsR
DCBLD2	Q96PD2-2	Isoform 2 of Discoidin, CUB and LCCL domain-containing protein 2	AGKPGLPAPDELVYQVPQSTQEVSGAGR	1	Y764	[14] Phospho (Y);[14] Phospho (Y)	42818.2	37785.6	31847.1	58355.4	15210	13032.3	0.1	-1.61	PAPDELVYQVPQSTQ	AGKPGLPAPDELVyQVPQSTQEVSGAGR;AGKPGLPAPDELVyQVPQSTQEVSGAGR
DDR1	Q08345	Epithelial discoidin domain-containing receptor 1	NLYAGDYYR	2	Y792|Y796	[3] Phospho (Y)|[7] Phospho (Y)	1	1	647.73	167738	1	1	16.3614	-16.3614	FGMSRNLYAGDYYRV;RNLYAGDYYRVQGRA	NLyAGDyYR
DDR1	Q08345	Epithelial discoidin domain-containing receptor 1	GNPPHSAPCVPNGSALLLSNPAYR	1	Y513	[23] Phospho (Y)	3812	4438	67180	67940	6077	5752	4.0337	-3.51384	LLLSNPAYRLLLATY	GNPPHSAPcVPNGSALLLSNPAyR
DDR1	Q08345	Epithelial discoidin domain-containing receptor 1	EPPPYQEPRPR	1	Y484	[5] Phospho (Y)	19293	15217	301625	268604	69945	99424	4.04646	-1.75137	GPREPPPYQEPRPRG	EPPPyQEPRPR
DDX21	Q9NR30	Nucleolar RNA helicase 2	NEEPSEEEIDAPKPK	1	S121	[5] Phospho (ST);[5] Phospho (ST)	1132.64	1364.85	744.58	682.74	1430.16	1518.4	-0.8	1.05	VTKNEEPSEEEIDAP	NEEPsEEEIDAPKPK;NEEPsEEEIDAPKPK
DDX3X	O00571	ATP-dependent RNA helicase DDX3X	SDYDGIGSR	1	Y104	[3] Phospho (Y)	192.81	155.54	367.98	164.96	68.7	11.1	0.51	-3.16	DDRGRSDYDGIGSRG	SDyDGIGSR
DDX3X	O00571	ATP-dependent RNA helicase DDX3X	DAYSSFGSRSDSRGK	1	S74	[8] Phospho (ST)	342.57	330.51	942.87	656.43	803.59	807.02	1.23	0.03	DAYSSFGSRSDSRGK	DAYSSFGsRSDSRGK
DDX3X	O00571	ATP-dependent RNA helicase DDX3X	DLMACAQTGSGK	2	T226|S228	[3] Oxidation (M)|[8] Phospho (ST)|[10] Phospho (ST)	3748.58	4879.28	2359.15	4197.89	5588.97	4247.89	-0.44	0.63	DLMACAQTGSGKTAA;MACAQTGSGKTAAFL	DLMACAQtGsGK
DKC1	O60832	H/ACA ribonucleoprotein complex subunit 4	AKAGLESGAEPGDGDSDTTKK	2	S485|T497	[7] Phospho (ST)|[19] Phospho (ST)	2201.51	2121.85	2348.27	1528.21	2278.86	2452.67	-0.19	0.32	GDGDSDTTKKKKKKK;KAKAGLESGAEPGDG	AKAGLEsGAEPGDGDSDTtKK
DKC1	O60832	H/ACA ribonucleoprotein complex subunit 4	AGLESGAEPGDGDSDTTK	1	S494	[14] Phospho (ST)	411.32	394.14	343.72	125.83	401.38	266.25	-0.95	0.65	AEPGDGDSDTTKKKK	AGLESGAEPGDGDsDTTK
DLG1	E7EWL7	Disks large homolog 1	MNYIFGNNTLLYSR	1	Y3	[N-term] Acetyl (Protein N-term)|[3] Phospho (Y)	1268.31	1586.3	2317.32	1895.39	1580.87	1308.64	0.56	-0.54	-----MNYIFGNNTL	MNyIFGNNTLLYSR
DLG3	Q92796-2	Isoform 2 of Disks large homolog 3	DNEVDGQDYHFVVSR	1	S373;Y368	[14] Phospho (ST);[9] Phospho (Y)	974.23	712.35	2126.21	897.59	314.6	288.67	0.73	-2.2	NEVDGQDYHFVVSRE;QDYHFVVSREQMEKD	DNEVDGQDYHFVVsR;DNEVDGQDyHFVVSR
DLG3	Q92796-2	Isoform 2 of Disks large homolog 3	RDNEVDGQDYHFVVSR	1	Y368	[10] Phospho (Y)	1227	1018.24	3328.52	1525.24	1229.25	654.59	1.01	-1.33	NEVDGQDYHFVVSRE	RDNEVDGQDyHFVVSR
DMWD	G5E9A7	Dystrophia myotonica WD repeat-containing protein	TRTLPGTPGTTPPAASSSRGGEPGPGPLPR	2	T469|S474	[11] Phospho (ST)|[16] Phospho (ST)	467.99	410.15	563.42	1165.26	644.58	642.54	0.89	-0.33	GTTPPAASSSRGGEP;LPGTPGTTPPAASSS	TRTLPGTPGTtPPAAsSSRGGEPGPGPLPR
DNAJA1	B7Z5C0	DnaJ homolog subfamily A member 1	HYNGEAYEDDEHHPR	1	Y224	[7] Phospho (Y)	71.84	32.27	13.68	54.88	103.84	98.36	-0.81	1.88	RHYNGEAYEDDEHHP	HYNGEAyEDDEHHPR
DNMT1	P26358-2	Isoform 2 of DNA (cytosine-5)-methyltransferase 1	DPPASASQVTGIRAEPSPSPR	3	S158|S168|S170	[7] Phospho (ST)|[17] Phospho (ST)|[19] Phospho (ST)	181.4	149.36	1009.85	1351.32	585.55	944.66	2.83	-0.65	IRAEPSPSPRITRKS;RDPPASASQVTGIRA;TGIRAEPSPSPRITR	DPPASAsQVTGIRAEPsPsPR
DNMT1	P26358-2	Isoform 2 of DNA (cytosine-5)-methyltransferase 1	TQPTEDNKFK	1	T898	[1] Phospho (ST)	798.7	585.52	1968.5	735.1	1384.38	533.58	0.81	-0.49	RFESPPKTQPTEDNK	tQPTEDNKFK
DNMT1	F5GX68	Cytosine-specific methyltransferase	LPQKGDVEMLCGGPPCQGFSGMNR	1	S1230	[9] Oxidation (M)|[20] Phospho (ST)	185.98	141.58	1	24.71	206.31	114.01	-5.03	4.95	GPPCQGFSGMNRFNS	LPQKGDVEMLCGGPPCQGFsGMNR
DOK1	Q99704	Docking protein 1	IAPCPSQDSLYSDPLDSTSAQAGEGVQR	1	Y315	[11] Phospho (Y)	904.16	837.75	1263.6	1782.65	527.73	567.33	0.79	-1.46	CPSQDSLYSDPLDST	IAPCPSQDSLySDPLDSTSAQAGEGVQR
DOK1	Q99704	Docking protein 1	LTDPKEDPIYDEPEGLAPVPPQGLYDLPR	1	Y362	[10] Phospho (Y)	2589.03	3608.71	4415.73	1402.2	1962.91	2039.41	-0.3	-0.31	DPKEDPIYDEPEGLA	LTDPKEDPIyDEPEGLAPVPPQGLYDLPR
DSCAM	O60469	Down syndrome cell adhesion molecule	NRQYSVWVVAVTSAGR	2	S1258|T1265	[5] Phospho (ST)|[12] Phospho (ST)	70.33	16.59	73.67	72.04	101.03	145.64	1.09	0.74	LSRNRQYSVWVVAVT;SVWVVAVTSAGRGNS	NRQYsVWVVAVtSAGR
DYRK1A	F8WAP0	Dual-specificity tyrosine-phosphorylation-regulated kinase 1A	IYQYIQSR	1	Y93	[4] Phospho (Y)	17072.6	11599.5	20516.8	17939	15288	13304.5	0.45	-0.43	LGQRIYQYIQSRFYR	IYQyIQSR
EEF1A2	Q05639	Elongation factor 1-alpha 2	STTTGHLIYK	1	Y29	[9] Phospho (Y);[9] Phospho (Y)	3031.36	4833.83	5236.99	8087.27	2322.89	1963.82	0.77	-1.61	TTTGHLIYKCGGIDK	STTTGHLIyK;STTTGHLIyK
EEF1A2	Q05639	Elongation factor 1-alpha 2	EHALLAYTLGVK	1	T142;Y141	[8] Phospho (ST);[N-term] Glu->pyro-Glu (N-term E)|[8] Phospho (ST);[7] Phospho (Y)	2380.62	2423.4	3472.59	4104.43	2193	2086.35	0.65	-0.82	EHALLAYTLGVKQLI;REHALLAYTLGVKQL	EHALLAYtLGVK;EHALLAYtLGVK;EHALLAyTLGVK
EEF1D	E9PRY8	Elongation factor 1-delta	ATAPQTQHVSPMR	1	S549	[10] Phospho (ST)	42.22	20.59	1	9.94	163.98	167.76	-3.23	5.72	APQTQHVSPMRQVEP	ATAPQTQHVsPMR
EGFR	E9PFD7	Epidermal growth factor receptor	RPAGSVQNPVYHNQPLNPAPSR	1	Y1057	[11] Phospho (Y)	430.92	517.89	620.97	1061.75	531.16	474.83	0.78	-0.69	GSVQNPVYHNQPLNP	RPAGSVQNPVyHNQPLNPAPSR
EIF3A	F5H335	Eukaryotic translation initiation factor 3 subunit A	FNVLQYVVPEVK	1	Y348	[6] Phospho (Y)	240.2	271.72	169.61	467.09	237.29	271.45	0.14	-0.15	VRFNVLQYVVPEVKD	FNVLQyVVPEVK
EIF3C	H3BRV0	Eukaryotic translation initiation factor 3 subunit C	KSEAPSGESRK	1	S198	[9] Phospho (ST)	222.42	134.9	438.78	221.74	174.8	140.06	0.85	-1	SEAPSGESRKFLKKM	KSEAPSGEsRK
EIF3C	H3BRV0	Eukaryotic translation initiation factor 3 subunit C	QPLLLSEDEEDTKR	1	S39	[N-term] Gln->pyro-Glu (N-term Q)|[6] Phospho (ST)	1313	1040.85	835.89	689.89	1721.56	1529.45	-0.62	1.1	GKQPLLLSEDEEDTK	QPLLLsEDEEDTKR
EIF3C	H3BRV0	Eukaryotic translation initiation factor 3 subunit C	APTTDEDKKAAEK	1	T252	[3] Phospho (ST)	382.5	337.36	7.4	115.92	90.41	140.79	-3.62	1.95	RFLKKAPTTDEDKKA	APtTDEDKKAAEK
EIF4G1	D3DNT2	Eukaryotic translation initiation factor 4 gamma 1	SFSKEVEER	1	S1188	[3] Phospho (ST)	77.24	67.84	1	10.78	92.65	85.15	-4.46	4.76	PATKRSFSKEVEERS	SFsKEVEER
EIF4G3	B1AN89	Eukaryotic translation initiation factor 4 gamma 3	QPGTPTPSPYSAHEINK	1	S67	[N-term] Gln->pyro-Glu (N-term Q)|[11] Phospho (ST)	42.22	55.21	43.19	58.01	17.31	0.46	0.05	-4.15	TPTPSPYSAHEINKG	QPGTPTPSPYsAHEINK
EIF5B	O60841	Eukaryotic translation initiation factor 5B	TLAGLPLLVAYK	1	T941	[1] Phospho (ST)	121.81	70.17	23.1	337.01	160.07	111.58	-0.07	0.6	LGKDLEKTLAGLPLL	tLAGLPLLVAYK
EIF5B	O60841	Eukaryotic translation initiation factor 5B	NKPGPNIESGNEDDDASFK	1	S214	[9] Phospho (ST);[9] Phospho (ST)	934.94	852.46	665.53	311.68	1178.86	1292.12	-0.97	1.44	KPGPNIESGNEDDDA	NKPGPNIEsGNEDDDASFK;NKPGPNIEsGNEDDDASFK
ENO2	B7Z2X9	Enolase	MSIEKIWAR	1	S2	[2] Phospho (ST)	631.18	614.66	1297.46	1273.05	829.93	645.54	1.05	-0.81	------MSIEKIWAR	MsIEKIWAR
ENO3	E5RGZ4	Enolase (Fragment)	AAVPSGASTGIYEALELR	1	Y44	[12] Phospho (Y);[12] Phospho (Y)	7031.25	7418.79	8284.46	8775.33	5539.96	6099.42	0.24	-0.55	SGASTGIYEALELRD	AAVPSGASTGIyEALELR;AAVPSGASTGIyEALELR
EPHA2	P29317	Ephrin type-A receptor 2	TYVDPHTYEDPNQAVLK	2	Y588|Y594	[2] Phospho (Y)|[8] Phospho (Y)	150.14	48.51	1519.09	197.07	17.55	0.46	2.68	-7.59	QLKPLKTYVDPHTYE;TYVDPHTYEDPNQAV	TyVDPHTyEDPNQAVLK
EPHA2	P29317	Ephrin type-A receptor 2	VLEDDPEATYTTSGGK	1	Y772	[10] Phospho (Y)	3372.47	2631.06	5366.3	6067.91	1539.01	1409.2	0.94	-1.95	EDDPEATYTTSGGKI	VLEDDPEATyTTSGGK
EPHA2	P29317	Ephrin type-A receptor 2	TYVDPHTYEDPNQAVLK	1	T587	[1] Phospho (ST)	218.13	333.7	265.8	347.13	108.74	87.84	0.17	-1.64	EQLKPLKTYVDPHTY	tYVDPHTYEDPNQAVLK
EPHB4	Q96L35	EPH receptor B4, isoform CRA_b	EAEYSDKHGQYLIGHGTK	1	Y574	[4] Phospho (Y)	369.84	468.42	810.57	491.8	48	46.79	0.6	-3.74	SNGREAEYSDKHGQY	EAEySDKHGQYLIGHGTK
EPHB4	Q96L35	EPH receptor B4, isoform CRA_b	VYIDPFTYEDPNEAVR	1	Y596	[8] Phospho (Y)	254	216.66	106.91	365.97	46.3	54.25	-0.25	-1.98	VYIDPFTYEDPNEAV	VYIDPFTyEDPNEAVR
F11R	B7Z5W1	Junctional adhesion molecule A	KVIYSQPSAR	1	Y284	[4] Phospho (Y)	378.21	261.86	690.99	710.49	252.08	207.73	1.15	-1.61	TSSKKVIYSQPSARS	KVIySQPSAR
F11R	B7Z5W1	Junctional adhesion molecule A	TMAGGSLALGSVTVHSSEPEVR	3	S27|S32|T34	[2] Oxidation (M)|[6] Phospho (ST)|[11] Phospho (ST)|[13] Phospho (ST)	295.36	339.76	282.3	167.74	428.53	558.93	-0.54	1.17	GGSLALGSVTVHSSE;SLALGSVTVHSSEPE;TRTMAGGSLALGSVT	TMAGGsLALGsVtVHSSEPEVR
FAM59A	Q9H706-3	Isoform 3 of Protein FAM59A	SELPYEELWLEEGKPSHQPLTR	1	Y453	[5] Phospho (Y)	631.57	551.28	688.16	827.28	1011.32	655.75	0.35	0.11	PGKSELPYEELWLEE	SELPyEELWLEEGKPSHQPLTR
FAM59A	Q9H706-3	Isoform 3 of Protein FAM59A	QWTTITAHSLEEGHYVIGPK	1	Y74	[N-term] Gln->pyro-Glu (N-term Q)|[15] Phospho (Y)	162.12	165.61	222.09	202.9	281.52	222.4	0.37	0.24	HSLEEGHYVIGPKIE	QWTTITAHSLEEGHyVIGPK
FAM83F	Q8NEG4	Protein FAM83F	RPNENSSADISGKTSPSSAKPSNCVIS	1	S480	[7] Phospho (ST)	5760.79	4142.95	4871.45	6550.51	2358.81	1806.77	0.21	-1.45	KRPNENSSADISGKT	RPNENSsADISGKTSPSSAKPSNCVIS
FAM83F	Q8NEG4	Protein FAM83F	APAPAPAESGESLAYWPDR	1	Y107	[15] Phospho (Y);[15] Phospho (Y)	3394.51	3343.69	5293.66	5707.73	3552.38	3073.13	0.71	-0.73	ESGESLAYWPDRSDT	APAPAPAESGESLAyWPDR;APAPAPAESGESLAyWPDR
FAM83F	Q8NEG4	Protein FAM83F	AKAPAPAPAESGESLAYWPDR	1	Y107	[17] Phospho (Y)	698.03	699.7	692.26	924.13	600.72	532.04	0.19	-0.5	ESGESLAYWPDRSDT	AKAPAPAPAESGESLAyWPDR
FASN	P49327	Fatty acid synthase	GQCIKEAHLPPGAMAAVGLSWEECK	1	S626	[20] Phospho (ST)	197.74	174.26	203.71	393.21	237.04	209.54	0.61	-0.34	AMAAVGLSWEECKQR	GQCIKEAHLPPGAMAAVGLsWEECK
FASN	P49327	Fatty acid synthase	ADEASELACPTPK	1	T2204	[11] Phospho (ST)	116.49	96.1	39.02	1.04	208.64	170.25	-4.05	4.89	ASELACPTPKEDGLA	ADEASELACPtPK
FER	P16591-2	Isoform 2 of Tyrosine-protein kinase Fer	QEDGGVYSSSGLK	2	S541|S542	[9] Phospho (ST)|[10] Phospho (ST)	23.46	33.55	54.49	104.32	36.26	77.85	1.43	-0.5	DGGVYSSSGLKQIPI;EDGGVYSSSGLKQIP	QEDGGVYSssGLK
FER	P16591-2	Isoform 2 of Tyrosine-protein kinase Fer	VQENDGKEPPPVVNYEEDAR	1	Y227	[15] Phospho (Y)	443.85	217.47	411.39	448.07	397.74	286.26	0.47	-0.35	EPPPVVNYEEDARSV	VQENDGKEPPPVVNyEEDAR
FRK	P42685	Tyrosine-protein kinase FRK	HGHYFVALFDYQAR	1	Y46	[4] Phospho (Y)	182.73	174.61	740.69	358.92	132.72	169.21	1.53	-1.78	QSQRHGHYFVALFDY	HGHyFVALFDYQAR
FYN	P06241	Tyrosine-protein kinase Fyn	GAYSLSIR	1	Y185	[3] Phospho (Y)	80.67	98.34	145.79	142.62	110.4	73.23	0.7	-0.68	SETTKGAYSLSIRDW	GAySLSIR
FYN	P06241	Tyrosine-protein kinase Fyn	LIEDNEYTAR	1	Y420	[7] Phospho (Y)	1542.62	1882.82	4797.44	2715.52	1991	2882.88	1.08	-0.59	RLIEDNEYTARQGAK	LIEDNEyTAR
FYN	P06241	Tyrosine-protein kinase Fyn	LDNGGYYITTR	1	Y214	[7] Phospho (Y)	66.08	60.72	101.3	75.25	121.19	109.25	0.46	0.4	KLDNGGYYITTRAQF	LDNGGYyITTR
G3BP1	F5H4D6	Ras GTPase-activating protein-binding protein 1	SSSPAPADIAQTVQEDLR	1	S50	[3] Phospho (ST);[3] Phospho (ST)	2308.29	2274.69	198.38	472.11	3482.26	3279.72	-2.9	3.47	EDAQKSSSPAPADIA	SSsPAPADIAQTVQEDLR;SSsPAPADIAQTVQEDLR
G6PD	P11413-3	Isoform 3 of Glucose-6-phosphate 1-dehydrogenase	VGFQYEGTYK	1	Y533	[5] Phospho (Y)	307.36	451.21	733.29	900.63	328.31	383.62	1.13	-1.2	MKRVGFQYEGTYKWV	VGFQyEGTYK
GIT1	J3QQI0	ARF GTPase-activating protein GIT1 (Fragment)	LQPFHSTELEDDAIYSVHVPAGLYR	1	S81	[16] Phospho (ST)	455.04	855.61	2382.94	75.46	437.63	798.75	-0.56	0.48	LEDDAIYSVHVPAGL	LQPFHSTELEDDAIYsVHVPAGLYR
GOLGA5	Q8TBA6-2	Isoform 2 of Golgin subfamily A member 5	NTDYTELHQQNTDLIYQTGPK	1	T56	[18] Phospho (ST)	450.37	375.78	292.4	529.91	482.89	339.49	-0.06	0.04	NTDLIYQTGPKSTYI	NTDYTELHQQNTDLIYQtGPK
GPCPD1	H0Y565	Glycerophosphocholine phosphodiesterase GPCPD1 (Fragment)	HCDMKSSFSKYWKPR	2	S5|S6	[N-term] Acetyl (Protein N-term)|[6] Phospho (ST)|[7] Phospho (ST)	151.36	148.74	1397.02	980.3	562.46	318.59	2.96	-1.47	---XCDMKSSFSKYW;--XCDMKSSFSKYWK	HCDMKssFSKYWKPR
GPRC5C	Q9NQ84-2	Isoform 2 of G-protein coupled receptor family C group 5 member C	VPSEGAYDIILPR	1	Y399	[7] Phospho (Y)	193.78	188.05	258.39	334.81	174.24	147.46	0.62	-0.88	KVPSEGAYDIILPRA	VPSEGAyDIILPR
GSK3B	P49841-2	Isoform 2 of Glycogen synthase kinase-3 beta	GEPNVSYICSR	1	Y216	[7] Phospho (Y)	247207	267351	442099	310811	305599	206127	0.53	-0.56	RGEPNVSYICSRYYR	GEPNVSyICSR
HBS1L	Q9Y450	HBS1-like protein	DKPSVEPVEEYDYEDLKESSNSVSNHQLSGFDQAR	1	Y58	[13] Phospho (Y)	269.53	384.11	654.59	464.87	397.76	375.51	0.78	-0.51	EPVEEYDYEDLKESS	DKPSVEPVEEYDyEDLKESSNSVSNHQLSGFDQAR
HDGF	Q5SZ07	Hepatoma-derived growth factor	KGNAEGSSDEEGK	1	S149	[8] Phospho (ST)	359.15	265.06	1069.88	571.64	455.74	374.42	1.34	-0.92	KGNAEGSSDEEGKLV	KGNAEGSsDEEGK
HDGF	Q5SZ07	Hepatoma-derived growth factor	AGDLLEDSPK	1	S181	[8] Phospho (ST)	149.5	185.2	49.5	41.6	315.06	228.08	-1.87	2.56	AGDLLEDSPKRPKEA	AGDLLEDsPK
HDGF	Q5SZ07	Hepatoma-derived growth factor	AGDLLEDSPKRPK	1	S181	[8] Phospho (ST);[8] Phospho (ST)	1729.73	3208.32	307.46	285.01	3338.61	3967.95	-2.99	3.62	AGDLLEDSPKRPKEA	AGDLLEDsPKRPK;AGDLLEDsPKRPK
HGS	O14964-2	Isoform 2 of Hepatocyte growth factor-regulated tyrosine kinase substrate	VCEPCYEQLNR	1	Y216	[6] Phospho (Y)	358.88	381.09	1223.59	444.96	385.24	438.78	1	-0.84	VRVCEPCYEQLNRKA	VCEPCyEQLNR
HIPK1	J3KQS0	Homeodomain-interacting protein kinase 1	AVCSTYLQSR	1	Y423	[6] Phospho (Y)	986.98	1022.04	3910.77	2650.5	1549.79	905.18	1.68	-1.44	SKAVCSTYLQSRYYR	AVCSTyLQSR
HIPK3	Q9H422	Homeodomain-interacting protein kinase 3	TVCSTYLQSR	1	Y359	[6] Phospho (Y)	13.08	135.63	11.29	77.43	5.7	134.31	-0.51	-0.1	SKTVCSTYLQSRYYR	TVCSTyLQSR
HIST1H1E	P10412	Histone H1.4	IKLGLKSLVSK	1	S89	[10] Phospho (ST);[10] Phospho (ST)	160.8	209.93	136.73	427.32	169.04	152.19	0.4	-0.59	LGLKSLVSKGTLVQT	IKLGLKSLVsK;IKLGLKSLVsK
HIST1H1E	P10412	Histone H1.4	SETAPAAPAAPAPAEKTPVK	1	T18	[N-term] Acetyl (Protein N-term)|[17] Phospho (ST);[N-term] Acetyl (Protein N-term)|[17] Phospho (ST)	4738.46	3741.82	184.93	247.41	4198.24	4558.25	-4.3	4.35	APAPAEKTPVKKKAR	SETAPAAPAAPAPAEKtPVK;SETAPAAPAAPAPAEKtPVK
HIST1H1E	P10412	Histone H1.4	SETAPAAPAAPAPAEKTPVKK	1	T18	[N-term] Acetyl (Protein N-term)|[17] Phospho (ST)	1468.6	1339.85	74.95	59.4	1556.47	1428.26	-4.39	4.48	APAPAEKTPVKKKAR	SETAPAAPAAPAPAEKtPVKK
HMGA1	P17096	High mobility group protein HMG-I/HMG-Y	KLEKEEEEGISQESSEEEQ	1	S102	[14] Phospho (ST)	963.1	554.08	977.47	435.45	331.38	252.08	-0.16	-1.17	EEGISQESSEEEQ--	KLEKEEEEGISQEsSEEEQ
HN1	Q9UK76	Hematological and neurological expressed 1 protein	RNSSEASSGDFLDLK	1	S87;S88	[3] Phospho (ST);[4] Phospho (ST)	1059.96	1001.14	393.09	322.47	1512.58	1653.47	-1.53	2.15	GLQRRNSSEASSGDF;SGLQRRNSSEASSGD	RNsSEASSGDFLDLK;RNSsEASSGDFLDLK
HNRNPA0	Q13151	Heterogeneous nuclear ribonucleoprotein A0	AVPKEDIYSGGGGGGSR	1	Y180	[8] Phospho (Y)	68.48	105.31	139.85	92.88	136.6	118.07	0.42	0.16	AVPKEDIYSGGGGGG	AVPKEDIySGGGGGGSR
HNRNPA0	Q13151	Heterogeneous nuclear ribonucleoprotein A0	EDIYSGGGGGGSRSSR	5	Y180|S181|S188|S190|S191	[N-term] Glu->pyro-Glu (N-term E)|[4] Phospho (Y)|[5] Phospho (ST)|[12] Phospho (ST)|[14] Phospho (ST)|[15] Phospho (ST)	37.19	46.5	1	21.12	63.98	84.99	-3.18	4	AVPKEDIYSGGGGGG;GGGGGSRSSRGGRGG;GGGGSRSSRGGRGGR;SGGGGGGSRSSRGGR;VPKEDIYSGGGGGGS	EDIysGGGGGGsRssR
HNRNPA1	F8VSB5	Heterogeneous nuclear ribonucleoprotein A1	IEVIEIMTDR	1	T138	[8] Phospho (ST)	974.7	951.12	2058.29	1646.04	902.67	542.73	0.93	-1.39	IEVIEIMTDRGSGKK	IEVIEIMtDR
HNRNPA1	F8VSB5	Heterogeneous nuclear ribonucleoprotein A1	QEMASASSSQR	2	S188|S192	[3] Oxidation (M)|[5] Phospho (ST)|[9] Phospho (ST)	123.7	117.56	25.78	152.14	75.65	47.44	-0.95	-0.06	EMASASSSQRGRSGS;LSKQEMASASSSQRG	QEMAsASSsQR
HNRNPA1	F8VSB5	Heterogeneous nuclear ribonucleoprotein A1	SESPKEPEQLR	1	S6	[3] Phospho (ST);[3] Phospho (ST)	1507.08	1899.85	564.83	531.2	4228.06	2572.47	-1.63	2.59	--MSKSESPKEPEQL	SEsPKEPEQLR;SEsPKEPEQLR
HNRNPA1	F8VSB5	Heterogeneous nuclear ribonucleoprotein A1	SESPKEPEQLRK	1	S6	[3] Phospho (ST)	551.67	620.34	77.89	63.97	628.8	887.24	-3.05	3.4	--MSKSESPKEPEQL	SEsPKEPEQLRK
HNRNPD	D6RAF8;D6RD83	Heterogeneous nuclear ribonucleoprotein D0 (Fragment)	IDASKNEEDEGHSNSSPR	1	S37;S82	[15] Phospho (ST);[16] Phospho (ST)	3957.57	4368.32	320.78	1150.39	6168.8	5609.92	-2.77	3.28	DEGHSNSSPRHSEAA;EDEGHSNSSPRHSEA	IDASKNEEDEGHSNsSPR;IDASKNEEDEGHSNSsPR
HNRNPU	Q00839-2	Isoform Short of Heterogeneous nuclear ribonucleoprotein U	AKSPQPPVEEEDEHFDDTVVCLDTYNCDLHFK	1	S252	[3] Phospho (ST)	1387.13	2013.74	4880.55	331.58	1573.76	2664.68	-0.39	0.69	NKYSRAKSPQPPVEE	AKsPQPPVEEEDEHFDDTVVCLDTYNCDLHFK
HNRNPUL2	Q1KMD3	Heterogeneous nuclear ribonucleoprotein U-like protein 2	REEDEPEERSGDETPGSEVPGDK	1	S161	[10] Phospho (ST)	381.97	276.07	291.49	37.92	267.75	323.03	-1.63	1.48	EDEPEERSGDETPGS	REEDEPEERsGDETPGSEVPGDK
HSP90AA1	P07900-2	Isoform 2 of Heat shock protein HSP 90-alpha	ENYKKFYEQFSK	2	Y560|S564	[7] Phospho (Y)|[11] Phospho (ST)	653.54	468.21	808.85	986.17	710.25	380.27	0.69	-0.78	KENYKKFYEQFSKNI;KKFYEQFSKNIKLGI	ENYKKFyEQFsK
HSP90AA1	P07900-2	Isoform 2 of Heat shock protein HSP 90-alpha	ESEDKPEIEDVGSDEEEEK	1	S385	[13] Phospho (ST);[13] Phospho (ST)	531.87	278.03	1594.15	240.68	324.6	474.85	0.69	-0.66	PEIEDVGSDEEEEKK	ESEDKPEIEDVGsDEEEEK;ESEDKPEIEDVGsDEEEEK
HSP90AA1	P07900-2	Isoform 2 of Heat shock protein HSP 90-alpha	ESEDKPEIEDVGSDEEEEKK	1	S385	[13] Phospho (ST)	1909.2	1177.66	2092.92	1039.43	1873.18	1691.16	-0.02	0.27	PEIEDVGSDEEEEKK	ESEDKPEIEDVGsDEEEEKK
HSP90AA1	P07900-2	Isoform 2 of Heat shock protein HSP 90-alpha	ESEDKPEIEDVGSDEEEEKKDGDK	1	S385	[13] Phospho (ST)	2630.62	1558.95	5370.95	670.98	2046.67	3080.59	-0.09	0.4	PEIEDVGSDEEEEKK	ESEDKPEIEDVGsDEEEEKKDGDK
HSP90AB1	P08238	Heat shock protein HSP 90-beta	IRYESLTDPSK	1	Y56	[3] Phospho (Y);[3] Phospho (Y)	953.8	1131.95	2194.92	1556.95	983.06	1052.1	0.83	-0.86	DALDKIRYESLTDPS	IRyESLTDPSK;IRyESLTDPSK
HSP90AB1	P08238	Heat shock protein HSP 90-beta	IMKAQALRDNSTMGYMMAK	1	Y619	[15] Phospho (Y)|[16] Oxidation (M)|[17] Oxidation (M);[13] Oxidation (M)|[15] Phospho (Y)|[17] Oxidation (M)	1293.05	1042.41	1241.55	2076.1	1456.69	1512.33	0.47	-0.11	RDNSTMGYMMAKKHL	IMKAQALRDNSTMGyMMAK;IMKAQALRDNSTMGyMMAK
HSP90AB1	P08238	Heat shock protein HSP 90-beta	IEDVGSDEEDDSGK	1	S255	[6] Phospho (ST)	5356.36	5317.07	7934.08	4469.15	6752.82	5471.29	0.16	0.03	PKIEDVGSDEEDDSG	IEDVGsDEEDDSGK
HSP90AB1	P08238	Heat shock protein HSP 90-beta	IEDVGSDEEDDSGKDK	1	S255	[6] Phospho (ST);[6] Phospho (ST)	25930	16555.3	15206.7	12581	28701.6	27898.4	-0.58	1.03	PKIEDVGSDEEDDSG	IEDVGsDEEDDSGKDK;IEDVGsDEEDDSGKDK
HSP90AB1	P08238	Heat shock protein HSP 90-beta	IEDVGSDEEDDSGKDKK	1	S255	[6] Phospho (ST);[6] Phospho (ST)	50572.9	30125.4	26708	23158.6	58130.4	59847.7	-0.65	1.25	PKIEDVGSDEEDDSG	IEDVGsDEEDDSGKDKK;IEDVGsDEEDDSGKDKK
HSP90AB1	P08238	Heat shock protein HSP 90-beta	EKEISDDEAEEEKGEK	1	S226	[5] Phospho (ST)	8.4	76.3	56.19	9.19	22.15	229.17	-0.16	1.65	KEREKEISDDEAEEE	EKEIsDDEAEEEKGEK
HSP90AB2P	Q58FF8	Putative heat shock protein HSP 90-beta 2	MPEEVHLGEKEVETFAFQAEIAQLMSLIINTFYSNK	2	T14|Y33	[1] Oxidation (M)|[14] Phospho (ST)|[25] Oxidation (M)|[33] Phospho (Y)	31	1446.97	1341.26	3140.33	802.1	764.66	3.28	-1.39	LGEKEVETFAFQAEI;SLIINTFYSNKEIFL	MPEEVHLGEKEVEtFAFQAEIAQLMSLIINTFySNK
HSP90AB4P	Q58FF6	Putative heat shock protein HSP 90-beta 4	SLTSAWEDHLAVK	3	S280|T282|S283	[1] Phospho (ST)|[3] Phospho (ST)|[4] Phospho (ST)	183.84	177.93	186.58	403.78	256.36	212.17	0.6	-0.23	ECGEFYKSLTSAWED;EFYKSLTSAWEDHLA;GEFYKSLTSAWEDHL	sLtsAWEDHLAVK
HSPA1B	F8VZJ4	Heat shock 70 kDa protein 1A/1B	ELEQVCNPIISGLYQGAGGPGPGGFGAQGPK	1	Y588	[14] Phospho (Y)	1272.61	1403.8	1100.71	1050.46	1352.62	1117.94	-0.31	0.19	NPIISGLYQGAGGPG	ELEQVCNPIISGLyQGAGGPGPGGFGAQGPK
HSPA4	P34932	Heat shock 70 kDa protein 4	EDIYAVEIVGGATR	1	Y336	[4] Phospho (Y)	786.61	805.33	1567.61	1257.42	657.3	598.72	0.82	-1.16	KLKKEDIYAVEIVGG	EDIyAVEIVGGATR
HSPA4	P34932	Heat shock 70 kDa protein 4	LKKEDIYAVEIVGGATR	1	Y336	[7] Phospho (Y)	225.87	209.63	293.84	346.64	174.12	139.6	0.55	-1.03	KLKKEDIYAVEIVGG	LKKEDIyAVEIVGGATR
HSPA4	P34932	Heat shock 70 kDa protein 4	KEDIYAVEIVGGATR	1	Y336	[5] Phospho (Y)	98.99	130.93	128.51	204.16	107.48	105.91	0.51	-0.6	KLKKEDIYAVEIVGG	KEDIyAVEIVGGATR
HSPA5	P11021	78 kDa glucose-regulated protein	STMKPVQKVLEDSDLKK	1	S349	[3] Oxidation (M)|[13] Phospho (ST)	80.03	82.25	1.08	1.04	147.21	227.43	-6.26	7.43	VQKVLEDSDLKKSDI	STMKPVQKVLEDsDLKK
HSPA6	P17066	Heat shock 70 kDa protein 6	TFYPEEISSMVLSKMK	2	Y117|S127	[3] Phospho (Y)|[10] Oxidation (M)|[13] Phospho (ST)|[15] Oxidation (M)	23.98	0.62	66.04	29.58	81.51	62.89	3.52	0.7	EISSMVLSKMKETAE;RGEDKTFYPEEISSM	TFyPEEISSMVLsKMK
HSPB1	F8WE04	Heat shock protein beta-1	QLSSGVSEIR	1	S82	[N-term] Gln->pyro-Glu (N-term Q)|[3] Phospho (ST)	76.89	68.2	18.61	15.42	253.94	209.61	-2.1	3.77	RALSRQLSSGVSEIR	QLsSGVSEIR
ILF3	G5E9M5	Interleukin enhancer binding factor 3, 90kDa, isoform CRA_b	QGGYSQSNYNSPGSGQNYSGPPSSYQSSQGGYGRNADHSMNYQYR	9	Y857|S858|S860|Y862|S864|S881|S892|Y895|Y897	[N-term] Gln->pyro-Glu (N-term Q)|[4] Phospho (Y)|[5] Phospho (ST)|[7] Phospho (ST)|[9] Phospho (Y)|[11] Phospho (ST)|[28] Phospho (ST)|[39] Phospho (ST)|[42] Phospho (Y)|[44] Phospho (Y)	0.6	0.63	1963.5	1.04	0.53	3.08	6.21	-5.14	DHSMNYQYR------;GGYSQSNYNSPGSGQ;KQGGYSQSNYNSPGS;NADHSMNYQYR----;PPSSYQSSQGGYGRN;QGKQGGYSQSNYNSP;YGRNADHSMNYQYR-;YQGKQGGYSQSNYNS;YSQSNYNSPGSGQNY	QGGysQsNyNsPGSGQNYSGPPSSYQSsQGGYGRNADHsMNyQyR
ILF3	G5E9M5	Interleukin enhancer binding factor 3, 90kDa, isoform CRA_b	RPMEEDGEEKSPSK	1	S384	[13] Phospho (ST)	4.28	25.36	1	6.61	54.41	0.46	-2.02	0.96	DGEEKSPSKKKKKIQ	RPMEEDGEEKSPsK
INCENP	Q9NQS7-2	Isoform 2 of Inner centromere protein	ISYVQDENRDPIR	1	Y73	[3] Phospho (Y)	225.16	227.01	455.62	418.38	333.9	177.05	0.95	-0.84	RKKRRISYVQDENRD	ISyVQDENRDPIR
IRF2BPL	Q9H1B7	Interferon regulatory factor 2-binding protein-like	KASPEPPDSAEGALK	1	S547	[3] Phospho (ST)	90.4	118.91	1	1.04	162.31	160.92	-6.67	7.31	SLRKRKASPEPPDSA	KAsPEPPDSAEGALK
ITGB1	P05556	Integrin beta-1	WDTGENPIYK	1	Y783	[9] Phospho (Y)	52.28	37.78	267.14	44.25	62.52	46.81	1.29	-1.01	DTGENPIYKSAVTTV	WDTGENPIyK
ITSN2	Q9NZM3-2	Isoform 2 of Intersectin-2	REEPEALYAAVNK	1	Y941	[8] Phospho (Y);[8] Phospho (Y)	5088.85	6242.11	15956.1	21603.1	6163.45	7295.17	1.72	-1.47	REEPEALYAAVNKKP	REEPEALyAAVNK;REEPEALyAAVNK
ITSN2	Q9NZM3-2	Isoform 2 of Intersectin-2	LIYLVPEK	1	Y553	[3] Phospho (Y)	182.99	173.01	430.29	332.01	165.42	123.17	1.09	-1.4	EYQNKLIYLVPEKQL	LIyLVPEK
ITSN2	Q9NZM3-2	Isoform 2 of Intersectin-2	EEPEALYAAVNK	1	Y941	[7] Phospho (Y);[N-term] Glu->pyro-Glu (N-term E)|[7] Phospho (Y)	2740.69	2678.4	5587.28	4091.69	2616.88	2784.42	0.82	-0.82	REEPEALYAAVNKKP	EEPEALyAAVNK;EEPEALyAAVNK
ITSN2	Q9NZM3-2	Isoform 2 of Intersectin-2	MAQFPTAMNGGPNMWAITSEERTK	1	T19	[14] Oxidation (M)|[18] Phospho (ST)	16.02	49.92	4.88	1.04	114.2	67.93	-3.65	5.29	GPNMWAITSEERTKH	MAQFPTAMNGGPNMWAItSEERTK
JARID2	F5H590	Protein Jumonji	ADSRREQASANHPAAAPSTGSSAK	2	S237|S240	[18] Phospho (ST)|[21] Phospho (ST)	1747.29	1470.62	1549.73	2376.59	3187.65	2518.14	0.26	0.56	AAAPSTGSSAKGLAA;NHPAAAPSTGSSAKG	ADSRREQASANHPAAAPsTGsSAK
KCTD10	Q9H3F6-2	Isoform 2 of BTB/POZ domain-containing adapter for CUL3-mediated RhoA degradation protein 3	EEMSGESVVSSAVPAAATRTTSFK	2	S5|S23	[4] Phospho (ST)|[22] Phospho (ST)	9041.79	10755.8	10071.2	10419.9	15616.6	16833.6	0.05	0.66	---MEEMSGESVVSS;AAATRTTSFKGTSPS	EEMsGESVVSSAVPAAATRTTsFK
KIF21B	B2RP62	HCG2027369, isoform CRA_a	RVIGEDGAEGYSDLFRENAMLQK	1	S418	[12] Phospho (ST)|[20] Oxidation (M)	378.96	370.35	35.7	65.37	375.71	220.86	-2.96	2.58	EDGAEGYSDLFRENA	RVIGEDGAEGYsDLFRENAMLQK
KLF3	P57682	Krueppel-like factor 3	FPSSHRRASPGLSMPSSSPPIK	2	S86|S101	[3] Phospho (ST)|[14] Oxidation (M)|[18] Phospho (ST)	347.04	711.76	545.9	108.48	255.25	746.89	-1.03	0.84	GLSMPSSSPPIKKYS;PSSLKFPSSHRRASP	FPsSHRRASPGLSMPSSsPPIK
KLF3	P57682	Krueppel-like factor 3	QEAMDPVSVSYPSNYMESMKPNK	1	S23	[13] Phospho (ST)|[19] Oxidation (M)	198.1	318.81	313.1	206.76	679.98	778.66	0.02	1.52	PVSVSYPSNYMESMK	QEAMDPVSVSYPsNYMESMKPNK
KRT15	O77727	Keratin, type I cytoskeletal 15	MAGIGTGEASLGGGGGGK	2	T420|S424	[1] Oxidation (M)|[6] Phospho (ST)|[10] Phospho (ST);[1] Oxidation (M)|[6] Phospho (ST)|[10] Phospho (ST)	354.74	286.45	872.94	501.34	350.28	298.08	1.05	-1.03	ARMAGIGTGEASLGG;GIGTGEASLGGGGGG	MAGIGtGEAsLGGGGGGK;MAGIGtGEAsLGGGGGGK
KRT19	P08727	Keratin, type I cytoskeletal 19	MTSYSYRQSSATSSFGGLGGGSVR	1	T12	[1] Oxidation (M)|[12] Phospho (ST);[1] Oxidation (M)|[12] Phospho (ST)	1567.17	1231.35	2453.33	2218.59	1838.08	1647.5	0.75	-0.42	SYRQSSATSSFGGLG	MTSYSYRQSSAtSSFGGLGGGSVR;MTSYSYRQSSAtSSFGGLGGGSVR
KRT19	P08727	Keratin, type I cytoskeletal 19	SLLEGQEDHYNNLSASK	1	Y391	[10] Phospho (Y)	302.5	383.11	532.21	337.83	528.63	682.36	0.32	0.5	LEGQEDHYNNLSASK	SLLEGQEDHyNNLSASK
KRT19	P08727	Keratin, type I cytoskeletal 19	TDLEMQIEGLKEELAYLK	1	T198	[1] Phospho (ST)	34.45	29.65	1.91	1.63	85.13	54.03	-4.18	5.26	DELTLARTDLEMQIE	tDLEMQIEGLKEELAYLK
LASP1	C9J9W2	LIM and SH3 domain protein 1 (Fragment)	RPLEQQQPHHIPTSAPVYQQPQQQPVAQSYGGYK	1	Y135	[18] Phospho (Y)	2553.3	2530.78	2297.16	5509.27	1550.74	1275.95	0.48	-1.34	IPTSAPVYQQPQQQP	RPLEQQQPHHIPTSAPVyQQPQQQPVAQSYGGYK
LASP1	C9J9W2	LIM and SH3 domain protein 1 (Fragment)	RPLEQQQPHHIPTSAPVYQQPQQQPVAQSYGGYKEPAAPVSIQR	1	Y135	[18] Phospho (Y);[18] Phospho (Y)	10929.8	10477.2	12306	12856.5	6715.53	6478.18	0.23	-0.93	IPTSAPVYQQPQQQP	RPLEQQQPHHIPTSAPVyQQPQQQPVAQSYGGYKEPAAPVSIQR;RPLEQQQPHHIPTSAPVyQQPQQQPVAQSYGGYKEPAAPVSIQR
LASP1	C9J9W2	LIM and SH3 domain protein 1 (Fragment)	QSFTMVADTPENLRLK	2	S25|T27	[2] Phospho (ST)|[4] Phospho (ST)	354.39	264.33	444.01	545.39	373.89	361.01	0.69	-0.42	HYPKQSFTMVADTPE;NAHYPKQSFTMVADT	QsFtMVADTPENLRLK
LASP1	C9J9W2	LIM and SH3 domain protein 1 (Fragment)	QSFTMVADTPENLRLK	1	T27	[N-term] Gln->pyro-Glu (N-term Q)|[4] Phospho (ST)	177.95	164.67	327.94	180.98	221.7	247.44	0.51	-0.06	HYPKQSFTMVADTPE	QSFtMVADTPENLRLK
LCK	Q573B4	Proto-oncogene tyrosine-protein kinase LCK	LVRLYAVVTQEPIYIITEYMENGSLVDFLKTPSGIK	4	Y320|Y325|S330|T337	[14] Phospho (Y)|[19] Phospho (Y)|[24] Phospho (ST)|[31] Phospho (ST)	372.05	290.09	946.57	1172.61	393.04	317.47	1.68	-1.58	PIYIITEYMENGSLV;SLVDFLKTPSGIKLT;TEYMENGSLVDFLKT;VVTQEPIYIITEYME	LVRLYAVVTQEPIyIITEyMENGsLVDFLKtPSGIK
LCK	Q573B4	Proto-oncogene tyrosine-protein kinase LCK	SVLEDFFTATEGQYQPQP	1	Y512	[14] Phospho (Y)	794.52	986.56	797.74	728.99	513.6	800.25	-0.22	-0.25	FTATEGQYQPQP---	SVLEDFFTATEGQyQPQP
LDHA	P00338	L-lactate dehydrogenase A chain	QVVESAYEVIK	1	Y239	[N-term] Gln->pyro-Glu (N-term Q)|[7] Phospho (Y)	135.82	138.31	272.71	262.69	191.34	193.01	0.97	-0.48	KQVVESAYEVIKLKG	QVVESAyEVIK
LDHA	F5GWW2	L-lactate dehydrogenase A chain	DQLIYNLLK	1	Y10	[5] Phospho (Y)	321.63	317.28	234.61	486.6	220.35	319.57	0.08	-0.35	TLKDQLIYNLLKEEQ	DQLIyNLLK
LDHA	F5GWW2	L-lactate dehydrogenase A chain	DQLIYNLLKEEQTPQNK	1	Y10	[5] Phospho (Y)	863.24	822.63	670.2	795.5	750.03	747.11	-0.21	0.04	TLKDQLIYNLLKEEQ	DQLIyNLLKEEQTPQNK
LDLR	H0YNT7	Low-density lipoprotein receptor	TTEDEVHICHNQDGYSYPSR	1	Y724	[15] Phospho (Y)	197.32	217.89	225.98	175.46	316.05	187.9	-0.06	0.29	ICHNQDGYSYPSRQM	TTEDEVHICHNQDGySYPSR
LIMA1	F8VQE1	LIM domain and actin-binding protein 1	ETPHSPGVEDAPIAK	1	S329	[5] Phospho (ST);[5] Phospho (ST)	381.87	356.06	62.6	57.52	614.6	611.41	-2.62	3.35	NARETPHSPGVEDAP	ETPHsPGVEDAPIAK;ETPHsPGVEDAPIAK
LIMA1	F8VQE1	LIM domain and actin-binding protein 1	SEVQQPVHPKPLSPDSR	1	S202	[13] Phospho (ST)	122.47	105.22	1.99	1.35	116.93	121.68	-6.11	6.19	PVHPKPLSPDSRASS	SEVQQPVHPKPLsPDSR
LIMA1	F8VQE1	LIM domain and actin-binding protein 1	KQVENAKASK	1	S481	[9] Phospho (ST)	0.6	1.65	1	7.35	201.05	239.75	1.45	6.34	QVENAKASKKNGNVG	KQVENAKAsK
LIMD2	J3KRR0	LIM domain containing 2, isoform CRA_b	FQAAGAAQATPSHDAKGGGSSTVQR	2	S13|S21	[N-term] Acetyl (Protein N-term)|[12] Phospho (ST)|[20] Phospho (ST)	17064.8	15251.2	16861.3	20675.5	24726.2	21993.6	0.21	0.32	GAAQATPSHDAKGGG;HDAKGGGSSTVQRSK	FQAAGAAQATPsHDAKGGGsSTVQR
LMNA	Q6UYC3	Lamin A/C	LRLSPSPTSQR	1	S390	[4] Phospho (ST)	322.18	465.93	66.15	28.08	631.47	703.01	-3.17	3.95	EEERLRLSPSPTSQR	LRLsPSPTSQR
LRBA	F5H1X8	Lipopolysaccharide-responsive and beige-like anchor protein	ASEDNRVPSPPPTGDDGGGGGREETPTEGGALSLKPGLPIR	1	T14	[N-term] Acetyl (Protein N-term)|[13] Phospho (ST)	655.65	527.41	31.49	37.24	1200.65	791.2	-4.1	4.83	RVPSPPPTGDDGGGG	ASEDNRVPSPPPtGDDGGGGGREETPTEGGALSLKPGLPIR
LRWD1	Q9UFC0	Leucine-rich repeat and WD repeat-containing protein 1	ANSPEKPPEAGAAHKPR	1	S212	[3] Phospho (ST)	230.82	163.25	10.67	4.4	319.89	268.74	-4.82	5.42	TQVQKANSPEKPPEA	ANsPEKPPEAGAAHKPR
LYN	P07948-2	Isoform 2 of Tyrosine-protein kinase Lyn	VIEDNEYTAR	1	Y376	[7] Phospho (Y)	880.24	806.89	2623.81	1970.34	1132.4	1338.48	1.43	-0.89	RVIEDNEYTAREGAK	VIEDNEyTAR
MAGI1	Q96QZ7-2	Isoform 2 of Membrane-associated guanylate kinase, WW and PDZ domain-containing protein 1	IEDPVYGIYYVDHINR	1	Y373	[6] Phospho (Y)	526.17	526.1	338.1	510.3	452.83	350.76	-0.34	-0.06	EKIEDPVYGIYYVDH	IEDPVyGIYYVDHINR
MAP2K2	P36507	Dual specificity mitogen-activated protein kinase kinase 2	LNQPGTPTR	1	T394	[6] Phospho (ST)	315.26	201.64	85.45	121.38	397.89	325.75	-1.31	1.82	LRLNQPGTPTRTAV-	LNQPGtPTR
MAP4	F8W9U4	Microtubule-associated protein	EEPSSGLLPPPSSPMPSPTPGKLGAPAMK	1	S329	[4] Phospho (ST)|[15] Oxidation (M)	131.12	82.82	42.18	142.23	21.11	11.04	-0.43	-2.34	LPAREEPSSGLLPPP	EEPsSGLLPPPSSPMPSPTPGKLGAPAMK
MAP4	F8W9U4	Microtubule-associated protein	KPTSAKPSSTTPR	1	T648	[11] Phospho (ST)	73.47	45.61	105.91	169.08	75.56	55.96	1.21	-1.04	SAKPSSTTPRLSRLA	KPTSAKPSSTtPR
MAP4	F8W9U4	Microtubule-associated protein	EISQAGFEWQRTEGK	1	T44	[N-term] Glu->pyro-Glu (N-term E)|[12] Phospho (ST)	320.44	276.16	437.45	398.8	307.31	199.17	0.49	-0.76	AGFEWQRTEGKLNEI	EISQAGFEWQRtEGK
MAP4	F8W9U4	Microtubule-associated protein	ELGTAGLYLHSK	2	Y419|S422	[N-term] Glu->pyro-Glu (N-term E)|[8] Phospho (Y)|[11] Phospho (ST)	81.94	68.14	177.6	201.17	150.61	85.41	1.34	-0.74	ELGTAGLYLHSKLEQ;TAGLYLHSKLEQIPE	ELGTAGLyLHsK
MAP4	F8W9U4	Microtubule-associated protein	DCQEASGHLESR	1	S101	[6] Phospho (ST)	30.92	31.37	41.21	28.46	33.15	18.54	0.14	-0.47	DKDCQEASGHLESRY	DCQEAsGHLESR
MAP4	F8W9U4	Microtubule-associated protein	EEPSSGLLPPPSSPMPSPTPGK	2	S337|T344	[N-term] Glu->pyro-Glu (N-term E)|[12] Phospho (ST)|[19] Phospho (ST)	250.19	269.82	293.31	448.45	236.18	289.23	0.48	-0.47	SGLLPPPSSPMPSPT;SSPMPSPTPGKLGAP	EEPSSGLLPPPsSPMPSPtPGK
MAP4	E7EVA0	Microtubule-associated protein	YTAVADKPSKR	1	S1377	[9] Phospho (ST)	8.77	2.29	1	1.04	23.49	18.1	-2.14	4.34	TAVADKPSKRSNDGK	YTAVADKPsKR
MAP4	F8W9U4	Microtubule-associated protein	VGSLDNVGHLPAGGAVK	1	S766	[3] Phospho (ST)	35.18	31.04	1	1.04	45.28	26.2	-5.02	5.08	KAQAKVGSLDNVGHL	VGsLDNVGHLPAGGAVK
MAPK1	P28482	Mitogen-activated protein kinase 1	VADPDHDHTGFLTEYVATR	1	Y187	[15] Phospho (Y)	8074.8	6913.62	15315	16664	11820.6	10692.2	1.1	-0.51	HTGFLTEYVATRWYR	VADPDHDHTGFLTEyVATR
MAPK14	Q16539-2;Q16539-3	Isoform CSBP1 of Mitogen-activated protein kinase 14	HTDDEMTGYVATR	1	Y182	[9] Phospho (Y);[9] Phospho (Y);[6] Oxidation (M)|[9] Phospho (Y);[6] Oxidation (M)|[9] Phospho (Y)	5153.92	4862.58	7752.62	7568.81	2255.35	1895.26	0.61	-1.89	TDDEMTGYVATRWYR	HTDDEMTGyVATR;HTDDEMTGyVATR;HTDDEMTGyVATR;HTDDEMTGyVATR
MAPK3	B3KR49;E9PJF0	Mitogen-activated protein kinase 3	IADPEHDHTGFLTEYVATR	1	T88;Y204	[15] Phospho (Y);[13] Phospho (ST)	7644.05	7498.32	10466.4	15712.6	11011.5	9988.47	0.76	-0.29	HDHTGFLTEYVATRW;HTGFLTEYVATRWYR	IADPEHDHTGFLTEyVATR;IADPEHDHTGFLtEYVATR
MAPK3	E9PJF0	Mitogen-activated protein kinase 3	ASTLEAMRDVYIVQDLMETDLYK	3	S110|T127|Y130	[2] Phospho (ST)|[19] Phospho (ST)|[22] Phospho (Y);[2] Phospho (ST)|[19] Phospho (ST)|[22] Phospho (Y)	894.06	586.81	922.82	141.23	868.02	1219.16	-1	1.51	DLMETDLYKLLKSQQ;IRDILRASTLEAMRD;IVQDLMETDLYKLLK	AsTLEAMRDVYIVQDLMEtDLyK;AsTLEAMRDVYIVQDLMEtDLyK
MARCKS	P29966	Myristoylated alanine-rich C-kinase substrate	GEPAAAAAPEAGASPVEK	1	S101	[14] Phospho (ST)	45.92	38.23	3.13	5.84	116.09	85.27	-3.29	4.54	AAPEAGASPVEKEAP	GEPAAAAAPEAGAsPVEK
MARCKSL1	P49006	MARCKS-related protein	GDVTAEEAAGASPAK	1	S22	[12] Phospho (ST)	191.74	168.58	22.62	13.94	212.89	187.14	-3.34	3.49	AEEAAGASPAKANGQ	GDVTAEEAAGAsPAK
MCM2	P49736	DNA replication licensing factor MCM2	GNDPLTSSPGR	1	S27	[8] Phospho (ST)	471.64	560.66	89.65	92.51	682.25	626.8	-2.5	2.84	GNDPLTSSPGRSSRR	GNDPLTSsPGR
MIER1	Q8N108-14	Isoform 4 of Mesoderm induction early response protein 1	GVEAIPEGSHIKDNEQALYELVK	1	Y275	[19] Phospho (Y)	109.22	97.38	138.83	27.32	67.12	67.7	-0.74	0.13	KDNEQALYELVKCNF	GVEAIPEGSHIKDNEQALyELVK
MKI67	P46013	Antigen KI-67	AVGASFPLYEPAK	1	Y340	[9] Phospho (Y)	173.71	198.06	553.73	367.47	252.6	207.45	1.28	-0.98	VGASFPLYEPAKMKT	AVGASFPLyEPAK
MKI67	P46013	Antigen KI-67	EELSAVERLTQTSGQSTHTHK	2	S2626|S2629	[13] Phospho (ST)|[16] Phospho (ST)	304.93	242.4	308.43	458.18	628.33	553.57	0.47	0.65	LTQTSGQSTHTHKEP;VERLTQTSGQSTHTH	EELSAVERLTQTsGQsTHTHK
MPZL1	O95297-2	Isoform 2 of Myelin protein zero-like protein 1	SLPSGSHQGPVIYAQLDHSGGHHSDK	1	Y240	[13] Phospho (Y)	688.03	814.99	935.54	1680.51	547.39	771.07	0.74	-0.95	SHQGPVIYAQLDHSG	SLPSGSHQGPVIyAQLDHSGGHHSDK
MSN	P26038	Moesin	RKPDTIEVQQMKAQAR	1	T299	[5] Phospho (ST)|[11] Oxidation (M)	325.27	305.94	228.99	586.04	582.77	477.85	0.22	0.53	MRRRKPDTIEVQQMK	RKPDtIEVQQMKAQAR
MYBBP1A	Q9BQG0-2	Isoform 2 of Myb-binding protein 1A	KALVDILSEVSK	1	S189	[11] Phospho (ST)	3395	3403.49	4960.67	2978.12	2596.34	2264.46	0.18	-0.66	VDILSEVSKATLQEI	KALVDILSEVsK
MYBBP1A	Q9BQG0-2	Isoform 2 of Myb-binding protein 1A	NQKPSQVNGAPGSPTEPAGQK	1	S1267	[13] Phospho (ST)	203.22	147.95	13.62	20.43	156.34	176.74	-3.38	3.32	QVNGAPGSPTEPAGQ	NQKPSQVNGAPGsPTEPAGQK
MYH15	Q9Y2K3	Myosin-15	ENQSILFTGESGAGKTVNSK	1	S206	[N-term] Glu->pyro-Glu (N-term E)|[19] Phospho (ST)	81250.1	75956.8	107613	134370	56717.2	43081.6	0.61	-1.28	GAGKTVNSKHIIQYF	ENQSILFTGESGAGKTVNsK
MYH15	Q9Y2K3	Myosin-15	GSEDDGTVIVETADGESLSIKEDK	1	S88	[19] Phospho (ST);[19] Phospho (ST)	2941.3	2461.61	4025.93	5161.44	3376.39	3904.61	0.76	-0.33	TADGESLSIKEDKIQ	GSEDDGTVIVETADGESLsIKEDK;GSEDDGTVIVETADGESLsIKEDK
MYH9	P35579	Myosin-9	KGAGDGSDEEVDGKADGAEAKPAE	1	S1943	[7] Phospho (ST)	1352.75	1397.51	412.43	506.17	2077.89	1576.5	-1.59	1.99	RKGAGDGSDEEVDGK	KGAGDGsDEEVDGKADGAEAKPAE
NACC1	Q96RE7	Nucleus accumbens-associated protein 1	AEDDAYTTFISETGK	1	T490	[7] Phospho (ST)	94.53	58.33	289.3	127	154.69	162.33	1.37	-0.27	KAEDDAYTTFISETG	AEDDAYtTFISETGK
NAT10	E7ESU4	N-acetyltransferase 10	EELEALFLPYDLKR	1	Y748	[10] Phospho (Y)	134.76	147.52	30.66	134.39	109.09	68.28	-1.14	0.43	LEALFLPYDLKRLEM	EELEALFLPyDLKR
NCK1	P16333	Cytoplasmic protein NCK1	LYDLNMPAYVK	1	Y105	[2] Phospho (Y)	122.5	129.58	279.09	413.65	173.42	187.8	1.43	-0.91	VDPGERLYDLNMPAY	LyDLNMPAYVK
NCK2	E7EPF5	Cytoplasmic protein NCK2 (Fragment)	IYDLNIPAFVK	1	Y110	[2] Phospho (Y)	253.48	300.52	185.93	477.55	227.86	224.28	0.11	-0.4	GSGADRIYDLNIPAF	IyDLNIPAFVK
NCKIPSD	Q9NZQ3-3	Isoform 3 of NCK-interacting protein with SH3 domain	ETLSRRGPSASSVAVMTSSTSDHHLDAAAAR	2	S120|T121	[N-term] Glu->pyro-Glu (N-term E)|[16] Oxidation (M)|[19] Phospho (ST)|[20] Phospho (ST)	223.13	221.93	160.97	328.25	175.24	61.27	0.05	-1.15	SVAVMTSSTSDHHLD;VAVMTSSTSDHHLDA	ETLSRRGPSASSVAVMTSstSDHHLDAAAAR
NCKIPSD	Q9NZQ3-3	Isoform 3 of NCK-interacting protein with SH3 domain	QHSLPSSEHLGADGGLYQIPPQPR	1	Y161	[N-term] Gln->pyro-Glu (N-term Q)|[17] Phospho (Y)	3713.31	3866.14	2758.6	5675.07	2222.5	2002.25	0.06	-0.91	LGADGGLYQIPPQPR	QHSLPSSEHLGADGGLyQIPPQPR
NCL	P19338	Nucleolin	KVVVSPTK	1	S67	[5] Phospho (ST)	2500.92	2940.54	400.18	567.69	2731.96	3684.79	-2.51	2.73	SAKKVVVSPTKKVAV	KVVVsPTK
NCL	P19338	Nucleolin	VVVSPTKK	1	S67	[4] Phospho (ST)	4556.45	4835.15	331.44	196.6	4588.63	4707.78	-4.2	4.19	SAKKVVVSPTKKVAV	VVVsPTKK
NOP2	Q3KQS4	NOP2 protein	ILDMCCAPGGKTSYMAQLMK	1	T432	[4] Oxidation (M)|[12] Phospho (ST)|[15] Oxidation (M)|[19] Oxidation (M)	246.84	280.08	290.48	493.63	109.44	151.96	0.53	-1.55	CCAPGGKTSYMAQLM	ILDMCCAPGGKtSYMAQLMK
NOP58	Q9Y2X3	Nucleolar protein 58	HIKEEPLSEEEPCTSTAIASPEK	1	S502	[8] Phospho (ST)	410.9	442.87	195.11	274.23	556.95	510.87	-0.88	1.21	HIKEEPLSEEEPCTS	HIKEEPLsEEEPCTSTAIASPEK
NSUN2	G3V1R4	NOL1/NOP2/Sun domain family, member 2, isoform CRA_b	AGEPNSPDAEEANSPDVTAGCDPAGVHPPR	1	S507	[6] Phospho (ST)	285.4	258.11	15.8	46.36	448.9	437.5	-3.33	4.03	QRAGEPNSPDAEEAN	AGEPNsPDAEEANSPDVTAGCDPAGVHPPR
NUCKS1	Q9H1E3-2	Isoform 2 of Nuclear ubiquitous casein and cyclin-dependent kinase substrate 1	ATVTPSPVKGK	1	S141	[6] Phospho (ST)	678.14	798.8	394.62	175.6	899.73	1388.09	-1.48	2.09	LKATVTPSPVKGKGK	ATVTPsPVKGK
NUMA1	Q14980-2	Isoform 2 of Nuclear mitotic apparatus protein 1	EHASGSGAQSEAAGRTEPTGPKLEALR	2	S1109|T1118	[N-term] Glu->pyro-Glu (N-term E)|[10] Phospho (ST)|[19] Phospho (ST)	51.42	34.38	72.56	28.05	52.29	0.46	0.1	-3.2	AAGRTEPTGPKLEAL;ASGSGAQSEAAGRTE	EHASGSGAQsEAAGRTEPtGPKLEALR
NUMA1	Q14980-2	Isoform 2 of Nuclear mitotic apparatus protein 1	LHETLKQCQDLK	1	T295	[4] Phospho (ST)	471.98	484.81	1351.63	741.33	682.12	752.92	1.07	-0.48	LTMRLHETLKQCQDL	LHEtLKQCQDLK
NUMA1	Q14980-2	Isoform 2 of Nuclear mitotic apparatus protein 1	VESLESLYFTPIPAR	1	Y1760	[8] Phospho (Y)	443.41	473.34	465.9	768.77	541.93	553.99	0.39	-0.13	VESLESLYFTPIPAR	VESLESLyFTPIPAR
OGFR	Q4VXW4	Opioid growth factor receptor	KVEEEGSPGDPDHEASTQGR	1	S315	[7] Phospho (ST)	450.59	223.67	50.74	86.56	409.93	305.69	-2.26	2.42	RKVEEEGSPGDPDHE	KVEEEGsPGDPDHEASTQGR
OVGP1	B4DHP1	Oviduct-specific glycoprotein	LLLSAAVSGVPHIVQTSYDVR	4	S122|S126|T134|S135	[4] Phospho (ST)|[8] Phospho (ST)|[16] Phospho (ST)|[17] Phospho (ST)	12830.2	14925.3	14590.2	15514.8	22960.6	24129.9	0.12	0.65	GVPHIVQTSYDVRFL;LLLSAAVSGVPHIVQ;MRPRLLLSAAVSGVP;VPHIVQTSYDVRFLG	LLLsAAVsGVPHIVQtsYDVR
PACS1	Q6VY07-2	Isoform 2 of Phosphofurin acidic cluster sorting protein 1	GSLGKDTTSPMELAALEK	2	T428|S430	[7] Phospho (ST)|[9] Phospho (ST)|[11] Oxidation (M)	1505.34	1567.97	4420.64	4146.79	457.59	494.85	1.48	-3.17	KGSLGKDTTSPMELA;SLGKDTTSPMELAAL	GSLGKDtTsPMELAALEK
PACS1	E9PPK2	Phosphofurin acidic cluster sorting protein 1 (Fragment)	IYSLSSQPIDHEGIK	1	Y153	[2] Phospho (Y)	62.08	84.78	107.36	121.31	61	34.46	0.65	-1.32	PVAEIKIYSLSSQPI	IySLSSQPIDHEGIK
PACS1	Q6VY07-2	Isoform 2 of Phosphofurin acidic cluster sorting protein 1	QKRSTPLK	1	T511	[N-term] Gln->pyro-Glu (N-term Q)|[5] Phospho (ST)	235.21	185.3	283.72	520.18	322.14	194.51	0.88	-0.62	TPRQKRSTPLKERQL	QKRStPLK
PALLD	Q8WX93	Palladin	EISQIFSTSPASLCEHPSHK	2	S71|S80	[9] Phospho (ST)|[18] Phospho (ST)	6217.08	6323.98	7027.41	9047.25	8416.86	9957.57	0.35	0.2	ASLCEHPSHKETKLG;ISQIFSTSPASLCEH	EISQIFSTsPASLCEHPsHK
PALLD	Q8WX93-4	Isoform 4 of Palladin	IASDEEIQGTK	1	S182	[3] Phospho (ST)	190.93	213.23	23.27	17.94	363.09	298.35	-3.3	4.01	SRTARIASDEEIQGT	IAsDEEIQGTK
PARD3	F5H5T0	Partitioning defective 3 homolog	ISHSLYSGIEGLDESPSR	1	S702;Y706	[2] Phospho (ST);[6] Phospho (Y)	493.01	535.85	571.08	820.45	35.51	32.88	0.41	-4.32	DDRERRISHSLYSGI;RRISHSLYSGIEGLD	IsHSLYSGIEGLDESPSR;ISHSLySGIEGLDESPSR
PARD3	F5H5T0	Partitioning defective 3 homolog	ERDYAEIQDFHR	1	Y1064	[4] Phospho (Y)	57.93	80.27	86.27	76.69	12.82	8.67	0.25	-2.95	RQARERDYAEIQDFH	ERDyAEIQDFHR
PARD3	F5H5T0	Partitioning defective 3 homolog	DVTIGGSAPIYVK	1	S485	[7] Phospho (ST)	61.81	74.54	87.65	71.56	10.57	17.03	0.22	-2.56	RDVTIGGSAPIYVKN	DVTIGGsAPIYVK
PDIA4	P13667	Protein disulfide-isomerase A4	YTRRPLVVVYYSVDFSFDYR	2	Y409|T410	[1] Phospho (Y)|[2] Phospho (ST)	169.87	199.09	21.63	11.6	467.06	261.9	-3.54	4.46	SNDAKRYTRRPLVVV;VSNDAKRYTRRPLVV	ytRRPLVVVYYSVDFSFDYR
PDLIM5	Q96HC4	PDZ and LIM domain protein 5	YTEFYHVPTHSDASK	1	Y251	[5] Phospho (Y);[5] Phospho (Y)	1787.49	1693.18	3592.6	2766.06	587.68	533.44	0.86	-2.49	VERYTEFYHVPTHSD	YTEFyHVPTHSDASK;YTEFyHVPTHSDASK
PDLIM5	Q96HC4	PDZ and LIM domain protein 5	DFNMPLTISSLK	2	S31|S32	[9] Phospho (ST)|[10] Phospho (ST)	246.35	549.82	541.15	572.42	207.5	428.58	0.6	-0.9	FNMPLTISSLKDGGK;NMPLTISSLKDGGKA	DFNMPLTIssLK
PDLIM5	Q96HC4	PDZ and LIM domain protein 5	TGTTQSRSFRILAQITGTEHLK	4	T275|S282|T290|T292	[1] Phospho (ST)|[8] Phospho (ST)|[16] Phospho (ST)|[18] Phospho (ST)	1005.28	870.9	41.91	225	2760.48	2020.29	-3.27	4.6	FRILAQITGTEHLKE;ILAQITGTEHLKESE;TEDWRPRTGTTQSRS;TGTTQSRSFRILAQI	tGTTQSRsFRILAQItGtEHLK
PEAK1	Q9H792	Pseudopodium-enriched atypical kinase 1	VPIVINPNAYDNLAIYK	2	Y635|Y641	[10] Phospho (Y)|[16] Phospho (Y)	9.35	0.62	365.41	140.66	0.53	0.46	6.56	-8.84	AYDNLAIYKSFLGTS;IVINPNAYDNLAIYK	VPIVINPNAyDNLAIyK
PEAK1	Q9H792	Pseudopodium-enriched atypical kinase 1	VVNLEQPLCKPYTVVDVSAAMASEHLEGPVNSPK	1	T476	[13] Phospho (ST)	0.6	0.62	2316.5	56.06	8.4	0.46	9.21	-7.52	QPLCKPYTVVDVSAA	VVNLEQPLCKPYtVVDVSAAMASEHLEGPVNSPK
PEAK1	Q9H792	Pseudopodium-enriched atypical kinase 1	ASTDVAGQAVTINLVPTEEQAKPYR	1	Y462	[24] Phospho (Y)	8.74	18.31	4864.01	5092	31.54	31.5	8.62	-7.3	TEEQAKPYRVVNLEQ	ASTDVAGQAVTINLVPTEEQAKPyR
PEAK1	Q9H792	Pseudopodium-enriched atypical kinase 1	VPIVINPNAYDNLAIYK	1	Y635;Y641	[16] Phospho (Y);[10] Phospho (Y);[16] Phospho (Y);[10] Phospho (Y)	1005.38	897.51	3081.39	3918.27	686.85	678.5	1.87	-2.35	AYDNLAIYKSFLGTS;IVINPNAYDNLAIYK	VPIVINPNAYDNLAIyK;VPIVINPNAyDNLAIYK;VPIVINPNAYDNLAIyK;VPIVINPNAyDNLAIYK
PEAK1	Q9H792	Pseudopodium-enriched atypical kinase 1	EDGKEDISDPMDPNPCSATYSNLGQSR	1	T1106	[11] Oxidation (M)|[19] Phospho (ST);[19] Phospho (ST)	609.93	816.12	1798	2356.18	774.37	596.7	1.54	-1.6	DPNPCSATYSNLGQS	EDGKEDISDPMDPNPCSAtYSNLGQSR;EDGKEDISDPMDPNPCSAtYSNLGQSR
PEAK1	Q9H792	Pseudopodium-enriched atypical kinase 1	FNSYNNAGMPPFPIIIHDEPTYAR	1	T615	[9] Oxidation (M)|[21] Phospho (ST)	348.21	458.43	292.3	198.08	144.56	204.04	-0.73	-0.49	IIIHDEPTYARSSKN	FNSYNNAGMPPFPIIIHDEPtYAR
PGAM1	P18669	Phosphoglycerate mutase 1	FSGWYDADLSPAGHEEAKR	1	Y26	[5] Phospho (Y)	253.3	205.15	360.98	381.8	184.53	137.07	0.7	-1.22	ENRFSGWYDADLSPA	FSGWyDADLSPAGHEEAKR
PGAM1	P18669	Phosphoglycerate mutase 1	FSGWYDADLSPAGHEEAK	1	Y26	[5] Phospho (Y);[5] Phospho (Y)	359.02	313	450.2	744.19	352.12	441.79	0.79	-0.55	ENRFSGWYDADLSPA	FSGWyDADLSPAGHEEAK;FSGWyDADLSPAGHEEAK
PGAM1	P18669	Phosphoglycerate mutase 1	SYDVPPPPMEPDHPFYSNISKDRR	2	S118|S134	[1] Phospho (ST)|[17] Phospho (ST)	800.41	386.72	688.85	438.78	1013.54	669.8	-0.02	0.58	EPDHPFYSNISKDRR;QVKIWRRSYDVPPPP	sYDVPPPPMEPDHPFYsNISKDRR
PGM1	P36871-2	Isoform 2 of Phosphoglucomutase-1	AIGGIILTASHNPGGPNGDFGIK	1	S135	[10] Phospho (ST)	148.61	168.1	33.05	36.26	278.77	268.82	-2.19	2.98	GGIILTASHNPGGPN	AIGGIILTAsHNPGGPNGDFGIK
PGRMC1	B7Z1L3	Membrane-associated progesterone receptor component 1	EGEEPTVYSDEEEPKDESAR	1	S129	[9] Phospho (ST)	960.81	859.08	825.99	650.53	1232.03	883.64	-0.31	0.51	GEEPTVYSDEEEPKD	EGEEPTVYsDEEEPKDESAR
PHPT1	Q9NRX4	14 kDa phosphohistidine phosphatase	IHVYGYSMAYGPAQHAISTEK	1	Y93	[6] Phospho (Y)|[8] Oxidation (M)	624.22	567.42	412.8	1124.01	576.63	514.27	0.19	-0.32	KKIHVYGYSMAYGPA	IHVYGySMAYGPAQHAISTEK
PIK3AP1	Q6ZUJ8	Phosphoinositide 3-kinase adapter protein 1	QQNLPTVTSPGNLMVVQPDR	3	T171|T173|S174	[N-term] Gln->pyro-Glu (N-term Q)|[6] Phospho (ST)|[8] Phospho (ST)|[9] Phospho (ST)|[14] Oxidation (M)	523.18	499.97	1205.29	1380.27	639.75	695.12	1.33	-0.95	QNLPTVTSPGNLMVV;QQNLPTVTSPGNLMV;SKQQNLPTVTSPGNL	QQNLPtVtsPGNLMVVQPDR
PIK3AP1	Q6ZUJ8	Phosphoinositide 3-kinase adapter protein 1	VEFGVYESGPR	1	S696	[8] Phospho (ST)	108.03	54.15	111.97	72.56	61.92	59.11	0.24	-0.58	VEFGVYESGPRKSVI	VEFGVYEsGPR
PIK3R2	O00459	Phosphatidylinositol 3-kinase regulatory subunit beta	NETEDQYALMEDEDDLPHHEER	1	Y605	[7] Phospho (Y)|[10] Oxidation (M);[7] Phospho (Y);[7] Phospho (Y)|[10] Oxidation (M)	858.18	773.04	5143.39	1965.67	472.02	736.9	1.96	-2.43	KNETEDQYALMEDED	NETEDQyALMEDEDDLPHHEER;NETEDQyALMEDEDDLPHHEER;NETEDQyALMEDEDDLPHHEER
PIK3R2	O00459	Phosphatidylinositol 3-kinase regulatory subunit beta	SREYDQLYEEYTR	1	Y464	[8] Phospho (Y)	39.94	43.09	85.66	63.74	58.94	21.91	0.83	-1.04	SREYDQLYEEYTRTS	SREYDQLyEEYTR
PIK3R2	O00459	Phosphatidylinositol 3-kinase regulatory subunit beta	EYDQLYEEYTR	1	Y464	[6] Phospho (Y)	327.57	409.93	908.67	641.17	607.11	479.42	1.06	-0.5	SREYDQLYEEYTRTS	EYDQLyEEYTR
PKP3	E9PJR7	Plakophilin-3 (Fragment)	ADYDTLSLR	1	Y20	[3] Phospho (Y)	620.65	449.61	967.32	744.73	171.26	132.14	0.68	-2.5	GVGSRADYDTLSLRS	ADyDTLSLR
PKP3	Q9Y446	Plakophilin-3	GQYHTLQAGFSSR	1	T86;Y84	[5] Phospho (ST);[3] Phospho (Y)	213.1	230.55	502.14	324.83	242.11	259.72	0.87	-0.69	RGTSRGQYHTLQAGF;TSRGQYHTLQAGFSS	GQYHtLQAGFSSR;GQyHTLQAGFSSR
PKP4	Q99569-2	Isoform 2 of Plakophilin-4	NNYALNTTATYAEPYRPIQYR	1	Y478	[11] Phospho (Y)	1171.68	973.88	959.3	1319.88	381.42	285.62	0.08	-1.77	ALNTTATYAEPYRPI	NNYALNTTATyAEPYRPIQYR
PKP4	Q99569-2	Isoform 2 of Plakophilin-4	AEGQTLVQPSVANR	1	S203	[10] Phospho (ST)	374.16	340.24	463.87	519.27	372.9	224.24	0.46	-0.76	GQTLVQPSVANRAMR	AEGQTLVQPsVANR
PLCG2	P16885	1-phosphatidylinositol 4,5-bisphosphate phosphodiesterase gamma-2	RQEELNNQLFLYDTHQNLR	1	Y1217	[12] Phospho (Y)	185.8	252.07	246.79	416.24	62.81	91.83	0.57	-2.08	LNNQLFLYDTHQNLR	RQEELNNQLFLyDTHQNLR
PLEKHA6	Q5VTI5	Pleckstrin homology domain containing, family A member 6	SEDIYADPAAYVMR	1	S508;Y512	[5] Phospho (Y)|[13] Oxidation (M);[1] Phospho (ST)|[13] Oxidation (M)	2358.11	2230.6	3611.56	3451.13	590.11	641.07	0.62	-2.52	FERLPPRSEDIYADP;PPRSEDIYADPAAYV	SEDIyADPAAYVMR;sEDIYADPAAYVMR
PLEKHA6	Q5VTI5	Pleckstrin homology domain containing, family A member 6	RNASGLTNGLSSQERPK	3	S814|T817|S822	[4] Phospho (ST)|[7] Phospho (ST)|[12] Phospho (ST)	401.07	432.73	1499.08	495.51	369.46	484.96	1.05	-1.03	AVVRRNASGLTNGLS;GLTNGLSSQERPKSA;RRNASGLTNGLSSQE	RNAsGLtNGLSsQERPK
POTEE	Q6S8J3	POTE ankyrin domain family member E	QEYDESGPSIVHR	1	Y1062	[N-term] Gln->pyro-Glu (N-term Q)|[3] Phospho (Y)	52.55	25.63	176.11	94.08	63.49	23.91	1.81	-1.72	MWISKQEYDESGPSI	QEyDESGPSIVHR
POTEE	Q6S8J3	POTE ankyrin domain family member E	EIAALAPSMMK	1	S1023	[N-term] Glu->pyro-Glu (N-term E)|[8] Phospho (ST)	41.2	99.81	206.79	110.36	51.48	45.08	1.24	-1.65	EIAALAPSMMKIRII	EIAALAPsMMK
POTEE	Q6S8J3	POTE ankyrin domain family member E	SNVGTSGDHDDSAMKTLRSK	2	S41|T56	[1] Phospho (ST)|[14] Oxidation (M)|[16] Phospho (ST)	329.17	251.83	356.46	784.83	348.54	305.54	0.88	-0.7	CYRESGKSNVGTSGD;HDDSAMKTLRSKMGK	sNVGTSGDHDDSAMKtLRSK
POTEI	P0CG38	POTE ankyrin domain family member I	SNVGTSGDQDDSTMKTLRSK	2	S52|T53	[12] Phospho (ST)|[13] Phospho (ST)|[14] Oxidation (M)	232.87	296.18	1157.01	1604.37	689.91	1008.19	2.38	-0.71	SGDQDDSTMKTLRSK;TSGDQDDSTMKTLRS	SNVGTSGDQDDstMKTLRSK
POTEI	P0CG38	POTE ankyrin domain family member I	GSGKSNVGTSGDQDDSTMKTLR	2	S52|T53	[16] Phospho (ST)|[17] Phospho (ST)	63.27	29.11	85.83	7.44	52.37	21.59	-0.76	0.41	SGDQDDSTMKTLRSK;TSGDQDDSTMKTLRS	GSGKSNVGTSGDQDDstMKTLR
POTEKP	Q9BYX7	Putative beta-actin-like protein 3	LCYVALDSEQEMAMAASSSSVEK	1	S233	[12] Oxidation (M)|[14] Oxidation (M)|[18] Phospho (ST)	463.71	366.21	440.44	310.97	468.42	567.68	-0.16	0.48	EMAMAASSSSVEKSY	LCYVALDSEQEMAMAASsSSVEK
PPAN	H7C446	Suppressor of SWI4 1 homolog (Fragment)	VGGSDEEASGIPSR	1	S119	[4] Phospho (ST)	235.9	343.52	45.76	33.14	369.43	396.73	-2.87	3.3	KKARVGGSDEEASGI	VGGsDEEASGIPSR
PRKCD	Q05655-2	Isoform 2 of Protein kinase C delta type	SDSASSEPVGIYQGFEK	1	Y313	[12] Phospho (Y)	1468.69	1431.68	3471.72	3392.59	2447.49	2253.81	1.24	-0.55	SSEPVGIYQGFEKKT	SDSASSEPVGIyQGFEK
PRKCD	Q05655-2	Isoform 2 of Protein kinase C delta type	RSDSASSEPVGIYQGFEK	1	Y313	[13] Phospho (Y);[13] Phospho (Y)	1249.38	1390.48	3351.24	3813.76	3075.06	2334.71	1.44	-0.42	SSEPVGIYQGFEKKT	RSDSASSEPVGIyQGFEK;RSDSASSEPVGIyQGFEK
PRKCD	Q05655-2	Isoform 2 of Protein kinase C delta type	AAEEPVSEVTVGVSVLAERCK	3	S82|T85|S89	[7] Phospho (ST)|[10] Phospho (ST)|[14] Phospho (ST)	227.28	143.67	63.31	524.12	716.89	716.89	0.01	1.98	EEPVSEVTVGVSVLA;RAAEEPVSEVTVGVS;SEVTVGVSVLAERCK	AAEEPVsEVtVGVsVLAERCK
PRKCD	Q05655-2	Isoform 2 of Protein kinase C delta type	AAEEPVSEVTVGVSVLAERCK	2	S82|T85	[7] Phospho (ST)|[10] Phospho (ST)	257.07	214.75	59.28	53.42	260.1	194.04	-2.06	2	EEPVSEVTVGVSVLA;RAAEEPVSEVTVGVS	AAEEPVsEVtVGVSVLAERCK
PRKD2	Q9BZL6	Serine/threonine-protein kinase D2	SVVGTPAYLAPEVLLNQGYNR	1	Y717	[8] Phospho (Y);[8] Phospho (Y)	1483.46	1625.93	982.32	1765.99	1567.01	1857.53	-0.24	0.37	SVVGTPAYLAPEVLL	SVVGTPAyLAPEVLLNQGYNR;SVVGTPAyLAPEVLLNQGYNR
PRPF31	E7EN72	U4/U6 small nuclear ribonucleoprotein Prp31 (Fragment)	IYEYVESR	1	Y205	[2] Phospho (Y)	17.65	36.32	59.16	60.22	32.2	37.32	1.24	-0.78	NASKHRIYEYVESRM	IyEYVESR
PRPF4B	Q13523	Serine/threonine-protein kinase PRP4 homolog	LCDFGSASHVADNDITPYLVSR	1	T847;Y849	[18] Phospho (Y);[16] Phospho (ST)	366756	320863	411276	539880	392410	332066	0.46	-0.38	ADNDITPYLVSRFYR;HVADNDITPYLVSRF	LCDFGSASHVADNDITPyLVSR;LCDFGSASHVADNDItPYLVSR
PRPF4B	Q13523	Serine/threonine-protein kinase PRP4 homolog	KKSPIINESR	1	S277	[3] Phospho (ST)	189.64	221.92	9.5	26.13	333.5	242.73	-3.7	4.17	KSKDRKKSPIINESR	KKsPIINESR
PRPF4B	Q13523	Serine/threonine-protein kinase PRP4 homolog	QSKSPSRTLSPGR	2	S383|S387	[6] Phospho (ST)|[10] Phospho (ST)	459.31	534.12	53.82	43.37	878.78	943.65	-3.36	4.24	KSPSRTLSPGRRAKS;SKQSKSPSRTLSPGR	QSKSPsRTLsPGR
PSMA2	C9JCK5	Proteasome subunit alpha type-2	LAQQYYLVYQEPIPTAQLVQR	1	Y31	[9] Phospho (Y)	263.08	291.86	246.21	292.24	299.36	333.21	-0.05	0.24	AQQYYLVYQEPIPTA	LAQQYYLVyQEPIPTAQLVQR
PSMD2	Q13200	26S proteasome non-ATPase regulatory subunit 2	APVQPQQSPAAAPGGTDEKPSGK	1	S16	[8] Phospho (ST)	63.11	95.17	1	1.04	91.34	103.87	-6.25	6.58	APVQPQQSPAAAPGG	APVQPQQsPAAAPGGTDEKPSGK
PSMD2	Q13200	26S proteasome non-ATPase regulatory subunit 2	DKAPVQPQQSPAAAPGGTDEKPSGK	1	S16	[10] Phospho (ST)	168.09	196.01	1	1.04	202.23	192.37	-7.48	7.6	APVQPQQSPAAAPGG	DKAPVQPQQsPAAAPGGTDEKPSGK
PTGES3	B4DDC6	Prostaglandin E synthase 3	DWEDDSDEDMSNFDR	1	S77	[6] Phospho (ST)|[10] Oxidation (M);[6] Phospho (ST)	10.2	17.58	2336.51	1.04	0.53	9.8	1.88	-4.43	WKDWEDDSDEDMSNF	DWEDDsDEDMSNFDR;DWEDDsDEDMSNFDR
PTK2	Q8IYN9	Focal adhesion kinase 1	THAVSVSETDDYAEIIDEEDTYTMPSTR	1	S390	[5] Phospho (ST)|[24] Oxidation (M)	727.99	666.67	1639.31	990.03	318.27	357.41	0.87	-1.92	GMRTHAVSVSETDDY	THAVsVSETDDYAEIIDEEDTYTMPSTR
PTK2	Q8IYN9	Focal adhesion kinase 1	GSIDREDGSLQGPIGNQHIYQPVGKPDPAAPPK	2	S797|Y815	[2] Phospho (ST)|[20] Phospho (Y)	426.81	281.33	680.65	1005.03	605.58	416.6	1.26	-0.72	DVRLSRGSIDREDGS;PIGNQHIYQPVGKPD	GsIDREDGSLQGPIGNQHIyQPVGKPDPAAPPK
PTK2	H0YBZ1	Focal adhesion kinase 1 (Fragment)	EDGSLQGPIGNQHIYQPVGKPDPAAPPK	1	Y559	[15] Phospho (Y);[N-term] Glu->pyro-Glu (N-term E)|[15] Phospho (Y)	6635.97	5748.11	7365.85	12814.9	7068.13	6548.68	0.65	-0.51	PIGNQHIYQPVGKPD	EDGSLQGPIGNQHIyQPVGKPDPAAPPK;EDGSLQGPIGNQHIyQPVGKPDPAAPPK
PTK2	H0YBZ1;Q8IYN9	Focal adhesion kinase 1 (Fragment)	GSIDREDGSLQGPIGNQHIYQPVGKPDPAAPPK	1	Y559;Y815	[20] Phospho (Y);[20] Phospho (Y)	18433.8	18334.7	17554.2	34742.5	21109.8	16939.5	0.43	-0.39	PIGNQHIYQPVGKPD	GSIDREDGSLQGPIGNQHIyQPVGKPDPAAPPK;GSIDREDGSLQGPIGNQHIyQPVGKPDPAAPPK
PTK2	Q05397-2	Isoform 2 of Focal adhesion kinase 1	FLIGNQHIYQPVGKPDPAAPPK	1	Y688	[9] Phospho (Y)	3218.7	3343.14	3690.7	6600.72	3793.74	3812.18	0.59	-0.38	LIGNQHIYQPVGKPD	FLIGNQHIyQPVGKPDPAAPPK
PTPN11	Q06124-2	Isoform 2 of Tyrosine-protein phosphatase non-receptor type 11	IQNTGDYYDLYGGEK	1	Y62	[7] Phospho (Y)	4402.98	5903.44	6188.39	5810.11	5795.76	5042.42	0.23	-0.15	KIQNTGDYYDLYGGE	IQNTGDyYDLYGGEK
PTPN11	Q06124-2	Isoform 2 of Tyrosine-protein phosphatase non-receptor type 11	TIQMVRSQRSGMVQTEAQYR	2	S499|Y511;T507|Y511	[4] Oxidation (M)|[7] Phospho (ST)|[19] Phospho (Y);[12] Oxidation (M)|[15] Phospho (ST)|[19] Phospho (Y);[12] Oxidation (M)|[15] Phospho (ST)|[19] Phospho (Y);[12] Oxidation (M)|[15] Phospho (ST)|[19] Phospho (Y)	75727.2	67185.4	73324.5	89238.2	115231	103541	0.18	0.43	KTIQMVRSQRSGMVQ;MVQTEAQYRFIYMAV;QRSGMVQTEAQYRFI	TIQMVRsQRSGMVQTEAQyR;TIQMVRSQRSGMVQtEAQyR;TIQMVRSQRSGMVQtEAQyR;TIQMVRSQRSGMVQtEAQyR
PTPRA	B7Z2A4	Receptor-type tyrosine-protein phosphatase alpha	MDDAVQITKISMDSWFILVLLGSGLICVSANNATTVAPSVGITR	2	S23|S29	[N-term] Acetyl (Protein N-term)|[12] Oxidation (M)|[23] Phospho (ST)|[29] Phospho (ST)	3890.34	6836.61	11325.1	2301.22	304.6	687.96	-0.01	-3.48	FILVLLGSGLICVSA;GSGLICVSANNATTV	MDDAVQITKISMDSWFILVLLGsGLICVsANNATTVAPSVGITR
PTPRA	B7Z2A4	Receptor-type tyrosine-protein phosphatase alpha	MDDAVQITKISMDSWFILVLLGSGLICVSANNATTVAPSVGITR	3	T34|T35|S39	[1] Oxidation (M)|[12] Oxidation (M)|[34] Phospho (ST)|[35] Phospho (ST)|[39] Phospho (ST)	6400.73	11949.9	12872.8	3714.43	2030.1	2010.47	-0.34	-1.78	CVSANNATTVAPSVG;NATTVAPSVGITRLI;VSANNATTVAPSVGI	MDDAVQITKISMDSWFILVLLGSGLICVSANNAttVAPsVGITR
PTPRA	B7Z2A4	Receptor-type tyrosine-protein phosphatase alpha	TGTFVVIDAMLDMMHTER	1	T462	[3] Phospho (ST)|[10] Oxidation (M)|[13] Oxidation (M)|[14] Oxidation (M)	1968.17	1936.47	2236.3	2714.84	1181.11	1230.88	0.34	-1.03	AGVGRTGTFVVIDAM	TGtFVVIDAMLDMMHTER
PTPRA	B7Z2A4	Receptor-type tyrosine-protein phosphatase alpha	MRTGNLPANMK	1	T563	[1] Oxidation (M)|[3] Phospho (ST)|[10] Oxidation (M)	89.19	70.66	119.32	106.69	107.5	58.22	0.51	-0.51	IQNDKMRTGNLPANM	MRtGNLPANMK
PTPRA	B7Z2A4	Receptor-type tyrosine-protein phosphatase alpha	VVQEYIDAFSDYANFK	1	Y809	[12] Phospho (Y);[12] Phospho (Y)	1219.45	1549.93	1608.91	1394.64	1550.62	1661.03	0.12	0.1	YIDAFSDYANFK---	VVQEYIDAFSDyANFK;VVQEYIDAFSDyANFK
PTRF	Q6NZI2	Polymerase I and transcript release factor	KSFTPDHVVYAR	1	Y308	[10] Phospho (Y);[10] Phospho (Y)	781.25	749.42	2124.36	1632.79	507.64	459.61	1.28	-1.95	FTPDHVVYARSKTAV	KSFTPDHVVyAR;KSFTPDHVVyAR
PXN	P49023-2	Isoform Alpha of Paxillin	FIHQQPQSSSPVYGSSAK	2	S85|Y88	[10] Phospho (ST)|[13] Phospho (Y)	203.33	117.82	1846	272.55	168.89	143.64	2.2	-2.19	HQQPQSSSPVYGSSA;PQSSSPVYGSSAKTS	FIHQQPQSSsPVyGSSAK
PXN	F5H836	Paxillin (Fragment)	MAGNKDALLADLESTTSHISK	2	S17|S20	[N-term] Acetyl (Protein N-term)|[17] Phospho (ST)|[20] Phospho (ST)	372.58	242.06	728.25	975.52	132.75	255.76	1.49	-2.19	ADLESTTSHISKRPV;ESTTSHISKRPVFLS	MAGNKDALLADLESTTsHIsK
PXN	P49023-2	Isoform Alpha of Paxillin	FIHQQPQSSSPVYGSSAK	1	S90	[15] Phospho (ST)	592.77	568.24	1023.65	1640.33	675.02	436.7	1.16	-1.25	SSSPVYGSSAKTSSV	FIHQQPQSSSPVYGsSAK
PXN	F5H836	Paxillin (Fragment)	VGEEEHVYSFPNK	1	Y119	[8] Phospho (Y);[8] Phospho (Y)	48381.3	47051.7	117834	73356.2	56032.5	57069.2	0.96	-0.72	VGEEEHVYSFPNKQK	VGEEEHVySFPNK;VGEEEHVySFPNK
PXN	P49023-2	Isoform Alpha of Paxillin	ISASSATRELDELMASLSDFKFMAQGK	1	S261	[5] Phospho (ST)	20	32.11	50.11	97.13	58.31	33.73	1.46	-0.65	QTRISASSATRELDE	ISASsATRELDELMASLSDFKFMAQGK
PXN	P49023-2	Isoform Alpha of Paxillin	SAEPSPTVMSTSLGSNLSELDR	3	T132|S135|T136	[7] Phospho (ST)|[10] Phospho (ST)|[11] Phospho (ST)	53.6	37.66	1	23.43	45.06	121.79	-3.21	3.94	EPSPTVMSTSLGSNL;KSAEPSPTVMSTSLG;PSPTVMSTSLGSNLS	SAEPSPtVMstSLGSNLSELDR
RAB1B	Q9H0U4	Ras-related protein Rab-1B	MNPEYDYLFK	1	Y5	[N-term] Acetyl (Protein N-term)|[1] Oxidation (M)|[5] Phospho (Y)	386.15	330.35	511.63	395.06	127.85	172.52	0.33	-1.6	---MNPEYDYLFKLL	MNPEyDYLFK
RAD23B	H0Y579	UV excision repair protein RAD23 homolog B (Fragment)	ITASSEPAPASAAK	3	S3|S4|S10	[N-term] Acetyl (Protein N-term)|[4] Phospho (ST)|[5] Phospho (ST)|[11] Phospho (ST)	136.6	197.82	155.69	108.4	67.79	147.64	-0.34	-0.38	-----XTASSEPAPA;----XTASSEPAPAS;ASSEPAPASAAKQEK	ITAssEPAPAsAAK
RAD23B	H0Y579	UV excision repair protein RAD23 homolog B (Fragment)	QEKPAEKPAETPVATSPTATDSTSGDSSR	1	S30;T34	[N-term] Gln->pyro-Glu (N-term Q)|[16] Phospho (ST);[20] Phospho (ST)	2000.79	1756.87	286.83	228.25	2496.84	2516.07	-2.87	3.29	AETPVATSPTATDST;VATSPTATDSTSGDS	QEKPAEKPAETPVATsPTATDSTSGDSSR;QEKPAEKPAETPVATSPTAtDSTSGDSSR
RALY	Q5QPM0	RNA binding protein, autoantigenic (HnRNP-associated with lethal yellow homolog (Mouse)) (Fragment)	GRLSPVPVPR	1	S69	[4] Phospho (ST)	267.32	208.18	120.62	72.18	473.8	430.81	-1.34	2.28	FDYRGRLSPVPVPRA	GRLsPVPVPR
RASGRP1	H0YKM0	RAS guanyl-releasing protein 1	MKVVPTSPTPTDAR	2	S7|T11	[N-term] Acetyl (Protein N-term)|[1] Oxidation (M)|[7] Phospho (ST)|[11] Phospho (ST)	21.38	19.12	4.78	1.32	62.85	23.05	-3.01	3.92	-MKVVPTSPTPTDAR;VPTSPTPTDARRPRL	MKVVPTsPTPtDAR
RBM12B	Q8IXT5	RNA-binding protein 12B	GLPYLVNEDDVR	1	Y164	[4] Phospho (Y)	196.59	223.88	330.33	304.19	199.48	168.9	0.6	-0.79	LFLRGLPYLVNEDDV	GLPyLVNEDDVR
RBM14	Q96PK6	RNA-binding protein 14	QPTPPFFGR	1	T206	[N-term] Gln->pyro-Glu (N-term Q)|[3] Phospho (ST)	364.58	364.06	55.49	69.23	606.86	566.89	-2.56	3.24	DGQARQPTPPFFGRD	QPtPPFFGR
RBM17	Q96I25	Splicing factor 45	RPDPDSDEDEDYER	1	S155	[6] Phospho (ST)	257.13	132.87	362.42	106.44	101.76	155.24	0.09	-0.64	ARRPDPDSDEDEDYE	RPDPDsDEDEDYER
RBM17	Q96I25	Splicing factor 45	MSLYDDLGVETSDSKTEGWSK	1	T16	[1] Oxidation (M)|[16] Phospho (ST)	2440.97	2318.87	2031.69	3237.36	1672.37	1739.1	0.11	-0.59	VETSDSKTEGWSKNF	MSLYDDLGVETSDSKtEGWSK
RBM25	P49756	RNA-binding protein 25	LGASNSPGQPNSVK	1	S677	[6] Phospho (ST)	515.75	369.9	36.95	78.96	523.49	548.49	-3.02	3.31	LKLGASNSPGQPNSV	LGASNsPGQPNSVK
RBM39	Q14498-2	Isoform 2 of RNA-binding protein 39	DKSPVREPIDNLTPEER	1	S136	[3] Phospho (ST)	918.08	1174.45	242.65	150.88	1949.28	1620.89	-2.44	3.22	SPFRKDKSPVREPID	DKsPVREPIDNLTPEER
RCC1	C9J3R0	Regulator of chromosome condensation (Fragment)	RSPPADAIPK	1	S19	[2] Phospho (ST)	336.3	278	80.26	40.03	346.75	239.11	-2.43	2.34	KRIAKRRSPPADAIP	RsPPADAIPK
RCC1	P18754-2	Isoform 2 of Regulator of chromosome condensation	RRSPPADAIPK	1	S11	[3] Phospho (ST);[3] Phospho (ST)	753.21	745.05	148.15	195.5	1470.17	1309.24	-2.14	3.03	KRIAKRRSPPADAIP	RRsPPADAIPK;RRsPPADAIPK
RFWD2	H0Y340	E3 ubiquitin-protein ligase RFWD2 (Fragment)	MAGVGGSSSSLGSGSRK	2	S6|S12	[1] Oxidation (M)|[7] Phospho (ST)|[13] Phospho (ST)	220.86	227.45	668.38	442.9	283.98	251.35	1.28	-1.03	--XAGVGGSSSSLGS;GGSSSSLGSGSRKRP	MAGVGGsSSSLGsGSRK
RIN1	Q13671	Ras and Rab interactor 1	EKPAQDPLYDVPNASGGQAGGPQRPGR	1	Y36	[9] Phospho (Y);[9] Phospho (Y);[N-term] Glu->pyro-Glu (N-term E)|[9] Phospho (Y);[N-term] Glu->pyro-Glu (N-term E)|[9] Phospho (Y);[N-term] Glu->pyro-Glu (N-term E)|[9] Phospho (Y)	76647.9	76501.7	93612.3	136762	27288.4	24262.6	0.56	-2.14	KPAQDPLYDVPNASG	EKPAQDPLyDVPNASGGQAGGPQRPGR;EKPAQDPLyDVPNASGGQAGGPQRPGR;EKPAQDPLyDVPNASGGQAGGPQRPGR;EKPAQDPLyDVPNASGGQAGGPQRPGR;EKPAQDPLyDVPNASGGQAGGPQRPGR
RIN1	Q13671	Ras and Rab interactor 1	QALSRARAMLSAELGPEK	2	S407|S414	[4] Phospho (ST)|[11] Phospho (ST)	219.93	258.24	613.89	494.33	219.75	223.41	1.21	-1.31	QGIRQALSRARAMLS;SRARAMLSAELGPEK	QALsRARAMLsAELGPEK
RP11	Q5SVK8	Dynamin-binding protein	HPEIVGYSVPGR	1	S1502;Y1501	[8] Phospho (ST);[7] Phospho (Y)	345.91	325	802.9	776.29	74.43	80.09	1.24	-3.35	HPEIVGYSVPGRNGQ;RHPEIVGYSVPGRNG	HPEIVGYsVPGR;HPEIVGySVPGR
RP11	Q5SVK8	Dynamin-binding protein	DYASLPPKRMYSQLK	2	Y456|S466	[2] Phospho (Y)|[10] Oxidation (M)|[12] Phospho (ST)	44.19	35.99	50.23	56.55	54.89	105.34	0.42	0.51	LEARTRDYASLPPKR;LPPKRMYSQLKTLQK	DyASLPPKRMYsQLK
RPL15	E7EQV9	Ribosomal protein L15 (Fragment)	QGYVIYR	1	Y59	[N-term] Gln->pyro-Glu (N-term Q)|[3] Phospho (Y);[N-term] Gln->pyro-Glu (N-term Q)|[3] Phospho (Y)	547.45	538.32	1547.36	1078.89	799	532.07	1.25	-0.99	GYKAKQGYVIYRIRV	QGyVIYR;QGyVIYR
RPL3	G5E9G0	60S ribosomal protein L3	FIDTTSKFGHGR	1	T319	[5] Phospho (ST)	86.4	139.58	4226.11	3076.88	326.83	291.27	5.04	-3.55	DLKFIDTTSKFGHGR	FIDTtSKFGHGR
RPL3	G5E9G0	60S ribosomal protein L3	KIYKIGQGYLIK	2	Y233|Y239	[3] Phospho (Y)|[9] Phospho (Y)	107.02	223.39	143.41	393.36	220.41	270.99	0.62	0.04	IYKIGQGYLIKDGKL;TEINKKIYKIGQGYL	KIyKIGQGyLIK
RPLP0	F8VZS0	60S acidic ribosomal protein P0 (Fragment)	IIQLLDDYPK	1	Y24	[8] Phospho (Y)	68.56	91.1	138.31	136.77	126.94	121.23	0.8	-0.15	IIQLLDDYPKCFIVG	IIQLLDDyPK
RPS10	F6U211	40S ribosomal protein S10	IAIYELLFK	1	Y12	[4] Phospho (Y)	2565.85	2844.42	2299.48	5001.77	1434.39	1937.63	0.33	-1.02	KKNRIAIYELLFKEG	IAIyELLFK
RPS16	P62249	40S ribosomal protein S16	GGGHVAQIYAIR	1	Y82	[9] Phospho (Y)	85.26	128.35	163.49	214.74	68.02	85.93	0.84	-1.29	GGHVAQIYAIRQSIS	GGGHVAQIyAIR
RPS3	E9PSF4	40S ribosomal protein S3	DEILPTTPISEQK	1	T95	[7] Phospho (ST)	583.34	643.45	150.63	156.3	1234.24	1123.03	-2	2.94	KDEILPTTPISEQKG	DEILPTtPISEQK
RPSAP58	A6NE09	Protein RPSAP58	ADHQPLTEASYVNLPTIALCNTDSPLR	1	S138	[10] Phospho (ST)	1791.56	2411.59	4219.46	674.26	1596.98	1942.07	-0.3	0.06	HQPLTEASYVNLPTI	ADHQPLTEAsYVNLPTIALCNTDSPLR
RSF1	Q96T23-3	Isoform 3 of Remodeling and spacing factor 1	TALSSTESCTMKGEEKSPK	1	S318	[11] Oxidation (M)|[17] Phospho (ST)	171.27	158.07	228.4	292.28	141.1	112.54	0.65	-1.04	TMKGEEKSPKTKKDK	TALSSTESCTMKGEEKsPK
RSF1	Q96T23-3	Isoform 3 of Remodeling and spacing factor 1	IETDEEESCDNAHGDANQPAR	1	T1053	[3] Phospho (ST)	60.26	74.74	19.87	1.04	135.48	72.57	-3.88	4.45	KRLHRIETDEEESCD	IEtDEEESCDNAHGDANQPAR
RSF1	Q96T23-3	Isoform 3 of Remodeling and spacing factor 1	YKLVPEEETTASENTEITSERQK	1	T464	[9] Phospho (ST)	1053.29	816.42	37.8	103.78	2680.38	1683.64	-3.89	5.08	KLVPEEETTASENTE	YKLVPEEEtTASENTEITSERQK
RSL1D1	O76021	Ribosomal L1 domain-containing protein 1	MEDSASASLSSAAATGTSTSTPAAPTARKQLDK	2	S11|T15	[11] Phospho (ST)|[15] Phospho (ST)	116.06	144.3	793.94	308.79	157.76	126.03	1.94	-1.81	SASASLSSAAATGTS;SLSSAAATGTSTSTP	MEDSASASLSsAAAtGTSTSTPAAPTARKQLDK
RSL1D1	O76021	Ribosomal L1 domain-containing protein 1	ATNESEDEIPQLVPIGK	1	S361	[5] Phospho (ST)	89.53	62	1	8.16	73.78	32.59	-4.71	4.1	QVKATNESEDEIPQL	ATNEsEDEIPQLVPIGK
RSL1D1	O76021	Ribosomal L1 domain-containing protein 1	AAESETPGKSPEKKPK	1	S427	[10] Phospho (ST)	546.12	795.11	1	1.04	163.73	479.65	-9.34	8.1	ESETPGKSPEKKPKI	AAESETPGKsPEKKPK
SAMD1	Q6SPF0	Atherin	GDRPGRAPPAASARPSRSK	2	S315|S317	[16] Phospho (ST)|[18] Phospho (ST)	584.81	518.29	91.21	317.01	403.16	331.78	-1.69	1.1	ASARPSRSKRGGEER;PAASARPSRSKRGGE	GDRPGRAPPAASARPsRsK
SCARB1	Q8WTV0-3	Isoform 2 of Scavenger receptor class B member 1	DKEAIQAYSESLMTSAPK	1	Y390	[8] Phospho (Y)|[13] Oxidation (M)	315.35	157.43	319.12	170.09	65.58	30.77	0.06	-2.37	DKEAIQAYSESLMTS	DKEAIQAySESLMTSAPK
SEC61B	P60468	Protein transport protein Sec61 subunit beta	PGPTPSGTNVGSSGRSPSK	1	S13	[12] Phospho (ST)	110.5	132.72	13.85	13.69	212.25	121.53	-3.14	3.54	PSGTNVGSSGRSPSK	PGPTPSGTNVGsSGRSPSK
SEPT2	Q15019-2	Isoform 2 of Septin-2	QQPTQFINPETPGYVGFANLPNQVHR	1	Y52	[N-term] Gln->pyro-Glu (N-term Q)|[14] Phospho (Y)	1231.47	1522.58	1281.79	905.48	1857.06	1519.83	-0.35	0.64	INPETPGYVGFANLP	QQPTQFINPETPGyVGFANLPNQVHR
SERBP1	Q8NC51-3	Isoform 3 of Plasminogen activator inhibitor 1 RNA-binding protein	SSFSHYSGLK	1	Y207	[6] Phospho (Y)	73.34	91.39	121.54	145.68	66.04	85.24	0.7	-0.83	DRSSFSHYSGLKHED	SSFSHySGLK
SF3A3	Q12874	Splicing factor 3A subunit 3	WQPDTEEEYEDSSGNVVNK	1	Y479	[9] Phospho (Y)	119.39	75.1	398.54	155.92	121.15	71.38	1.4	-1.42	QPDTEEEYEDSSGNV	WQPDTEEEyEDSSGNVVNK
SF3A3	Q12874	Splicing factor 3A subunit 3	WQPDTEEEYEDSSGNVVNKK	1	Y479	[9] Phospho (Y)	1747.41	1085.13	2929.4	1401.51	2475.63	1288.64	0.56	-0.18	QPDTEEEYEDSSGNV	WQPDTEEEyEDSSGNVVNKK
SGK223	Q86YV5	Tyrosine-protein kinase SgK223	EATQPEPIYAESTKR	1	Y411	[9] Phospho (Y);[9] Phospho (Y);[N-term] Glu->pyro-Glu (N-term E)|[9] Phospho (Y);[N-term] Glu->pyro-Glu (N-term E)|[9] Phospho (Y)	16440.9	16151.8	31526.5	40684.1	16120.3	12883.1	1.14	-1.31	ATQPEPIYAESTKRK	EATQPEPIyAESTKR;EATQPEPIyAESTKR;EATQPEPIyAESTKR;EATQPEPIyAESTKR
SGK223	Q86YV5	Tyrosine-protein kinase SgK223	EATQPEPIYAESTK	1	Y411	[9] Phospho (Y);[N-term] Glu->pyro-Glu (N-term E)|[9] Phospho (Y)	17077.7	19107.6	42218.7	32966.6	16584.4	14172.7	1.05	-1.28	ATQPEPIYAESTKRK	EATQPEPIyAESTK;EATQPEPIyAESTK
SH2D3A	Q9BRG2	SH2 domain-containing protein 3A	TPSFELPDASERPPTYCELVPR	1	S225	[10] Phospho (ST)	303.6	347.27	144.92	319.14	243.45	249.46	-0.59	0.2	SFELPDASERPPTYC	TPSFELPDAsERPPTYCELVPR
SHB	Q15464;Q15464-2	Isoform 2 of SH2 domain-containing adapter protein B	GESAGYMEPYEAQR	1	Y268	[6] Phospho (Y)|[7] Oxidation (M);[6] Phospho (Y)	1503.47	1791.92	4137.78	2653.22	14.42	16.27	1.01	-7.76	GKGESAGYMEPYEAQ	GESAGyMEPYEAQR;GESAGyMEPYEAQR
SHB	Q15464	SH2 domain-containing adapter protein B	DKVTIADDYSDPFDAKNDLK	1	S247	[10] Phospho (ST)	222.36	177.05	212.62	263.48	24.33	0.46	0.25	-6.14	VTIADDYSDPFDAKN	DKVTIADDYsDPFDAKNDLK
SHB	Q15464	SH2 domain-containing adapter protein B	AGKGESAGYMEPYEAQR	1	Y268	[9] Phospho (Y)|[10] Oxidation (M)	106.22	91.96	1.89	109.32	0.53	0.46	-2.78	-4.86	GKGESAGYMEPYEAQ	AGKGESAGyMEPYEAQR
SHB	Q15464	SH2 domain-containing adapter protein B	VTIADDYSDPFDAK	1	Y246	[7] Phospho (Y)	2014.31	2083.84	4445.92	3462.04	198.41	113.82	0.94	-4.71	KVTIADDYSDPFDAK	VTIADDySDPFDAK
SHB	Q15464	SH2 domain-containing adapter protein B	DKVTIADDYSDPFDAK	1	S247;Y246	[10] Phospho (ST);[9] Phospho (Y)	3894.95	3904.04	6716.42	5856.25	337.01	270.88	0.69	-4.38	KVTIADDYSDPFDAK;VTIADDYSDPFDAKN	DKVTIADDYsDPFDAK;DKVTIADDySDPFDAK
SHB	Q15464	SH2 domain-containing adapter protein B	LDYCGGSGEPGGVQR	1	Y114	[3] Phospho (Y)	3608.56	2696.05	4500.4	2843.17	185.38	170.85	0.2	-4.33	RAMCRLDYCGGSGEP	LDyCGGSGEPGGVQR
SHB	Q15464	SH2 domain-containing adapter protein B	SKAGKGESAGYMEPYEAQR	1	S258	[1] Phospho (ST)	180.19	253.02	202.63	303.88	238.34	400.37	0.22	0.32	DAKNDLKSKAGKGES	sKAGKGESAGYMEPYEAQR
SHC1	P29353-2	Isoform p52Shc of SHC-transforming protein 1	ELFDDPSYVNVQNLDK	1	S316;Y317	[8] Phospho (Y);[8] Phospho (Y);[N-term] Glu->pyro-Glu (N-term E)|[7] Phospho (ST)	1238.11	1285.79	5335.87	8777.36	1816.15	2095.82	2.44	-1.81	ELFDDPSYVNVQNLD;RELFDDPSYVNVQNL	ELFDDPSyVNVQNLDK;ELFDDPSyVNVQNLDK;ELFDDPsYVNVQNLDK
SLC38A2	Q96QD8	Sodium-coupled neutral amino acid transporter 2	SHYADVDPENQNFLLESNLGK	1	S39	[1] Phospho (ST)	1759.61	1521.31	2191.88	2622.78	1272.96	1018.27	0.55	-1.07	TKQAALKSHYADVDP	sHYADVDPENQNFLLESNLGK
SND1	Q7KZF4	Staphylococcal nuclease domain-containing protein 1	ADDADEFGYSR	1	Y908	[9] Phospho (Y)	166.03	162.54	283.81	293.93	230.16	127.27	0.81	-0.75	DDADEFGYSR-----	ADDADEFGySR
SNRNP70	P08621-4	Isoform 4 of U1 small nuclear ribonucleoprotein 70 kDa	GLVWLSVAWLSVGR	1	S21	[11] Phospho (ST)	101.24	111.04	11.93	9.27	159.1	154.95	-3.33	3.9	WLSVAWLSVGRVRVR	GLVWLSVAWLsVGR
SPTBN1	Q01082	Spectrin beta chain, non-erythrocytic 1	LTGLHKMWEVLESTTQTK	3	T1356|T1368|T1371	[2] Phospho (ST)|[7] Oxidation (M)|[14] Phospho (ST)|[17] Phospho (ST)	214.12	292.07	368.79	395.7	196.91	205.6	0.61	-0.92	AVVKEKLTGLHKMWE;MWEVLESTTQTKAQR;VLESTTQTKAQRLFD	LtGLHKMWEVLEStTQtK
SPTBN1	Q01082	Spectrin beta chain, non-erythrocytic 1	RPPSPEPSTK	1	S2102	[4] Phospho (ST)	726.72	749.88	12.05	27.52	870.17	916.16	-5.34	5.62	ERKRRPPSPEPSTKV	RPPsPEPSTK
SRCIN1	F5H376	SRC kinase-signaling inhibitor 1 (Fragment)	GEGLYADPYGLLHEGR	1	Y184	[5] Phospho (Y);[5] Phospho (Y)	471.76	471.14	432.37	1034.04	179.73	138.05	0.5	-2.09	LVKGEGLYADPYGLL	GEGLyADPYGLLHEGR;GEGLyADPYGLLHEGR
SRRM1	Q8IYB3-2	Isoform 2 of Serine/arginine repetitive matrix protein 1	GTSAEQDNRFSNK	1	S10	[3] Phospho (ST)	97.99	76.19	164.83	175.34	244.51	142.96	0.98	0.14	AGFFRGTSAEQDNRF	GTsAEQDNRFSNK
SRRM1	Q8IYB3-2	Isoform 2 of Serine/arginine repetitive matrix protein 1	KETESEAEDNLDDLEK	1	S872	[5] Phospho (ST);[5] Phospho (ST)	1064.41	1051.41	948.28	632.83	1659.09	1813.18	-0.45	1.16	EPKKETESEAEDNLD	KETEsEAEDNLDDLEK;KETEsEAEDNLDDLEK
SRRM1	Q8IYB3	Serine/arginine repetitive matrix protein 1	HRPSPPATPPPK	2	S402|T406	[4] Phospho (ST)|[8] Phospho (ST)	391.09	455.75	271.53	251.83	483.84	764.5	-0.69	1.22	HRPSPPATPPPKTRH;PRRRHRPSPPATPPP	HRPsPPAtPPPK
SRRM1	Q8IYB3-2	Isoform 2 of Serine/arginine repetitive matrix protein 1	RYSPPIQR	1	S595	[3] Phospho (ST)	39.51	51.32	18.43	12.38	93.7	75.73	-1.58	2.48	SPSPRRYSPPIQRRY	RYsPPIQR
SRRM1	Q8IYB3-2	Isoform 2 of Serine/arginine repetitive matrix protein 1	RQSPSPSTRPIR	2	S711|T716	[3] Phospho (ST)|[8] Phospho (ST)	218.88	138.07	36.62	17.87	291.77	255.56	-2.76	3.42	RQSPSPSTRPIRRVS;SSPQRRQSPSPSTRP	RQsPSPStRPIR
SRRM1	Q8IYB3-2	Isoform 2 of Serine/arginine repetitive matrix protein 1	VPKPEPIPEPKEPSPEK	1	S260	[14] Phospho (ST)	495	449.83	1	12.54	583.34	512.89	-7.06	7.27	IPEPKEPSPEKNSKK	VPKPEPIPEPKEPsPEK
SRRM2	Q9UQ35-2	Isoform 2 of Serine/arginine repetitive matrix protein 2	SQTSPKGGR	2	T1092|S1093	[3] Phospho (ST)|[4] Phospho (ST)	81.95	95.73	269.18	148.24	52.43	75.86	1.17	-1.66	LQSKSQTSPKGGRSR;SLQSKSQTSPKGGRS	SQtsPKGGR
SRRM2	Q9UQ35	Serine/arginine repetitive matrix protein 2	TPPSAPSQSRMTSERAPSPSSR	3	S2421|S2426|S2428	[11] Oxidation (M)|[13] Phospho (ST)|[18] Phospho (ST)|[20] Phospho (ST)	6179.99	5361.62	4311.35	6635.76	7151.83	5821.13	-0.11	0.27	MTSERAPSPSSRMGQ;PSQSRMTSERAPSPS;SERAPSPSSRMGQAP	TPPSAPSQSRMTsERAPsPsSR
SRRM2	Q9UQ35	Serine/arginine repetitive matrix protein 2	TPLGQRSRSGSSQELDVKPSASPQER	2	S1550|S1552	[20] Phospho (ST)|[22] Phospho (ST)	588.73	679.58	322.86	955.08	698.55	713.75	-0.19	0.35	LDVKPSASPQERSES;QELDVKPSASPQERS	TPLGQRSRSGSSQELDVKPsAsPQER
SRRM2	Q9UQ35-2	Isoform 2 of Serine/arginine repetitive matrix protein 2	RVPSPTPAPK	1	S2163	[4] Phospho (ST)	1527.35	1547.43	619.3	341.41	1856.3	3481.26	-1.74	2.47	VALKRVPSPTPAPKE	RVPsPTPAPK
SRRM2	Q9UQ35-2	Isoform 2 of Serine/arginine repetitive matrix protein 2	ALPQTPRPR	1	T1492	[5] Phospho (ST)	15.11	5.84	1	2.99	19.84	10.18	-2.44	3.04	EPKALPQTPRPRSRS	ALPQtPRPR
SRRM2	Q9UQ35	Serine/arginine repetitive matrix protein 2	GEGDAPFSEPGTTSTQRPSSPETATK	1	S317	[14] Phospho (ST)	545.84	546.82	17.91	49.03	919.32	545.69	-4.2	4.58	FSEPGTTSTQRPSSP	GEGDAPFSEPGTTsTQRPSSPETATK
SRRM2	Q9UQ35-2	Isoform 2 of Serine/arginine repetitive matrix protein 2	QSHSESPSLQSK	1	S1083	[N-term] Gln->pyro-Glu (N-term Q)|[6] Phospho (ST)	526.41	391.06	33.05	25.51	705.82	761.54	-3.97	4.66	VRQSHSESPSLQSKS	QSHSEsPSLQSK
SRSF1	J3KSR8	Serine/arginine-rich-splicing factor 1 (Fragment)	VKVDGPRSPSYGR	1	S94	[8] Phospho (ST)	107.27	122.84	23.81	32.49	180.21	132.6	-2.05	2.47	VKVDGPRSPSYGRSR	VKVDGPRsPSYGR
SSB	P05455	Lupus La protein	FASDDEHDEHDENGATGPVK	1	S366	[3] Phospho (ST)	1323.51	1258.18	2021.28	814.54	1603.82	1399.32	-0.01	0.22	GKKTKFASDDEHDEH	FAsDDEHDEHDENGATGPVK
SSB	P05455	Lupus La protein	FASDDEHDEHDENGATGPVKR	1	S366	[3] Phospho (ST);[3] Phospho (ST)	807.24	821.41	189.24	200.97	1043.68	817.89	-2.06	2.24	GKKTKFASDDEHDEH	FAsDDEHDEHDENGATGPVKR;FAsDDEHDEHDENGATGPVKR
STAT3	G8JLH9	Signal transducer and activator of transcription 3	YCRPESQEHPEADPGSAAPYLK	1	Y607	[20] Phospho (Y)	1306.25	1330.59	2407.44	2777.06	1633.56	1482.04	0.97	-0.73	DPGSAAPYLKTKFIC	YCRPESQEHPEADPGSAAPyLK
STAT3	P40763-2	Isoform Del-701 of Signal transducer and activator of transcription 3	YCRPESQEHPEADPGAAPYLK	1	Y704	[19] Phospho (Y)	588.72	334.23	762.89	797.14	516.38	496.99	0.81	-0.62	ADPGAAPYLKTKFIC	YCRPESQEHPEADPGAAPyLK
STMN1	P16949-2	Isoform 2 of Stathmin	ASGQAFELILSPR	1	S25	[11] Phospho (ST)	101.55	121.52	1	13.53	189.63	191.45	-4.92	5.69	QAFELILSPRSKESV	ASGQAFELILsPR
SYK	P43405-2	Isoform Short of Tyrosine-protein kinase SYK	QESTVSFNPYEPELAPWAADK	1	Y300	[N-term] Gln->pyro-Glu (N-term Q)|[10] Phospho (Y)	4423.4	3690.67	2373.54	5198.77	4335.42	3246.23	-0.2	0.09	STVSFNPYEPELAPW	QESTVSFNPyEPELAPWAADK
SYK	P43405-2	Isoform Short of Tyrosine-protein kinase SYK	QESTVSFNPYEPELAPWAADKGPQR	1	Y300	[N-term] Gln->pyro-Glu (N-term Q)|[10] Phospho (Y);[10] Phospho (Y)	8503.93	8772.83	7070.4	10907.6	10935.4	9650.56	0.02	0.23	STVSFNPYEPELAPW	QESTVSFNPyEPELAPWAADKGPQR;QESTVSFNPyEPELAPWAADKGPQR
SYK	P43405-2	Isoform Short of Tyrosine-protein kinase SYK	QSRNYLGGFALSVAHGR	2	Y47|S54	[5] Phospho (Y)|[12] Phospho (ST)	55.3	30.91	1	1.04	84.54	78.57	-5.34	6.32	LLRQSRNYLGGFALS;YLGGFALSVAHGRKA	QSRNyLGGFALsVAHGR
TBCB	K7EL99	Tubulin-folding cofactor B (Fragment)	LGEYEDVSR	1	Y93	[4] Phospho (Y)	273.02	342.06	746.35	460.53	229.27	313.26	0.94	-1.13	SGARLGEYEDVSRV-	LGEyEDVSR
TCEA1	E5RIS7	Transcription elongation factor A protein 1	KKEPAITSQNSPEAR	1	S100;S97	[11] Phospho (ST);[8] Phospho (ST)	2787.24	2473.53	299.85	265.98	2985.87	2828.74	-3.22	3.36	KKEPAITSQNSPEAR;PAITSQNSPEAREER	KKEPAITSQNsPEAR;KKEPAITsQNSPEAR
TCOF1	Q13428-4	Isoform 4 of Treacle protein	AASAPAKGTPGK	1	T310	[9] Phospho (ST)	475.39	511.67	803.94	836.22	555.04	573.28	0.73	-0.54	ASAPAKGTPGKGATP	AASAPAKGtPGK
TCOF1	Q13428-4	Isoform 4 of Treacle protein	LGAGEGGEASVSPEK	1	S1414	[12] Phospho (ST)	390.37	362.13	79.06	57.44	484.47	637.69	-2.48	3.04	EGGEASVSPEKTSTT	LGAGEGGEASVsPEK
TCOF1	Q13428-4	Isoform 4 of Treacle protein	KLGAGEGGEASVSPEK	1	S1414	[13] Phospho (ST)	6.4	30.88	8.09	3.49	87.71	35.73	-1.4	3.4	EGGEASVSPEKTSTT	KLGAGEGGEASVsPEK
TCOF1	Q13428-4	Isoform 4 of Treacle protein	AALAPAKESPR	1	S906	[9] Phospho (ST)	228.07	215.62	36.14	16.78	353.57	655	-3.17	4.29	ALAPAKESPRKGAAP	AALAPAKEsPR
TCOF1	Q13428-4	Isoform 4 of Treacle protein	TSQVGAASAPAKESPR	1	S381	[14] Phospho (ST)	74.06	53.07	1	10.72	76.54	57.14	-4.26	4.34	ASAPAKESPRKGAAP	TSQVGAASAPAKEsPR
TCOF1	Q13428-4	Isoform 4 of Treacle protein	KLSGDQPAAR	1	S1386	[3] Phospho (ST)	634.6	686.45	46.72	9.67	1338.17	1148.86	-4.96	5.87	ESRKRKLSGDQPAAR	KLsGDQPAAR
TCP1	E7EQR6	T-complex protein 1 subunit alpha	DDKHGSYEDAVHSGALND	1	S389	[6] Phospho (ST)	175.6	162.54	229.14	215.4	198.12	120.86	0.4	-0.52	SKDDKHGSYEDAVHS	DDKHGsYEDAVHSGALND
TCP1	E7EQR6	T-complex protein 1 subunit alpha	YFVEAGAMAVR	1	Y144	[1] Phospho (Y)	354.95	382.79	1093.29	573.25	534.02	702.76	1.1	-0.37	IDDMCLKYFVEAGAM	yFVEAGAMAVR
TFRC	P02786	Transferrin receptor protein 1	ADIKEMGLSLQWLYSAR	2	S638|S644	[6] Oxidation (M)|[9] Phospho (ST)|[15] Phospho (ST)	4696.73	4710.61	4091.16	7269.5	4577.09	3913.68	0.21	-0.37	DIKEMGLSLQWLYSA;LSLQWLYSARGDFFR	ADIKEMGLsLQWLYsAR
TFRC	P02786	Transferrin receptor protein 1	SAFSNLFGGEPLSYTR	1	Y20	[14] Phospho (Y)	529.5	476.37	509.86	814.7	564.78	494.29	0.36	-0.29	FGGEPLSYTRFSLAR	SAFSNLFGGEPLSyTR
THRAP3	Q9Y2W1	Thyroid hormone receptor-associated protein 3	GSFSDTGLGDGK	1	T381	[6] Phospho (ST)	1765.81	1879.16	4509.13	4946.98	2364.63	2369.44	1.37	-1	EKGSFSDTGLGDGKM	GSFSDtGLGDGK
THRAP3	Q9Y2W1	Thyroid hormone receptor-associated protein 3	IDISPSTFR	1	S682	[4] Phospho (ST)	540.57	523.29	125.05	69.38	808.68	691.41	-2.51	3.01	IHRRIDISPSTFRKH	IDIsPSTFR
THRAP3	Q9Y2W1	Thyroid hormone receptor-associated protein 3	ASAVSELSPR	1	S243	[8] Phospho (ST)	210.34	212.31	20.9	26.02	355.78	323.28	-3.18	3.86	ASAVSELSPRERSPA	ASAVSELsPR
TJP1	G3V1L9	Tight junction protein 1 (Zona occludens 1), isoform CRA_a	QPAVSHPGHRPDKEPNLTYEPQLPYVEK	1	Y1039	[N-term] Gln->pyro-Glu (N-term Q)|[19] Phospho (Y)	807.48	717.08	580.82	797.89	648.03	406.47	-0.16	-0.41	DKEPNLTYEPQLPYV	QPAVSHPGHRPDKEPNLTyEPQLPYVEK
TJP1	G3V1L9	Tight junction protein 1 (Zona occludens 1), isoform CRA_a	SEPRDAGTDQRSSGIIR	1	S686	[13] Phospho (ST)	583.87	555.47	634.06	628.47	501.04	576.95	0.15	-0.23	AGTDQRSSGIIRLHT	SEPRDAGTDQRSsGIIR
TJP2	F5H301	Tight junction protein ZO-2	HPDIYAVPIK	1	Y1149	[5] Phospho (Y);[5] Phospho (Y)	5944.89	4155.03	11204.1	8216.68	945.81	1004.38	0.95	-3.3	AQKHPDIYAVPIKTH	HPDIyAVPIK;HPDIyAVPIK
TKT	E7EPA7	Transketolase	MESYHKPDQQK	1	Y4	[4] Phospho (Y)	788.83	824.71	1661.62	1790.04	1286.4	1485.57	1.1	-0.32	----MESYHKPDQQK	MESyHKPDQQK
TMX1	Q9H3N1	Thioredoxin-related transmembrane protein 1	KVEEEQEADEEDVSEEEAESK	1	S247	[14] Phospho (ST)	593.34	653.78	550.34	347.35	470.94	518.34	-0.51	0.18	EADEEDVSEEEAESK	KVEEEQEADEEDVsEEEAESK
TNK2	C9J1X3	Activated CDC42 kinase 1	KPTYDPVSEDQDPLSSDFK	1	T549;Y550	[4] Phospho (Y);[3] Phospho (ST)	2968.02	3033.16	4973.25	5211.46	3030.23	3003.23	0.76	-0.75	GGVKKPTYDPVSEDQ;LGGVKKPTYDPVSED	KPTyDPVSEDQDPLSSDFK;KPtYDPVSEDQDPLSSDFK
TNK2	C9J1X3	Activated CDC42 kinase 1	KPTYDPVSEDQDPLSSDFKR	1	Y550	[4] Phospho (Y)	2751.1	2605.36	2564.81	4340.36	2570.22	2356.12	0.32	-0.44	GGVKKPTYDPVSEDQ	KPTyDPVSEDQDPLSSDFKR
TNK2	C9J1X3	Activated CDC42 kinase 1	VSSTHYYLLPERPSYLER	1	T889	[4] Phospho (ST)	484.59	460.18	598.07	893.22	657.63	469.45	0.63	-0.4	DGKKVSSTHYYLLPE	VSStHYYLLPERPSYLER
TOM1L2	B7Z2L7	TOM1-like protein 2	KTVTYEDPQAVGGLASALDNR	1	T350	[4] Phospho (ST)	239.96	246.89	178.71	310.16	202.89	153.84	-0.05	-0.41	AEQRKTVTYEDPQAV	KTVtYEDPQAVGGLASALDNR
TPD52L2	O43399-4	Isoform 4 of Tumor protein D54	NSATFKSFEDR	1	S160	[7] Phospho (ST);[7] Phospho (ST)	208.86	204.75	115.27	68.01	346.47	322.84	-1.22	1.92	RNSATFKSFEDRVGT	NSATFKsFEDR;NSATFKsFEDR
TPX2	Q9ULW0	Targeting protein for Xklp2	AQPVPHYGVPFKPQIPEAR	1	Y519	[7] Phospho (Y)	443.4	438.78	425.12	759.4	330.05	250.65	0.37	-0.98	KAQPVPHYGVPFKPQ	AQPVPHyGVPFKPQIPEAR
TRIM28	Q13263	Transcription intermediary factor 1-beta	QQCFSKDIVENYFMRDSGSK	2	S126|S140	[N-term] Gln->pyro-Glu (N-term Q)|[5] Phospho (ST)|[14] Oxidation (M)|[19] Phospho (ST)	905.11	754.86	433.42	637.97	1651.83	1378.83	-0.65	1.52	VCKQQCFSKDIVENY;YFMRDSGSKAATDAQ	QQCFsKDIVENYFMRDSGsK
TRIM28	Q13263	Transcription intermediary factor 1-beta	AASAAAASAAAASAASGSPGPGEGSAGGEK	1	S26	[N-term] Acetyl (Protein N-term)|[25] Phospho (ST)	2839.53	2958.62	326.51	322.44	2976.42	2813.12	-3.16	3.16	SPGPGEGSAGGEKRS	AASAAAASAAAASAASGSPGPGEGsAGGEK
TRIM28	Q13263	Transcription intermediary factor 1-beta	AASAAAASAAAASAASGSPGPGEGSAGGEKR	1	S19	[N-term] Acetyl (Protein N-term)|[18] Phospho (ST)	1289.49	1493.29	92.12	168.41	1623.56	1264.15	-3.48	3.52	AASAASGSPGPGEGS	AASAAAASAAAASAASGsPGPGEGSAGGEKR
TRIP6	Q15654	Thyroid receptor-interacting protein 6	VNFCPLPSEQCYQAPGGPEDR	1	Y55	[12] Phospho (Y)	951.93	924.19	1704.25	1890.06	772.27	693.54	0.94	-1.29	PLPSEQCYQAPGGPE	VNFCPLPSEQCyQAPGGPEDR
TUBA1A	G3V1U9	Tubulin alpha-1A chain	VGINYQPPTVVPGGDLAK	1	Y322	[5] Phospho (Y)	437.92	477.26	516.21	744.32	448.58	526.61	0.44	-0.35	GFKVGINYQPPTVVP	VGINyQPPTVVPGGDLAK
TUBA1A	G3V1U9	Tubulin alpha-1A chain	IHFPLATYAPVISAEK	1	Y237	[8] Phospho (Y)	476.7	474.78	207.12	640.42	371.91	366.32	-0.39	0.02	IHFPLATYAPVISAE	IHFPLATyAPVISAEK
TUBB4B	P68371	Tubulin beta-4B chain	INVYYNEATGGK	1	Y50	[4] Phospho (Y)	249.72	225.75	280.27	301	318.07	296.44	0.29	0.08	QLERINVYYNEATGG	INVyYNEATGGK
TUBB4B	P68371	Tubulin beta-4B chain	NSSYFVEWIPNNVK	1	Y340	[4] Phospho (Y)	486.89	469.52	361.33	653.6	598.64	471.72	0.02	0.13	VQNKNSSYFVEWIPN	NSSyFVEWIPNNVK
TUFM	P49411	Elongation factor Tu, mitochondrial	DLEKPFLLPVEAVYSVPGR	1	Y266	[14] Phospho (Y)	149.57	192	87.7	254.39	112.91	107.76	-0.18	-0.44	LLPVEAVYSVPGRGT	DLEKPFLLPVEAVySVPGR
TYK2	H0YE41	Non-receptor tyrosine-protein kinase TYK2 (Fragment)	TIRQHSALTRLR	2	S5|T8	[6] Phospho (ST)|[9] Phospho (ST)	2908.18	4094.94	7204.68	5920.88	3030.94	3110.21	0.92	-1.09	---XIRQHSALTRLR;XIRQHSALTRLRLRN	TIRQHsALtRLR
TYK2	E9PM19	Tyrosine-protein kinase	LLAQAEGEPCYIR	1	Y107	[11] Phospho (Y)	2647.63	2681.47	5034.42	4280.3	4476.75	3959.81	0.8	-0.14	QAEGEPCYIRDSGVA	LLAQAEGEPCyIR
TYK2	E9PM19	Tyrosine-protein kinase	LSDPGVGLGALSR	1	S573	[2] Phospho (ST)	72	80.55	21.33	11.96	106.6	63.92	-2.25	2.37	TSPFIKLSDPGVGLG	LsDPGVGLGALSR
UBA1	P22314	Ubiquitin-like modifier-activating enzyme 1	NGSEADIDEGLYSR	1	Y55	[12] Phospho (Y)	241.33	328.6	560.52	394.45	250.49	211.63	0.74	-1.03	ADIDEGLYSRQLYVL	NGSEADIDEGLySR
USP25	Q9UHP3-1	Isoform USP25b of Ubiquitin carboxyl-terminal hydrolase 25	ESETSVTTAQAAGDPEYLEQPSR	1	Y740	[17] Phospho (Y)	736.05	921.51	1470.05	1083.49	634.3	521.73	0.62	-1.13	QAAGDPEYLEQPSRS	ESETSVTTAQAAGDPEyLEQPSR
USP25	Q9UHP3-1	Isoform USP25b of Ubiquitin carboxyl-terminal hydrolase 25	IMLSLSRTPADGR	3	S1078|S1080|T1082	[2] Oxidation (M)|[4] Phospho (ST)|[6] Phospho (ST)|[8] Phospho (ST)	270.5	353.59	613.39	460.19	233.37	372.21	0.78	-0.85	ARIMLSLSRTPADGR;IMLSLSRTPADGR--;RFARIMLSLSRTPAD	IMLsLsRtPADGR
VCL	P18206-2	Isoform 1 of Vinculin	NPGNQAAYEHFETMK	1	Y692	[8] Phospho (Y)|[14] Oxidation (M);[8] Phospho (Y)	99.05	140.27	432.71	305.46	332.49	404.5	1.62	0.01	NPGNQAAYEHFETMK	NPGNQAAyEHFETMK;NPGNQAAyEHFETMK
WASL	O00401	Neural Wiskott-Aldrich syndrome protein	VIYDFIEK	1	Y256	[3] Phospho (Y);[3] Phospho (Y)	1279.88	1332.51	5442.37	2754.68	1923.96	1738.81	1.57	-1.08	RETSKVIYDFIEKTG	VIyDFIEK;VIyDFIEK
WDR1	O75083-3	Isoform 2 of WD repeat-containing protein 1	AHDGGIYAISWSPDSTHLLSASGDK	1	Y98	[7] Phospho (Y)	475.53	535.64	400.68	617.2	402.03	390.32	-0.02	-0.33	KAHDGGIYAISWSPD	AHDGGIyAISWSPDSTHLLSASGDK
YAP1	P46937	Yorkie homolog	QASTDAGTAGALTPQHVR	1	S109	[N-term] Gln->pyro-Glu (N-term Q)|[3] Phospho (ST)	194.38	140.26	15.54	12.36	457.65	511.78	-3.57	5.13	KSHSRQASTDAGTAG	QAsTDAGTAGALTPQHVR
ZC3H7B	Q9UGR2-2	Isoform 2 of Zinc finger CCCH domain-containing protein 7B	VWLLQQYSGMTHEDIVQESK	1	Y648	[7] Phospho (Y)|[10] Oxidation (M)	362.33	332.24	253.15	441.56	239.03	155.16	-0.05	-0.8	KVWLLQQYSGMTHED	VWLLQQySGMTHEDIVQESK
ZC3H7B	Q9UGR2-2	Isoform 2 of Zinc finger CCCH domain-containing protein 7B	RKWVSVRPLPSIR	2	S743|S749	[5] Phospho (ST)|[11] Phospho (ST)	43.51	81.75	6.33	44.51	240.32	225.98	-1.83	3.8	KAKRKWVSVRPLPSI;VSVRPLPSIRNFPQQ	RKWVsVRPLPsIR
ZNF207	E1P660	Zinc finger protein 207	KLYTGPGLAIHCMQVHK	1	Y45	[3] Phospho (Y);[3] Phospho (Y)|[13] Oxidation (M)	213.41	221.4	117.77	366.18	241.09	178.04	-0.07	0	HICHKKLYTGPGLAI	KLyTGPGLAIHCMQVHK;KLyTGPGLAIHCMQVHK
ZNF326	Q5BKZ1	DBIRD complex subunit ZNF326	MDFEDDYTHSACR	1	Y7	[N-term] Acetyl (Protein N-term)|[1] Oxidation (M)|[7] Phospho (Y);[N-term] Acetyl (Protein N-term)|[7] Phospho (Y)	785.83	848.41	1532.36	1389.1	858.54	773.9	0.84	-0.84	-MDFEDDYTHSACRN	MDFEDDyTHSACR;MDFEDDyTHSACR
ZNF44	F8W7T7	Zinc finger protein 44	DGSQCGETLSQIRNSIVNK	1	S78	[3] Phospho (ST);[3] Phospho (ST)	5180.41	4960.88	6439.73	8642.83	3413.3	2851.03	0.56	-1.26	FGKSKDGSQCGETLS	DGsQCGETLSQIRNSIVNK;DGsQCGETLSQIRNSIVNK
ZNF44	F8W7T7	Zinc finger protein 44	DGSQCGETLSQIRNSIVNK	2	S78|S90	[3] Phospho (ST)|[15] Phospho (ST)	1627.81	1496.4	1668.7	2644.33	921.95	878.93	0.43	-1.22	FGKSKDGSQCGETLS;TLSQIRNSIVNKNTP	DGsQCGETLSQIRNsIVNK
ZNF44	F8W7T7	Zinc finger protein 44	HERTHTGEKPYK	2	T276|Y281	[6] Phospho (ST)|[11] Phospho (Y)	2952.33	2717.62	7857.64	6091.24	6120.61	6370.33	1.29	-0.15	LRHERTHTGEKPYKC;THTGEKPYKCKQCGK	HERTHtGEKPyK
ZNF598	H3BQQ2	Zinc finger protein 598	NEGVVGGEDYEEVDR	1	Y251	[10] Phospho (Y)	149.88	109.75	348.41	249.88	96.5	86.3	1.2	-1.69	GVVGGEDYEEVDRYS	NEGVVGGEDyEEVDR
ZNF598	H3BQQ2	Zinc finger protein 598	RNEGVVGGEDYEEVDR	1	Y251	[11] Phospho (Y);[11] Phospho (Y)	397.23	352.83	600.78	725.89	551.85	512.91	0.82	-0.31	GVVGGEDYEEVDRYS	RNEGVVGGEDyEEVDR;RNEGVVGGEDyEEVDR
ZRANB2	O95218-2	Isoform 2 of Zinc finger Ran-binding domain-containing protein 2	EVEDKESEGEEEDEDEDLSK	1	S153	[7] Phospho (ST)	880.19	793.48	1267.54	494.34	370.74	371.73	-0.08	-1.09	KEVEDKESEGEEEDE	EVEDKEsEGEEEDEDEDLSK
ZRANB2	O95218-2	Isoform 2 of Zinc finger Ran-binding domain-containing protein 2	YNLDASEEEDSNK	1	S188	[6] Phospho (ST)	83.4	81.03	42.02	65.87	153.11	121.57	-0.64	1.37	SKYNLDASEEEDSNK	YNLDAsEEEDSNK

## Sheet: Data Exp#1
gene_names	Accessions_unique	Description	Sequence	psites	mod_pos_unique	Modifications	Intensity_control, 1	Intensity_control, 2	Intensity_collagen, 1	Intensity_collagen, 2	Intensity_Nilotinib, 1	Intensity_Nilotinib, 2	FC Collagen_Control	FC Nilo/Collagen_collagen)	motifs_unique	seq_mods
ABI1	F5H1G9	Abl interactor 1	NTPYKTLEPVKPPTVPNDYMTSPAR	2	Y199|S217	[4] Phospho (Y)|[22] Phospho (ST)	11505.8	16223	1873.35	2422.5	1026.43	826.78	-2.68	-1.21	TLGRNTPYKTLEPVK;VPNDYMTSPARLGSQ	NTPyKTLEPVKPPTVPNDYMTsPAR
ABI1	F5H1G9	Abl interactor 1	NTPYKTLEPVKPPTVPNDYMTSPAR	3	T201|T216|S217	[6] Phospho (ST)|[20] Oxidation (M)|[21] Phospho (ST)|[22] Phospho (ST)	1321.33	132.37	1754.75	2411.99	1263.7	1329.41	2.3	-0.67	GRNTPYKTLEPVKPP;TVPNDYMTSPARLGS;VPNDYMTSPARLGSQ	NTPYKtLEPVKPPTVPNDYMtsPAR
ABL2	D1MPS6	Abelson tyrosine-protein kinase 2	LMTGDTYTAHAGAK	1	T404	[8] Phospho (ST)	582.43	74.91	256.86	313.79	1	72.47	0.44	-5.06	LMTGDTYTAHAGAKF	LMTGDTYtAHAGAK
ABLIM1	H0Y3K7	Actin-binding LIM protein 1 (Fragment)	TLSPTPSAEGYQDVR	1	S340	[3] Phospho (ST)	2.6	70.82	96.67	189.33	45.15	24.21	3.32	-2.03	GESPRTLSPTPSAEG	TLsPTPSAEGYQDVR
ABLIM1	J3QSX6	Actin-binding LIM protein 1	TSSESIYSRPGSSIPGSPGHTIYAK	1	Y69	[7] Phospho (Y)	7185.36	12011.2	1927.42	1226.77	2837.94	3004.36	-2.59	0.93	RTSSESIYSRPGSSI	TSSESIySRPGSSIPGSPGHTIYAK
ABLIM1	H0Y3K7	Actin-binding LIM protein 1 (Fragment)	STSQGSINSPVYSR	1	Y370	[12] Phospho (Y)	3386.57	2600.23	610.79	355.58	1031.06	851.63	-2.67	1.01	GSINSPVYSRHSYTP	STSQGSINSPVySR
ABLIM1	J3QSX6	Actin-binding LIM protein 1	TSSESIYSRPGSSIPGSPGHTIYAK	2	S65|Y69	[3] Phospho (ST)|[7] Phospho (Y)	11039.1	12746	3800.8	3087.6	11388	7793.31	-1.79	1.46	LQPTRTSSESIYSRP;RTSSESIYSRPGSSI	TSsESIySRPGSSIPGSPGHTIYAK
ACAP2	Q15057	Arf-GAP with coiled-coil, ANK repeat and PH domain-containing protein 2	ESEGLYGQPGDETYQDIFR	1	Y750	[14] Phospho (Y)	2041.68	1120.27	178.26	216.48	570.06	317.98	-2.94	1.12	GQPGDETYQDIFRDF	ESEGLYGQPGDETyQDIFR
ACIN1	G3V3B0	Apoptotic chromatin condensation inducer in the nucleus	TAQVPSPPR	1	S245	[6] Phospho (ST)	82.55	82.25	1306.33	711.71	827.22	649.03	3.55	-0.4	VRTAQVPSPPRGKIS	TAQVPsPPR
ACLY	P53396	ATP-citrate synthase	AKPAMPQDSVPSPR	1	S481	[12] Phospho (ST)	2.6	3.19	277.98	264.38	123.76	25.36	6.56	-2.27	MPQDSVPSPRSLQGK	AKPAMPQDSVPsPR
ACLY	P53396	ATP-citrate synthase	AGKDLVSSLTSGLLTIGDRFGGALDAAAK	1	S922	[7] Phospho (ST)	2758.87	4927.88	1228.71	1644.14	718.39	510.99	-1.38	-1.23	RAGKDLVSSLTSGLL	AGKDLVsSLTSGLLTIGDRFGGALDAAAK
ACTR10	F6S9Y6	Actin-related protein 10	PLYEGLGSGGEK	1	Y4	[3] Phospho (Y)	308.82	244.08	150.68	197.22	194.55	323.06	-0.67	0.54	----MPLYEGLGSGG	PLyEGLGSGGEK
ACTR10	H0YJR3	Actin-related protein 10 (Fragment)	GPLYEGLGSGGEK	1	Y3	[4] Phospho (Y)	715.3	641.92	174.19	333.63	666.69	637.99	-1.49	1.44	-----XPLYEGLGSG	GPLyEGLGSGGEK
ADAM9	Q13443	Disintegrin and metalloproteinase domain-containing protein 9	VSSQGNLIPARPAPAPPLYSSLT	1	S817	[21] Phospho (ST)	6002.03	7337.05	818.96	1314.98	1824.2	1584.35	-2.68	0.71	PAPPLYSSLT-----	VSSQGNLIPARPAPAPPLYSsLT
ADCY6	O43306-2	Isoform 2 of Adenylate cyclase type 6	SPSAGLWCPVFFVYIAYTLLPIRMR	1	T251	[18] Phospho (ST)	1906.12	1797.59	543.5	1316.94	852.68	835.05	-1.13	0	FFVYIAYTLLPIRMR	SPSAGLWCPVFFVYIAYtLLPIRMR
AHSG	P02765	Alpha-2-HS-glycoprotein	CDSSPDSAEDVRK	1	S138	[7] Phospho (ST)	2.6	3.19	796.42	424.2	43.42	131.01	7.66	-2.95	KCDSSPDSAEDVRKV	CDSSPDsAEDVRK
AKAP12	Q02952-2	Isoform 2 of A-kinase anchor protein 12	SAESPTSPVTSETGSTFK	1	S188	[7] Phospho (ST)	3.25	87.25	2193.01	1635.96	737.3	1106.85	6.81	-1.07	KSAESPTSPVTSETG	SAESPTsPVTSETGSTFK
AKAP12	Q02952-2	Isoform 2 of A-kinase anchor protein 12	GLAEVQQDGEAEEGATSDGEKKR	1	S500	[17] Phospho (ST)	2.6	71.33	3256.84	2031.31	1674.1	1473.63	7.56	-0.71	EAEEGATSDGEKKRE	GLAEVQQDGEAEEGATsDGEKKR
AKAP12	Q02952-2	Isoform 2 of A-kinase anchor protein 12	SPPSPVER	1	S1233	[4] Phospho (ST);[4] Phospho (ST)	144.63	195.99	17769.3	6998.4	11483.3	10349	6.05	-0.03	SHAKSPPSPVEREMV	SPPsPVER;SPPsPVER
AKAP12	Q02952-2	Isoform 2 of A-kinase anchor protein 12	LSAEYEKVELPSEEQVSGSQGPSEEKPAPLATEVFDEK	1	S273	[2] Phospho (ST)	2641.41	2419.85	1536.78	1563.96	3661.18	4982.7	-0.71	1.46	SAHEPRLSAEYEKVE	LsAEYEKVELPSEEQVSGSQGPSEEKPAPLATEVFDEK
ALKBH5	Q6P6C2-1	Isoform 1 of Probable alpha-ketoglutarate-dependent dioxygenase ABH5	RGSFSSENYWR	1	S361	[3] Phospho (ST)	6066.47	3992.72	64.63	292.92	126.19	270.65	-5.16	0.43	PTHRRRGSFSSENYW	RGsFSSENYWR
ANKS1A	Q92625	Ankyrin repeat and SAM domain-containing protein 1A	IIASLADRPYEEPPQKPPR	1	Y834	[10] Phospho (Y)	2069.42	1832.33	755.43	966.87	1711.05	1065.1	-1.19	0.66	ASLADRPYEEPPQKP	IIASLADRPyEEPPQKPPR
ANKS1A	Q92625	Ankyrin repeat and SAM domain-containing protein 1A	EEDEHPYELLLTAETK	1	Y455	[7] Phospho (Y)	12616.8	13433.6	4365.18	6498.14	9949.05	9505.15	-1.29	0.87	REEDEHPYELLLTAE	EEDEHPyELLLTAETK
ANKS1A	Q92625	Ankyrin repeat and SAM domain-containing protein 1A	IHGSAAREEDEHPYELLLTAETK	1	T460	[19] Phospho (ST)	10609.1	19376.3	1877.61	1731.28	3996.53	5103.26	-2.99	1.32	HPYELLLTAETKKVV	IHGSAAREEDEHPYELLLtAETK
ANTXR2	P58335-2	Isoform 2 of Anthrax toxin receptor 2	WPTVDASYYGGR	1	Y277	[8] Phospho (Y)	2156.7	2841.62	16.92	18.75	1.26	0.84	-7.12	-4.11	WPTVDASYYGGRGVG	WPTVDASyYGGR
ANXA2P2	A6NMY6	Putative annexin A2-like protein	SLYYYIQQDTK	1	Y317	[4] Phospho (Y)	5748.28	4844.82	92.25	263.92	205.27	170.64	-5.08	0.26	KYGKSLYYYIQQDTK	SLYyYIQQDTK
ANXA2P2	A6NMY6	Putative annexin A2-like protein	AYTNFDAER	1	Y30	[2] Phospho (Y)	66991.9	72296.6	3149.92	2392.73	5767.24	4499.02	-4.66	0.89	AYGSVKAYTNFDAER	AyTNFDAER
AP3D1	G5E988	AP-3 complex subunit delta-1	NTETSKSPEKDVPMVEK	1	S736	[5] Phospho (ST)	2.6	57	319.49	481.44	48.41	151.59	5.01	-2.19	KHRNTETSKSPEKDV	NTETsKSPEKDVPMVEK
ARAF	P10398	Serine/threonine-protein kinase A-Raf	QQFYHSVQDLSGGSR	1	Y155	[N-term] Gln->pyro-Glu (N-term Q)|[4] Phospho (Y)	1349.83	1349.08	321.72	429.78	551.11	630.95	-1.86	0.67	STNRQQFYHSVQDLS	QQFyHSVQDLSGGSR
ARHGAP12	Q8IWW6	Rho GTPase-activating protein 12	ATTPPNQGRPDSPVYANLQELK	2	S240|Y243	[12] Phospho (ST)|[15] Phospho (Y)	81898.9	56026.2	3933.68	7216.87	23129	13235.5	-3.67	1.72	GRPDSPVYANLQELK;PNQGRPDSPVYANLQ	ATTPPNQGRPDsPVyANLQELK
ARHGAP17	Q68EM7	Rho GTPase-activating protein 17	SPSPPTQHTGQPPGQPSAPSQLSAPR	1	T682	[9] Phospho (ST)	2.6	3.19	212.9	377.62	105.17	0.84	6.62	-4.91	PSPPTQHTGQPPGQP	SPSPPTQHtGQPPGQPSAPSQLSAPR
ARHGAP17	Q68EM7	Rho GTPase-activating protein 17	SIFPEMHSDSASK	1	S859	[10] Phospho (ST)	11952.9	26016.1	3818.69	4222.85	20858.5	17661	-2.13	2.26	FPEMHSDSASKDVPG	SIFPEMHSDsASK
ARHGAP32	A7KAX9	Rho GTPase-activating protein 32	QSSVTVVSQYDNLEDYHSLPQHQR	1	S2031	[N-term] Gln->pyro-Glu (N-term Q)|[18] Phospho (ST);[18] Phospho (ST)	12621.5	18162.8	2566.35	2757.01	5916.93	4751.44	-2.51	1	DNLEDYHSLPQHQRG	QSSVTVVSQYDNLEDYHsLPQHQR;QSSVTVVSQYDNLEDYHsLPQHQR
ARHGAP32	A7KAX9	Rho GTPase-activating protein 32	RPRSSSDALSASFNGEMLGNR	3	S730|S731|S736	[4] Phospho (ST)|[5] Phospho (ST)|[10] Phospho (ST)	335.37	166.65	164.05	30.69	2465.27	1863.06	-1.74	4.92	FRPRRPRSSSDALSA;RPRRPRSSSDALSAS;RSSSDALSASFNGEM	RPRssSDALsASFNGEMLGNR
ARHGAP35	Q9NRY4	Rho GTPase-activating protein 35	SVSSSPWLPQDGFDPSDYAEPMDAVVKPR	1	S1085	[16] Phospho (ST)	1882.5	1371.81	755.93	648.59	546.26	535.91	-1.2	-0.37	PQDGFDPSDYAEPMD	SVSSSPWLPQDGFDPsDYAEPMDAVVKPR
ARHGAP35	Q9NRY4	Rho GTPase-activating protein 35	NEEENIYSVPHDSTQGK	1	Y1105	[7] Phospho (Y);[7] Phospho (Y)	161583	212119	33370	21324.8	39827.6	36454	-2.79	0.51	RNEEENIYSVPHDST	NEEENIySVPHDSTQGK;NEEENIySVPHDSTQGK
ARHGAP35	Q9NRY4	Rho GTPase-activating protein 35	IELSVLSYHSSFSIR	2	S836|S845	[4] Phospho (ST)|[13] Phospho (ST)	363.45	567.24	586.66	525.23	2518.72	1523.69	0.29	1.82	HKKRIELSVLSYHSS;LSYHSSFSIRKSRLV	IELsVLSYHSSFsIR
ARHGAP5	Q13017-2	Isoform 2 of Rho GTPase-activating protein 5	GYSDEIYVVPDDSQNR	1	Y1109	[7] Phospho (Y)	4746.15	2959.03	561.38	489.74	720.8	992.35	-2.84	0.69	KGYSDEIYVVPDDSQ	GYSDEIyVVPDDSQNR
ARHGDIA	J3KRY1	Rho GDP-dissociation inhibitor 1 (Fragment)	TDYMTTTRPTTCPGSGISPSRR	2	Y144|S156	[3] Phospho (Y)|[4] Oxidation (M)|[15] Phospho (ST)	26.39	3.19	4794.71	2204.56	1	449.35	8.47	-7.26	RPTTCPGSGISPSRR;VKIDKTDYMTTTRPT	TDyMTTTRPTTCPGsGISPSRR
ARHGDIA	J3KRY1	Rho GDP-dissociation inhibitor 1 (Fragment)	AEQEPTAEQLAQIAAENEEDEHSVNYKPPAQK	1	Y27	[N-term] Acetyl (Protein N-term)|[26] Phospho (Y)	1776.99	2957.86	2042.55	2474.18	4728.34	3586.4	-0.03	0.87	EDEHSVNYKPPAQKS	AEQEPTAEQLAQIAAENEEDEHSVNyKPPAQK
ARHGEF10L	Q9HCE6-2	Isoform 2 of Rho guanine nucleotide exchange factor 10-like protein	FTFPALEEDVIYDDVPCESPDAHQPGAER	1	Y131	[12] Phospho (Y)	1602.41	1915.52	553.53	594.76	1171.56	1738.66	-1.61	1.31	ALEEDVIYDDVPCES	FTFPALEEDVIyDDVPCESPDAHQPGAER
ARL6IP4	Q66PJ3	ADP-ribosylation factor-like protein 6-interacting protein 4	SAGEEEDGPVLTDEQK	1	S271	[1] Phospho (ST)	77.05	135.22	577.28	734.89	33.26	323.15	2.67	-2.65	SLDQWHRSAGEEEDG	sAGEEEDGPVLTDEQK
ATM	Q13315	Serine-protein kinase ATM	LFQDTKGDSSR	1	S1104	[9] Phospho (ST)	1511.85	1486.23	160.02	57.32	216.72	260.22	-3.97	1.31	FQDTKGDSSRLLKAL	LFQDTKGDsSR
ATP1A1	F5H3A1	Sodium/potassium-transporting ATPase subunit alpha-1	GIVVYTGDR	1	Y260	[5] Phospho (Y);[5] Phospho (Y)	1.06329e+06	1.66497e+06	878.31	593.67	1087.82	1562.62	-10.85	0.85	TARGIVVYTGDRTVM	GIVVyTGDR;GIVVyTGDR
ATXN2	H0YH87	Ataxin-2 (Fragment)	VALENDDRSEEEKYTAVQR	1	T393	[15] Phospho (ST)	808.32	689.38	695.45	290	818.21	370.33	-0.73	0.29	RSEEEKYTAVQRNSS	VALENDDRSEEEKYtAVQR
ATXN2	F8WB06	Ataxin-2	TYRAGKVPNMPQQR	2	T731|Y732	[1] Phospho (ST)|[2] Phospho (Y)|[10] Oxidation (M)	12454.7	17053.9	687.07	670.36	1945.45	2027.37	-4.42	1.55	MPVNQAKTYRAGKVP;PVNQAKTYRAGKVPN	tyRAGKVPNMPQQR
BAG3	O95817	BAG family molecular chaperone regulator 3	VPPAPVPCPPPSPGPSAVPSSPK	1	S386	[21] Phospho (ST)	2.6	3.19	615.15	938.93	84.17	35.3	8.04	-3.8	GPSAVPSSPKSVATE	VPPAPVPCPPPSPGPSAVPSsPK
BAG3	C9JFK9	BAG family molecular chaperone regulator 3 (Fragment)	THYPAQQGEYQTHQPVYHK	1	Y182	[10] Phospho (Y)	46893.6	38499.2	4423.7	3474.51	12782.5	10801.1	-3.44	1.58	YPAQQGEYQTHQPVY	THYPAQQGEyQTHQPVYHK
BAT3	B0UX83	HLA-B associated transcript 3	APPQTHLPSGASSGTGSASATHGGGSPPGTR	1	S106	[19] Phospho (ST)	2.6	3.19	36.64	379.45	1	0.84	5.36	-7	SSGTGSASATHGGGS	APPQTHLPSGASSGTGSAsATHGGGSPPGTR
BAZ1B	Q9UIG0-2	Isoform 2 of Tyrosine-protein kinase BAZ1B	LAEDEGDSEPEAVGQSR	1	S1464	[8] Phospho (ST)	82.84	132.16	1371.14	1143.59	1450.65	1068.23	3.58	-0.01	LAEDEGDSEPEAVGQ	LAEDEGDsEPEAVGQSR
BCAR1	F5GXV6	Breast cancer anti-estrogen resistance protein 1	RPGPGTLYDVPR	1	T237	[6] Phospho (ST)	2395.46	1666.96	454.81	453.29	1264.62	960.21	-2.14	1.28	LRRPGPGTLYDVPRE	RPGPGtLYDVPR
BCAR1	F5GXA2	Breast cancer anti-estrogen resistance protein 1	AQQGLYQVPGPSPQFQSPPAK	1	Y126	[6] Phospho (Y)	6746.39	9289.44	1525.06	981.33	3408.04	4305.88	-2.69	1.65	SKAQQGLYQVPGPSP	AQQGLyQVPGPSPQFQSPPAK
BCLAF1	E9PK91	Bcl-2-associated transcription factor 1	NTPSQHSHSIQHSPER	1	S268	[13] Phospho (ST)	68.35	3.19	2088.79	1121.16	138.93	230.88	6.69	-3.09	HSHSIQHSPERSGSG	NTPSQHSHSIQHsPER
BCLAF1	E9PK91	Bcl-2-associated transcription factor 1	KAEGEPQEESPLKSK	1	S177	[10] Phospho (ST)	2.6	3.19	3510.64	2647.99	492.97	2342.71	10.05	-1.5	EGEPQEESPLKSKSQ	KAEGEPQEEsPLKSK
BCLAF1	E9PK91	Bcl-2-associated transcription factor 1	KAEGEPQEESPLK	1	S177	[10] Phospho (ST)	83.61	59.17	3252.26	2917.55	654.12	1975.38	5.45	-1.44	EGEPQEESPLKSKSQ	KAEGEPQEEsPLK
BCLAF1	E9PK91	Bcl-2-associated transcription factor 1	LKDLFDYSPPLHK	1	S512	[8] Phospho (ST)	36.39	3.19	981.58	1206.33	461.46	354.04	6.66	-1.43	LKDLFDYSPPLHKNL	LKDLFDYsPPLHK
BCLAF1	E9PK91	Bcl-2-associated transcription factor 1	IDISPSTLR	1	S658	[4] Phospho (ST)	2.6	9.95	2313.3	2180.22	1506.11	994.59	8.79	-0.88	IHRRIDISPSTLRKH	IDIsPSTLR
BCLAF1	E9PK91	Bcl-2-associated transcription factor 1	QKSPEIHR	1	S648	[N-term] Gln->pyro-Glu (N-term Q)|[3] Phospho (ST)	58.71	307.04	21058.8	8176.27	9342.73	10570.8	6.61	-0.4	EHSTRQKSPEIHRRI	QKsPEIHR
BCLAF1	E9PK91	Bcl-2-associated transcription factor 1	STFREESPLR	1	S531	[7] Phospho (ST);[7] Phospho (ST)	79.97	377.17	3839.63	4111.49	4339.67	3093.61	4.52	-0.12	KSTFREESPLRIKMI	STFREEsPLR;STFREEsPLR
BCLAF1	E9PK91	Bcl-2-associated transcription factor 1	FNDSEGDDTEETEDYR	1	S397	[4] Phospho (ST)	9.47	139.87	2589.26	2552.76	2959.01	2148.66	6.14	-0.03	GKQKFNDSEGDDTEE	FNDsEGDDTEETEDYR
BCR	P11274-2	Isoform 2 of Breakpoint cluster region protein	GHGQPGADAEKPFYVNVEFHHER	1	Y177	[14] Phospho (Y)	156.42	469.24	1446.49	2402.29	49.78	0.84	2.78	-8.17	ADAEKPFYVNVEFHH	GHGQPGADAEKPFyVNVEFHHER
BCR	P11274-2	Isoform 2 of Breakpoint cluster region protein	KGHGQPGADAEKPFYVNVEFHHER	1	Y177	[15] Phospho (Y);[15] Phospho (Y)	2.6	5.05	214.23	842.79	33.12	27.4	6.88	-3.82	ADAEKPFYVNVEFHH	KGHGQPGADAEKPFyVNVEFHHER;KGHGQPGADAEKPFyVNVEFHHER
BCR	P11274-2	Isoform 2 of Breakpoint cluster region protein	SSESSCGVDGDYEDAELNPR	1	Y246	[12] Phospho (Y)	884.12	2285.6	629.26	326.48	1388.19	904.11	-1.65	1.31	SCGVDGDYEDAELNP	SSESSCGVDGDyEDAELNPR
BYSL	F8WBL2	Bystin	GTGEAEEEYVGPR	1	Y49	[9] Phospho (Y)	5338.03	5311.25	1412.29	885.28	2343.09	1859.86	-2.25	0.9	TGEAEEEYVGPRLSR	GTGEAEEEyVGPR
C18orf25	Q96B23-2	Isoform 2 of Uncharacterized protein C18orf25	RDSSESQLASTESDKPTTGR	1	S66	[3] Phospho (ST)	38.7	38.15	430.29	801.98	3.76	317.33	3.93	-4.09	LMELRRDSSESQLAS	RDsSESQLASTESDKPTTGR
C1orf52	Q8N6N3-2	Isoform 2 of UPF0690 protein C1orf52	WSNIYEDNGDDAPQNAK	1	Y132	[5] Phospho (Y)	2.6	3.19	0.83	0.75	368.6	53.26	-1.86	7.47	AIKWSNIYEDNGDDA	WSNIyEDNGDDAPQNAK
C9orf142	Q9BUH6	Uncharacterized protein C9orf142	LAAAEETAVSPR	1	S148	[10] Phospho (ST)	2.6	30.15	13.47	158.53	23.37	64.72	2.39	-0.25	AAEETAVSPRKSPRP	LAAAEETAVsPR
C9orf78	Q9NZ63	Uncharacterized protein C9orf78	VGDTEKPEPERSPPNR	1	S261;T253	[12] Phospho (ST);[12] Phospho (ST);[4] Phospho (ST)	2.6	56.92	5604.67	3151.2	3641.2	3798.58	8.43	-0.18	EKPEPERSPPNRKRP;RPLRVGDTEKPEPER	VGDTEKPEPERsPPNR;VGDTEKPEPERsPPNR;VGDtEKPEPERSPPNR
C9orf78	Q9NZ63	Uncharacterized protein C9orf78	NAEDCLYELPENIR	1	Y147	[7] Phospho (Y)	9888.64	11054.8	3951.01	5502.01	10442.1	8716.25	-1.17	1.03	KNAEDCLYELPENIR	NAEDCLyELPENIR
C9orf78	Q9NZ63	Uncharacterized protein C9orf78	RGDSESEEDEQDSEEVR	1	S24	[13] Phospho (ST)	9933.27	8100.33	253.88	271.78	734.65	552.69	-5.09	1.28	SEEDEQDSEEVRLKL	RGDSESEEDEQDsEEVR
CALM1	P62158	Calmodulin	VFDKDGNGYISAAELR	1	Y100	[9] Phospho (Y)	465.94	395.49	164.74	361.83	555.74	381.16	-0.81	0.91	FDKDGNGYISAAELR	VFDKDGNGyISAAELR
CANX	B4DGP8	Calnexin	QKSDAEEDGGTVSQEEEDRKPK	1	S589;S599	[N-term] Gln->pyro-Glu (N-term Q)|[3] Phospho (ST);[3] Phospho (ST);[N-term] Gln->pyro-Glu (N-term Q)|[13] Phospho (ST)	374.59	111.84	11291.5	6149.7	6275.31	6572.85	5.35	-0.38	EEDGGTVSQEEEDRK;KLEEKQKSDAEEDGG	QKsDAEEDGGTVSQEEEDRKPK;QKsDAEEDGGTVSQEEEDRKPK;QKSDAEEDGGTVsQEEEDRKPK
CANX	B4DGP8	Calnexin	AEEDEILNRSPR	1	S618	[10] Phospho (ST)	69.66	3.19	3265.23	2043.37	2462.83	1743.87	7.44	-0.32	EDEILNRSPRNRKPR	AEEDEILNRsPR
CAP1	Q01518-2	Isoform 2 of Adenylyl cyclase-associated protein 1	SGPKPFSAPKPQTSPSPK	1	S307	[14] Phospho (ST);[14] Phospho (ST)	433.01	236.83	2670.48	3707.75	3615.97	2369.16	3.3	-0.1	SAPKPQTSPSPKRAT	SGPKPFSAPKPQTsPSPK;SGPKPFSAPKPQTsPSPK
CAPG	B4DU58	Macrophage-capping protein	MYTAIPQSGSPFPGSVQDPGLHVWR	1	Y2	[N-term] Acetyl (Protein N-term)|[2] Phospho (Y)	3877.57	4041.4	3477.02	2925.94	5354.17	7076.18	-0.31	0.95	------MYTAIPQSG	MyTAIPQSGSPFPGSVQDPGLHVWR
CASKIN2	Q8WXE0	Caskin-2	NTYNQTALDIVNQFTTSQASR	1	Y253	[3] Phospho (Y);[3] Phospho (Y)	7359.33	5561.07	1866.19	2551.12	5311.77	6002.74	-1.55	1.37	DVNIRNTYNQTALDI	NTyNQTALDIVNQFTTSQASR;NTyNQTALDIVNQFTTSQASR
CASKIN2	Q8WXE0	Caskin-2	TPQPPAEEPPHPLTYSQLPR	1	T383	[14] Phospho (ST)	16055.3	16746	1963.26	2108.26	6502.12	5235.7	-3.01	1.52	EEPPHPLTYSQLPRV	TPQPPAEEPPHPLtYSQLPR
CAV1	Q03135	Caveolin-1	YVDSEGHLYTVPIR	1	Y14	[9] Phospho (Y)	38010.2	37501.6	1710.38	2809.15	3577.31	3298.02	-4.11	0.65	VDSEGHLYTVPIREQ	YVDSEGHLyTVPIR
CBL	P22681	E3 ubiquitin-protein ligase CBL	IKPSSSANAIYSLAARPLPVPK	1	Y674	[11] Phospho (Y)	3572.8	3422.39	563.79	1092.62	1466.22	1299.8	-2.16	0.81	SSSANAIYSLAARPL	IKPSSSANAIySLAARPLPVPK
CCDC50	Q8IVM0-2	Isoform 2 of Coiled-coil domain-containing protein 50	NERPARPPPPIMTDGEDADYTHFTNQQSSTR	1	T459;Y455	[20] Phospho (Y);[24] Phospho (ST)	30645.3	49265.7	9201.87	7533.68	25685.5	25771.4	-2.22	1.63	DADYTHFTNQQSSTR;TDGEDADYTHFTNQQ	NERPARPPPPIMTDGEDADyTHFTNQQSSTR;NERPARPPPPIMTDGEDADYTHFtNQQSSTR
CCDC86	H0YG79	Coiled-coil domain-containing protein 86 (Fragment)	AGLGSPERPPK	1	S52	[5] Phospho (ST)	2.6	3.19	1546.23	1082.6	22.9	1079.34	8.81	-3.04	VQRAGLGSPERPPKT	AGLGsPERPPK
CCDC86	Q9H6F5	Coiled-coil domain-containing protein 86	ALVEFESNPEETREPGSPPSVQR	1	S47	[17] Phospho (ST)	139.83	35.94	4782.54	4903.33	2004.79	1672.37	6.09	-1.4	EETREPGSPPSVQRA	ALVEFESNPEETREPGsPPSVQR
CCDC86	H0YG79	Coiled-coil domain-containing protein 86 (Fragment)	LGGLRPESPESLTSVSR	1	S12	[8] Phospho (ST)	2.6	45.58	1989.88	1380.42	619.24	822.41	7.25	-1.22	LGGLRPESPESLTSV	LGGLRPEsPESLTSVSR
CCDC86	Q9H6F5	Coiled-coil domain-containing protein 86	LQQGAGLESPQGQPEPGAASPQR	1	S91	[20] Phospho (ST)	142.18	62.5	2709.61	1979.23	1439.2	1355.62	4.62	-0.73	QPEPGAASPQRQQDL	LQQGAGLESPQGQPEPGAAsPQR
CCNL1	C9JPL0	Cyclin-L1	AEEKSPISINVK	1	S355	[8] Phospho (ST)	2.6	3.19	585.34	509.04	288.96	218.08	7.57	-1.12	AEEKSPISINVKTVK	AEEKSPIsINVK
CDC42BPB	Q9Y5S2	Serine/threonine-protein kinase MRCK beta	HSTPSNSSNPSGPPSPNSPHR	1	S1693	[18] Phospho (ST)	2.6	78.53	207.27	293.57	33.69	0.84	4.11	-5.53	SGPPSPNSPHRSQLP	HSTPSNSSNPSGPPSPNsPHR
CDCP1	Q9H5V8	CUB domain-containing protein 1	SPPESESEPYTFSHPNNGDVSSK	1	Y806	[10] Phospho (Y)	65166.4	93642.6	10513.2	7387.86	13836.2	10367.6	-3.15	0.44	PESESEPYTFSHPNN	SPPESESEPyTFSHPNNGDVSSK
CDH1	Q9UII8	Cadherin 1, type 1, E-cadherin (Epithelial), isoform CRA_c	DNVYYYDEEGGGEEDQDFDLSQLHR	1	Y692;Y694	[6] Phospho (Y);[4] Phospho (Y);[6] Phospho (Y)	321708	345249	6939.17	5444.89	8458.37	6252.3	-5.76	0.24	DDTRDNVYYYDEEGG;TRDNVYYYDEEGGGE	DNVYYyDEEGGGEEDQDFDLSQLHR;DNVyYYDEEGGGEEDQDFDLSQLHR;DNVYYyDEEGGGEEDQDFDLSQLHR
CDH3	J3KTE9	Cadherin-3	IKEPLLLPEDDTRDNVFYYGEEGGGEEDQDYDITQLHR	1	Y646	[19] Phospho (Y)	26570.9	19085.1	182.75	55.59	5.28	211.17	-7.8	-1.59	TRDNVFYYGEEGGGE	IKEPLLLPEDDTRDNVFYyGEEGGGEEDQDYDITQLHR
CDH3	J3KTE9	Cadherin-3	DNVFYYGEEGGGEEDQDYDITQLHR	1	Y645;Y646	[6] Phospho (Y);[5] Phospho (Y);[6] Phospho (Y);[5] Phospho (Y);[6] Phospho (Y);[5] Phospho (Y);[6] Phospho (Y);[5] Phospho (Y);[5] Phospho (Y);[5] Phospho (Y);[5] Phospho (Y)	733869	797128	14647.7	10254.5	15948.8	9738.44	-5.96	0.02	DTRDNVFYYGEEGGG;TRDNVFYYGEEGGGE	DNVFYyGEEGGGEEDQDYDITQLHR;DNVFyYGEEGGGEEDQDYDITQLHR;DNVFYyGEEGGGEEDQDYDITQLHR;DNVFyYGEEGGGEEDQDYDITQLHR;DNVFYyGEEGGGEEDQDYDITQLHR;DNVFyYGEEGGGEEDQDYDITQLHR;DNVFYyGEEGGGEEDQDYDITQLHR;DNVFyYGEEGGGEEDQDYDITQLHR;DNVFyYGEEGGGEEDQDYDITQLHR;DNVFyYGEEGGGEEDQDYDITQLHR;DNVFyYGEEGGGEEDQDYDITQLHR
CDK1;CDK3	K7ELV5;P06493-2	Cyclin-dependent kinase 3 (Fragment)	IGEGTYGVVYK	2	T14|Y15	[5] Phospho (ST)|[6] Phospho (Y);[5] Phospho (ST)|[6] Phospho (Y)	66920.1	56994.7	15043.6	21095.1	46448.4	36399.8	-1.79	1.21	EKIGEGTYGVVYKAK;EKIGEGTYGVVYKGR;IEKIGEGTYGVVYKG;VEKIGEGTYGVVYKA	IGEGtyGVVYK;IGEGtyGVVYK
CDK2;CDK3	K7ELV5;P24941	Cyclin-dependent kinase 2	IGEGTYGVVYK	1	Y15;Y19	[10] Phospho (Y);[6] Phospho (Y);[6] Phospho (Y);[6] Phospho (Y)	3.11289e+06	3.63021e+06	447550	483772	1.28831e+06	1.19531e+06	-2.85	1.42	EGTYGVVYKAKNRET;EKIGEGTYGVVYKAR	IGEGTYGVVyK;IGEGTyGVVYK;IGEGTyGVVYK;IGEGTyGVVYK
CDK5	Q00535-2	Isoform 2 of Cyclin-dependent kinase 5	IGEGTYGTVFK	1	Y15	[6] Phospho (Y)	2720.26	3774.49	547.83	770.66	1285.13	1861.59	-2.3	1.25	EKIGEGTYGTVFKAK	IGEGTyGTVFK
CDV3	D6R9V8	Protein CDV3 homolog	KTPQGPPEIYSDTQFPSLQSTAK	1	Y88	[10] Phospho (Y)	23975	34021.1	12124.4	12715.5	21735	15304.7	-1.2	0.55	PQGPPEIYSDTQFPS	KTPQGPPEIySDTQFPSLQSTAK
CDV3	D6R9V8	Protein CDV3 homolog	LQLDNQYAVLENQK	1	Y142	[7] Phospho (Y)	6921.85	6172.4	2279.68	3614.38	7131.57	3545.55	-1.19	0.81	KLQLDNQYAVLENQK	LQLDNQyAVLENQK
CFL1	E9PP50	Cofilin-1 (Fragment)	ASGVAVSDGVIK	1	S3	[N-term] Acetyl (Protein N-term)|[2] Phospho (ST)	2.6	53.78	280.24	446.9	1	0.84	4.9	-8.59	-----MASGVAVSDG	AsGVAVSDGVIK
CFL1	E9PP50	Cofilin-1 (Fragment)	NIILEEGKEILVGDVGQTVDDPYATFVK	1	Y68	[23] Phospho (Y)	234.08	631.08	346.53	2799.88	98.33	317.75	1.36	-2.48	GQTVDDPYATFVKML	NIILEEGKEILVGDVGQTVDDPyATFVK
CFL1	E9PP50	Cofilin-1 (Fragment)	YALYDATYETK	1	T88	[7] Phospho (ST)	140618	222424	32762.7	30664.5	30443	41047.9	-2.48	0.16	RYALYDATYETKESK	YALYDAtYETK
CFL1	E9PP50	Cofilin-1 (Fragment)	EILVGDVGQTVDDPYATFVK	1	T70;Y68	[15] Phospho (Y);[17] Phospho (ST)	458.8	134.31	1707.48	2134.88	3044.6	2573.79	2.94	0.55	GQTVDDPYATFVKML;TVDDPYATFVKMLPD	EILVGDVGQTVDDPyATFVK;EILVGDVGQTVDDPYAtFVK
CFL1	E9PP50	Cofilin-1 (Fragment)	YALYDATYETKESK	1	T91	[10] Phospho (ST);[10] Phospho (ST)	25328.9	34166.5	3812.74	5162.11	8868.28	8015.16	-2.73	0.93	LYDATYETKESKKED	YALYDATYEtKESK;YALYDATYEtKESK
CFL1	E9PP50	Cofilin-1 (Fragment)	HELQANCYEEVKDR	1	Y140	[8] Phospho (Y);[8] Phospho (Y);[8] Phospho (Y)	94706.8	84979.4	18148.1	18483	48503.5	39042.2	-2.29	1.25	HELQANCYEEVKDRC	HELQANCyEEVKDR;HELQANCyEEVKDR;HELQANCyEEVKDR
CFL1	E9PP50	Cofilin-1 (Fragment)	HELQANCYEEVK	1	Y140	[8] Phospho (Y)	738.71	258.82	91.92	515.94	564.04	841.78	-1.01	1.66	HELQANCYEEVKDRC	HELQANCyEEVK
CHAF1B	Q13112	Chromatin assembly factor 1 subunit B	GSSPGPRPVEGTPASR	1	S409	[2] Phospho (ST)	14.65	3.19	322.61	278.91	1	75.53	5.45	-5.11	KSQTHRGSSPGPRPV	GsSPGPRPVEGTPASR
CHAMP1	Q96JM3	Chromosome alignment-maintaining phosphoprotein 1	KTSPASLDFPESQK	1	S459	[3] Phospho (ST)	2.6	3.19	375.1	319.62	1	0.84	6.91	-8.56	SPDQRKTSPASLDFP	KTsPASLDFPESQK
CMBL	Q96DG6	Carboxymethylenebutenolidase homolog	ANEAYPCPCDIGHR	1	Y6	[N-term] Acetyl (Protein N-term)|[5] Phospho (Y)	347.69	3.19	210.37	220.84	517.81	632.57	2.69	1.41	--MANEAYPCPCDIG	ANEAyPCPCDIGHR
COPB2	B4DZI8	Coatomer protein complex, subunit beta 2 (Beta prime), isoform CRA_b	STAQQELDGKPASPTPVIVASHTANKEEK	1	S830	[13] Phospho (ST)	2.6	3.19	1242.61	944.4	312.32	438.8	8.56	-1.55	ELDGKPASPTPVIVA	STAQQELDGKPAsPTPVIVASHTANKEEK
CRIP2	H0YFA4	Cysteine-rich protein 2 (Fragment)	GVNIGGAGSYIYEKPLAEGPQVTGPIEVPAAR	1	Y61	[12] Phospho (Y)	2.6	954.93	1017.38	836.47	1098.55	1332.67	4.21	0.39	GGAGSYIYEKPLAEG	GVNIGGAGSYIyEKPLAEGPQVTGPIEVPAAR
CRK	P46108	Adapter molecule crk	YRPASASVSALIGGNQEGSHPQPLGGPEPGPYAQPSVNTPLPNLQNGPIYAR	1	Y221	[32] Phospho (Y)	2791.96	5511.92	3058.99	12712.9	186.28	129.04	0.67	-5.33	GGPEPGPYAQPSVNT	YRPASASVSALIGGNQEGSHPQPLGGPEPGPyAQPSVNTPLPNLQNGPIYAR
CRKL	P46109	Crk-like protein	NSNSYGIPEPAHAYAQPQTTTPLPAVSGSPGAAITPLPSTQNGPVFAK	1	Y198	[5] Phospho (Y)	5294.28	7450.85	5875.17	13458.3	471.6	1618.83	0.5	-3.35	GNRNSNSYGIPEPAH	NSNSyGIPEPAHAYAQPQTTTPLPAVSGSPGAAITPLPSTQNGPVFAK
CTNND1	O60716-17	Isoform 3ABC of Catenin delta-1	SYEDMIGEEVPSDQYYWAPLAQHER	1	Y233;Y234	[16] Phospho (Y);[15] Phospho (Y)	6548.76	6295.3	353.18	434.25	514.42	447.08	-4.04	0.29	EEVPSDQYYWAPLAQ;EVPSDQYYWAPLAQH	SYEDMIGEEVPSDQYyWAPLAQHER;SYEDMIGEEVPSDQyYWAPLAQHER
CTNND1	O60716-17	Isoform 3ABC of Catenin delta-1	QDVYGPQPQVR	1	Y156	[N-term] Gln->pyro-Glu (N-term Q)|[4] Phospho (Y)	8462.16	7415.48	1784.25	1037.37	2925.02	1969.94	-2.54	0.82	APSRQDVYGPQPQVR	QDVyGPQPQVR
CTNND1	E9PRE2;O60716-17	Catenin delta-1 (Fragment)	HYEDGYPGGSDNYGSLSR	1	S154;Y116;Y127	[17] Phospho (ST);[13] Phospho (Y);[2] Phospho (Y)	310517	311671	13254.8	9589.84	27622.3	21338.3	-4.79	1.11	PDGYSRHYEDGYPGG;SDNYGSLSRVTRIEE;YPGGSDNYGSLSRVT	HYEDGYPGGSDNYGSLsR;HYEDGYPGGSDNyGSLSR;HyEDGYPGGSDNYGSLSR
CTNND1	E9PRE2	Catenin delta-1 (Fragment)	TVQPVAMGPDGLPVDASSVSNNYIQTLGR	1	S93	[20] Phospho (ST)	877.85	1219.7	63.62	392.85	211.91	705.31	-2.71	1.29	PVDASSVSNNYIQTL	TVQPVAMGPDGLPVDASSVsNNYIQTLGR
CTNND1	H0YC95	Catenin delta-1 (Fragment)	SLDNNYSTPNER	1	Y81	[6] Phospho (Y)	191560	257037	11001.7	6690.05	28986.4	32017.9	-4.69	1.83	TKSLDNNYSTPNERG	SLDNNySTPNER
CTTN	Q14247-2	Isoform 2 of Src substrate cortactin	AKTQTPPVSPAPQPTEER	1	T364	[5] Phospho (ST)	2.6	3.19	192.58	170.31	1	0.84	5.98	-7.62	QARAKTQTPPVSPAP	AKTQtPPVSPAPQPTEER
CTTN	Q14247-2	Isoform 2 of Src substrate cortactin	TQTPPVSPAPQPTEER	2	T362|S368	[1] Phospho (ST)|[7] Phospho (ST)	55.96	42.14	942	1111.31	4.61	322.85	4.4	-4.73	EEQARAKTQTPPVSP;KTQTPPVSPAPQPTE	tQTPPVsPAPQPTEER
CTTN	Q14247-2	Isoform 2 of Src substrate cortactin	TQTPPVSPAPQPTEER	1	T364	[3] Phospho (ST)	2.6	3.19	903.05	752.49	314.5	452.62	8.16	-1.13	QARAKTQTPPVSPAP	TQtPPVSPAPQPTEER
CTTN	Q14247-2	Isoform 2 of Src substrate cortactin	LPSSPVYEDAASFK	1	S381;Y384	[7] Phospho (Y);[4] Phospho (ST)	22554.2	31130.5	17427.5	18999.5	26374.3	19918	-0.54	0.33	RLPSSPVYEDAASFK;TEERLPSSPVYEDAA	LPSSPVyEDAASFK;LPSsPVYEDAASFK
CTTN	Q14247-2	Isoform 2 of Src substrate cortactin	GPVSGTEPEPVYSMEAADYR	1	Y409	[12] Phospho (Y);[12] Phospho (Y);[12] Phospho (Y)|[14] Oxidation (M);[12] Phospho (Y)|[14] Oxidation (M)	44003.5	48484.8	20058.2	23543.1	41073.8	32845.1	-1.09	0.76	GTEPEPVYSMEAADY	GPVSGTEPEPVySMEAADYR;GPVSGTEPEPVySMEAADYR;GPVSGTEPEPVySMEAADYR;GPVSGTEPEPVySMEAADYR
CTTN	Q14247-2	Isoform 2 of Src substrate cortactin	TQTPPVSPAPQPTEERLPSSPVYEDAASFK	1	Y384	[23] Phospho (Y)	5625.18	4436.26	1127.37	587.04	2216.16	1904.21	-2.62	1.34	RLPSSPVYEDAASFK	TQTPPVSPAPQPTEERLPSSPVyEDAASFK
CTTN	Q14247-2	Isoform 2 of Src substrate cortactin	LPSSPVYEDAASFK	2	S381|Y384	[4] Phospho (ST)|[7] Phospho (Y);[4] Phospho (ST)|[7] Phospho (Y)	18912.6	7724.11	6025.19	14039.4	51911.7	23434.1	-0.39	1.92	RLPSSPVYEDAASFK;TEERLPSSPVYEDAA	LPSsPVyEDAASFK;LPSsPVyEDAASFK
CTTN	Q14247-2	Isoform 2 of Src substrate cortactin	MDKNASTFEDVTQVSSAYQK	2	T291|S295	[12] Phospho (ST)|[16] Phospho (ST)	2149.18	1510.77	816.53	1258.97	7106.72	4987.66	-0.83	2.55	ASTFEDVTQVSSAYQ;EDVTQVSSAYQKTVP	MDKNASTFEDVtQVSsAYQK
CTTN	Q14247-2	Isoform 2 of Src substrate cortactin	TQTPPVSPAPQPTEERLPSSPVYEDAASFK	2	T362|S389	[1] Phospho (ST)|[28] Phospho (ST)	12475.3	5812.34	570.7	1344.44	6200.57	5007.28	-3.28	2.67	EEQARAKTQTPPVSP;PVYEDAASFKAELSY	tQTPPVSPAPQPTEERLPSSPVYEDAAsFK
CXADR	D3YHP0	CAR4/6	TQYNQVPSEDFER	1	Y277	[3] Phospho (Y)	306.51	2116.77	259.68	149.76	454.77	91.49	-2.03	0.05	EGYSKTQYNQVPSED	TQyNQVPSEDFER
DBNL	H0Y5J4	Drebrin-like protein (Fragment)	FQDVGPQAPVGSVYQK	1	Y91	[14] Phospho (Y)	353.62	468.48	323.42	318.02	450.7	485.17	-0.34	0.54	QAPVGSVYQKTNAVS	FQDVGPQAPVGSVyQK
DCBLD1	Q8N8Z6	Discoidin, CUB and LCCL domain-containing protein 1	HSLSSGGFSPVAGVGAQDGDYQRPHSAQPADR	1	Y652	[21] Phospho (Y)	2279.56	3759.66	340.8	706.29	537.31	268.03	-2.58	-0.37	VGAQDGDYQRPHSAQ	HSLSSGGFSPVAGVGAQDGDyQRPHSAQPADR
DCBLD2	Q96PD2-2	Isoform 2 of Discoidin, CUB and LCCL domain-containing protein 2	TEGTYDLPYWDR	1	Y565	[5] Phospho (Y)	6672.84	6155.61	1516.28	1819.13	1656.41	1246.22	-1.95	-0.21	KKKTEGTYDLPYWDR	TEGTyDLPYWDR
DCBLD2	Q96PD2-2	Isoform 2 of Discoidin, CUB and LCCL domain-containing protein 2	AGKPGLPAPDELVYQVPQSTQEVSGAGR	1	Y764	[14] Phospho (Y)	217899	302421	42106.7	41347.6	44440.9	38457.2	-2.62	-0.01	PAPDELVYQVPQSTQ	AGKPGLPAPDELVyQVPQSTQEVSGAGR
DCBLD2	Q96PD2-2	Isoform 2 of Discoidin, CUB and LCCL domain-containing protein 2	KTEGTYDLPYWDR	1	Y565	[6] Phospho (Y)	4216.73	6396.75	1628.41	2029.38	1617.97	2031.76	-1.51	0	KKKTEGTYDLPYWDR	KTEGTyDLPYWDR
DCBLD2	Q96PD2-2	Isoform 2 of Discoidin, CUB and LCCL domain-containing protein 2	ATGNQPPPLVGTYNTLLSR	1	T731	[15] Phospho (ST)	3298.56	3859.96	482.03	916.54	681.42	943.63	-2.42	0.27	PLVGTYNTLLSRTDS	ATGNQPPPLVGTYNtLLSR
DCBLD2	Q96PD2-2	Isoform 2 of Discoidin, CUB and LCCL domain-containing protein 2	TDSCSSAQAQYDTPK	1	Y746	[11] Phospho (Y);[11] Phospho (Y);[11] Phospho (Y)	50640.7	72624.6	3436.73	3684.32	10484.4	9018.31	-4.09	1.45	CSSAQAQYDTPKAGK	TDSCSSAQAQyDTPK;TDSCSSAQAQyDTPK;TDSCSSAQAQyDTPK
DDB2	Q92466-2	Isoform D1 of DNA damage-binding protein 2	SRSPLELEPEAK	1	S26	[3] Phospho (ST)	73.89	224.77	849.1	843.99	496.96	548.61	2.72	-0.7	PRNKRSRSPLELEPE	SRsPLELEPEAK
DDR1	Q08345	Epithelial discoidin domain-containing receptor 1	NLYAGDYYR	2	Y796|Y797	[7] Phospho (Y)|[8] Phospho (Y)	2	2	203346	693803	2	4275	17.775	-7.7126	RNLYAGDYYRVQGRA;NLYAGDYYRVQGRAV	NLYAGDyyR
DDR1	Q08345	Epithelial discoidin domain-containing receptor 1	EPPPYQEPRPR	1	Y484	[5] Phospho (Y)	1072.49	1924.45	5351.64	3741.26	72.84	47	1.64	-6.26	GPREPPPYQEPRPRG	EPPPyQEPRPR
DDR1	Q08345	Epithelial discoidin domain-containing receptor 1	NLYAGDYYR	1	Y796;Y797	[7] Phospho (Y);[8] Phospho (Y)	7536	9649	19946	112634	8607	2	2.01087	-2.74418	RNLYAGDYYRVQGRA;NLYAGDYYRVQGRAV	NLYAGDyYR;NLYAGDYyR
DDX17	H3BLZ8	Probable ATP-dependent RNA helicase DDX17	TTSSANNPNLMYQDECDRR	1	Y582	[12] Phospho (Y)	1495.63	1419.82	281.68	289.62	639.87	494.35	-2.35	0.98	ANNPNLMYQDECDRR	TTSSANNPNLMyQDECDRR
DDX21	Q9NR30-2	Isoform 2 of Nucleolar RNA helicase 2	KKEEPSQNDISPK	1	S21	[11] Phospho (ST);[11] Phospho (ST)	2.6	3.19	7042.85	4282.99	510.93	2193.82	10.9	-2.38	EPSQNDISPKTKSLR	KKEEPSQNDIsPK;KKEEPSQNDIsPK
DDX21	Q9NR30-2	Isoform 2 of Nucleolar RNA helicase 2	VTKNEEPSEEEIDAPKPK	1	S53	[8] Phospho (ST)	2.6	86.54	613.54	505.18	402.83	464.78	5.22	-0.36	VTKNEEPSEEEIDAP	VTKNEEPsEEEIDAPKPK
DDX21	Q9NR30-2	Isoform 2 of Nucleolar RNA helicase 2	NEEPSEEEIDAPKPK	1	S53	[5] Phospho (ST);[5] Phospho (ST)	374	427.06	7289.97	6077.18	6174.16	5508.85	4.06	-0.19	VTKNEEPSEEEIDAP	NEEPsEEEIDAPKPK;NEEPsEEEIDAPKPK
DDX39B	F8VQ10	Spliceosome RNA helicase DDX39B	AENDVDNELLDYEDDEVETAAGGDGAEAPAKK	1	Y13	[N-term] Acetyl (Protein N-term)|[12] Phospho (Y)	23497.1	17502.9	3647.93	6761.97	22763.3	16351.5	-2.03	1.96	VDNELLDYEDDEVET	AENDVDNELLDyEDDEVETAAGGDGAEAPAKK
DDX3Y	B4DXX7	ATP-dependent RNA helicase DDX3Y	DLMACAQTGSGK	2	T221|S223	[3] Oxidation (M)|[8] Phospho (ST)|[10] Phospho (ST)	25083.2	60696.6	9916.59	6949.66	15766.4	20474.5	-2.23	1.11	DLMACAQTGSGKTAA;MACAQTGSGKTAAFL	DLMACAQtGsGK
DHX36	F5GZS0	Probable ATP-dependent RNA helicase DHX36	SYDYHQNWGR	1	Y3;Y5	[N-term] Acetyl (Protein N-term)|[4] Phospho (Y);[N-term] Acetyl (Protein N-term)|[2] Phospho (Y)	1488.02	2204.26	268.93	546.71	1344.71	1349.18	-2.24	1.81	-----MSYDYHQNWG;---MSYDYHQNWGRD	SYDyHQNWGR;SyDYHQNWGR
DHX9	Q08211	ATP-dependent RNA helicase A	GANLKDYYSR	1	S150	[9] Phospho (ST)	4964.42	4005.23	914.54	838.74	750.24	1550.04	-2.35	0.3	ANLKDYYSRKEEQEV	GANLKDYYsR
DIDO1	Q9BTC0	Death-inducer obliterator 1	RNSVERPAEPVAGAATPSLVEQQK	1	S1456	[3] Phospho (ST)	2.6	3.19	358.13	183.2	28.72	142.85	6.48	-2	CADVRRNSVERPAEP	RNsVERPAEPVAGAATPSLVEQQK
DLG3	Q92796-3	Isoform 3 of Disks large homolog 3	RDNEVDGQDYHFVVSR	1	Y222	[10] Phospho (Y)	5697.43	14123.3	1532.93	1488.84	1226.58	1354.29	-2.57	-0.23	NEVDGQDYHFVVSRE	RDNEVDGQDyHFVVSR
DLG3	Q92796-3	Isoform 3 of Disks large homolog 3	DNEVDGQDYHFVVSR	1	Y222	[9] Phospho (Y)	1503.29	2285.61	527.6	354.53	412.09	486.7	-2.1	0.05	NEVDGQDYHFVVSRE	DNEVDGQDyHFVVSR
DNAJB4	Q9UDY4	DnaJ homolog subfamily B member 4	VSLEEIYSGCTK	1	Y172	[7] Phospho (Y)	1612.4	1026.62	300.95	526.74	431.61	326.11	-1.69	-0.09	RVSLEEIYSGCTKRM	VSLEEIySGCTK
DNAJC5	Q9H3Z4	DnaJ homolog subfamily C member 5	EATDTPIVIQPASATETTQLTADSHPSYHTDGFN	1	S191	[27] Phospho (ST)	52555.8	62703.2	678.31	161.54	254.92	202.83	-7.44	-0.54	LTADSHPSYHTDGFN	EATDTPIVIQPASATETTQLTADSHPsYHTDGFN
DNM1L	G8JLD5	Dynamin-1-like protein	SKPIPIMPASPQK	1	S592	[10] Phospho (ST)	2.6	3.19	104.55	105.85	1	33.43	5.19	-4.19	PIPIMPASPQKGHAV	SKPIPIMPAsPQK
DNMT1	F5GX68	Cytosine-specific methyltransferase	LSIFDANESGFESYEALPQHK	1	S398	[13] Phospho (ST)	642.57	737.78	197.59	380.4	401.48	268.29	-1.33	0.26	ANESGFESYEALPQH	LSIFDANESGFEsYEALPQHK
DOCK1	Q14185	Dedicator of cytokinesis protein 1	GSVADYGNLMENQDLLGSPTPPPPPPHQR	1	Y1811	[6] Phospho (Y)	255.91	3.19	0.83	61.29	419.4	463.03	-2	5.95	LKGSVADYGNLMENQ	GSVADyGNLMENQDLLGSPTPPPPPPHQR
DOCK1	Q14185	Dedicator of cytokinesis protein 1	TTSPPGDDIK	2	T1387|S1388	[2] Phospho (ST)|[3] Phospho (ST)	2.6	3.19	0.83	0.75	320.32	94.24	-1.86	7.78	AEKMKTTSPPGDDIK;NAEKMKTTSPPGDDI	TtsPPGDDIK
DOK1	Q99704	Docking protein 1	IAPCPSQDSLYSDPLDSTSAQAGEGVQR	1	Y315	[11] Phospho (Y)	5240.76	9467.45	1613.77	1786.22	3072.26	2149.56	-2.05	0.6	CPSQDSLYSDPLDST	IAPCPSQDSLySDPLDSTSAQAGEGVQR
DOK1	Q99704	Docking protein 1	VKEEGYELPYNPATDDYAVPPPR	1	Y409	[17] Phospho (Y)	22506.5	32662.9	6901.87	7183.84	17761	12118.6	-1.95	1.06	YNPATDDYAVPPPRS	VKEEGYELPYNPATDDyAVPPPR
DOK1	Q99704	Docking protein 1	LTDPKEDPIYDEPEGLAPVPPQGLYDLPR	1	Y362	[10] Phospho (Y)	28698.4	20004.8	8256.86	7044.99	20512.7	15430.7	-1.65	1.22	DPKEDPIYDEPEGLA	LTDPKEDPIyDEPEGLAPVPPQGLYDLPR
DOK1	Q99704	Docking protein 1	CPSGPGTFTFQTAQGNDIFQAVETAIHR	2	S226|T232	[3] Phospho (ST)|[9] Phospho (ST)	286.7	668.99	198.54	485.01	1083.6	852.92	-0.5	1.63	EAGRRCPSGPGTFTF;PSGPGTFTFQTAQGN	CPsGPGTFtFQTAQGNDIFQAVETAIHR
DSC2	Q02487-2	Isoform 2B of Desmocollin-2	YTYSEWHSFTQPRLGEESIRGHTLIK	4	S828|T830|S838|T843	[8] Phospho (ST)|[10] Phospho (ST)|[18] Phospho (ST)|[23] Phospho (ST);[8] Phospho (ST)|[10] Phospho (ST)|[18] Phospho (ST)|[23] Phospho (ST)	541.37	186.54	4011.49	5390.82	4709.59	6578.45	3.87	0.26	EESIRGHTLIKN---;QPRLGEESIRGHTLI;YSEWHSFTQPRLGEE;YTYSEWHSFTQPRLG	YTYSEWHsFtQPRLGEEsIRGHtLIK;YTYSEWHsFtQPRLGEEsIRGHtLIK
DSC2	Q02487-2	Isoform 2B of Desmocollin-2	YTYSEWHSFTQPR	1	T822;Y823	[2] Phospho (ST);[3] Phospho (Y)	20246.2	19040.3	1389.44	1421.52	2005.58	1900.75	-3.8	0.47	EVDNCRYTYSEWHSF;VDNCRYTYSEWHSFT	YtYSEWHSFTQPR;YTySEWHSFTQPR
DSG2	Q14126	Desmoglein-2	VYAPASTLVDQPYANEGTVVVTER	1	T984	[18] Phospho (ST)	1629.68	3165.12	391.32	645.18	651.07	816.62	-2.18	0.54	QPYANEGTVVVTERV	VYAPASTLVDQPYANEGtVVVTER
DSG2	Q14126	Desmoglein-2	EETPFFLLTGYALDARGNNVEKPLELRIK	1	T128	[N-term] Glu->pyro-Glu (N-term E)|[9] Phospho (ST)	1479.57	903.13	59.81	30.36	1713.19	1256.73	-4.76	5.11	ETPFFLLTGYALDAR	EETPFFLLtGYALDARGNNVEKPLELRIK
DSP	P15924	Desmoplakin	GLPSPYNMSSAPGSR	2	Y2817|S2825	[6] Phospho (Y)|[8] Oxidation (M)|[14] Phospho (ST)	659.06	3380.47	259.54	151.52	506.06	614.61	-2.91	1.49	NMSSAPGSRSGSRSG;SKGLPSPYNMSSAPG	GLPSPyNMSSAPGsR
DSP	P15924	Desmoplakin	GVITDQNSDGYCQTGTMSR	1	Y56	[11] Phospho (Y);[11] Phospho (Y)	3751.25	4849.65	1004.68	922.35	3040.35	3413.4	-2.15	1.74	TDQNSDGYCQTGTMS	GVITDQNSDGyCQTGTMSR;GVITDQNSDGyCQTGTMSR
DSTN	F6RFD5	Destrin	ASGVQVADEVCR	1	S3	[N-term] Acetyl (Protein N-term)|[2] Phospho (ST)	4.61	11.64	141.96	180.31	95.35	11.54	4.45	-2.27	-----MASGVQVADE	AsGVQVADEVCR
DUT	P33316-2	Isoform 2 of Deoxyuridine 5'-triphosphate nucleotidohydrolase, mitochondrial	PCSEETPAISPSKR	1	S11	[10] Phospho (ST);[10] Phospho (ST)	94.91	3.19	2222.43	1837.13	670.54	943.73	6.86	-1.34	SEETPAISPSKRARP	PCSEETPAIsPSKR;PCSEETPAIsPSKR
DYRK1A	Q13627-5	Isoform 4 of Dual specificity tyrosine-phosphorylation-regulated kinase 1A	RQPNISDQQVSALSYSDQIQQPLTNQVMPDIVMLQR	3	S57|Y58|T67	[14] Phospho (ST)|[15] Phospho (Y)|[24] Phospho (ST)	48674.3	54060.7	9069.31	10246.4	134.5	626.6	-2.41	-5.05	DQIQQPLTNQVMPDI;DQQVSALSYSDQIQQ;QQVSALSYSDQIQQP	RQPNISDQQVSALsySDQIQQPLtNQVMPDIVMLQR
DYRK1A	Q13627-5	Isoform 4 of Dual specificity tyrosine-phosphorylation-regulated kinase 1A	IYQYIQSR	1	Y321	[4] Phospho (Y)	366104	531317	26840.7	20804.8	50821.1	39938.2	-4.22	0.93	LGQRIYQYIQSRFYR	IYQyIQSR
EEF1A2	Q05639	Elongation factor 1-alpha 2	EHALLAYTLGVK	1	Y141	[7] Phospho (Y)	4437.71	6041.84	1312.24	2000.18	1629.96	1678.26	-1.68	0.03	REHALLAYTLGVKQL	EHALLAyTLGVK
EEF1A2	Q05639	Elongation factor 1-alpha 2	MGKEKTHINIVVIGHVDSGK	1	S18	[N-term] Acetyl (Protein N-term)|[1] Oxidation (M)|[18] Phospho (ST)	2558.79	4568.49	587.19	608.83	1360.13	1278.91	-2.52	1.14	VVIGHVDSGKSTTTG	MGKEKTHINIVVIGHVDsGK
EEF1A2	Q05639	Elongation factor 1-alpha 2	STTTGHLIYK	1	Y29	[9] Phospho (Y)	50577.1	57110.6	4182.24	3515.89	8429.54	10082.7	-3.81	1.27	TTTGHLIYKCGGIDK	STTTGHLIyK
EEF1D	E9PBQ9	Elongation factor 1-delta	ATAPQTQHVSPMR	1	S114	[10] Phospho (ST)	158.31	61.56	4837.99	3772.41	2290.1	2483.08	5.44	-0.84	APQTQHVSPMRQVEP	ATAPQTQHVsPMR
EFNB2	P52799	Ephrin-B2	VSGDYGHPVYIVQEMPPQSPANIYYKV	1	Y330	[24] Phospho (Y)	5263.17	5906.9	1794.17	1016.66	824.07	1213.04	-2.05	-0.43	PQSPANIYYKV----	VSGDYGHPVYIVQEMPPQSPANIyYKV
EFNB2	P52799	Ephrin-B2	TADSVFCPHYEK	1	Y304	[10] Phospho (Y)	15430	22937	668.47	735.47	1084	853.12	-4.75	0.46	DSVFCPHYEKVSGDY	TADSVFCPHyEK
EGFR	P00533	Epidermal growth factor receptor	RPAGSVQNPVYHNQPLNPAPSR	1	Y1110	[11] Phospho (Y)	14117.7	19014.9	2154.93	1547.39	5469.76	3819.79	-3.17	1.32	GSVQNPVYHNQPLNP	RPAGSVQNPVyHNQPLNPAPSR
EGFR	P00533	Epidermal growth factor receptor	GSHQISLDNPDYQQDFFPK	1	Y1172	[12] Phospho (Y);[12] Phospho (Y)	3396.08	3723.6	369.01	612.32	1273.88	1417.47	-2.9	1.5	ISLDNPDYQQDFFPK	GSHQISLDNPDyQQDFFPK;GSHQISLDNPDyQQDFFPK
EGFR	P00533	Epidermal growth factor receptor	GSTAENAEYLR	1	Y1197	[9] Phospho (Y)	7174.76	8096.56	347.92	501.37	1176.86	1277.43	-4.19	1.55	STAENAEYLRVAPQS	GSTAENAEyLR
EGFR	P00533	Epidermal growth factor receptor	DPHYQDPHSTAVGNPEYLNTVQPTCVNSTFDSPAHWAQK	1	Y1138	[17] Phospho (Y)	2066.91	888.8	352.2	418.6	2122.98	1211.18	-1.82	2.06	TAVGNPEYLNTVQPT	DPHYQDPHSTAVGNPEyLNTVQPTCVNSTFDSPAHWAQK
EIF2A	B4DF96	Eukaryotic translation initiation factor 2A	SDKSPDLAPTPAPQSTPR	1	S445	[4] Phospho (ST)	77.83	3.19	58.48	337.56	72.38	38.77	3.16	-1.41	QEARSDKSPDLAPTP	SDKsPDLAPTPAPQSTPR
EIF3C	H3BRV0	Eukaryotic translation initiation factor 3 subunit C	QPLLLSEDEEDTKR	1	S39	[N-term] Gln->pyro-Glu (N-term Q)|[6] Phospho (ST)	82.7	3.19	3226	4884.71	2610.15	2212.81	7.93	-0.72	GKQPLLLSEDEEDTK	QPLLLsEDEEDTKR
EIF4B	B4DS13	Eukaryotic translation initiation factor 4B	SLENETLNKEEDCHSPTSKPPKPDQPLK	1	S423	[18] Phospho (ST)	2.6	3.19	2717.65	1834.43	12.04	1011.05	9.6	-4.34	EDCHSPTSKPPKPDQ	SLENETLNKEEDCHSPTsKPPKPDQPLK
EIF4G1	D3DNT2	Eukaryotic translation initiation factor 4 gamma 1	SFSKEVEER	1	S1188	[3] Phospho (ST)	125.29	275.1	1518	1454.8	438.26	893.48	3	-1.25	PATKRSFSKEVEERS	SFsKEVEER
EIF4H	Q15056-2	Isoform Short of Eukaryotic translation initiation factor 4H	ADFDTYDDRAYSSFGGGR	1	T6	[N-term] Acetyl (Protein N-term)|[5] Phospho (ST)	2382.53	1065.11	48.24	349.4	982.97	722.46	-3.62	2.7	--MADFDTYDDRAYS	ADFDtYDDRAYSSFGGGR
EIF5B	O60841	Eukaryotic translation initiation factor 5B	NKPGPNIESGNEDDDASFK	1	S214	[9] Phospho (ST);[9] Phospho (ST)	354.11	85.46	11847.7	6804.31	7021.41	5263.45	5.69	-0.56	KPGPNIESGNEDDDA	NKPGPNIEsGNEDDDASFK;NKPGPNIEsGNEDDDASFK
EIF5B	O60841	Eukaryotic translation initiation factor 5B	KQSFDDNDSEELEDKDSK	1	S113	[9] Phospho (ST)	58.69	69.77	532.03	510.35	698.79	416.72	3.03	0.05	QSFDDNDSEELEDKD	KQSFDDNDsEELEDKDSK
ELAVL1	B4DVB8	ELAV-like protein 1	NVALLSQLYHSPAR	1	Y227	[9] Phospho (Y)	489.06	3.19	321.38	562.87	279.29	156.78	3.43	-1.02	VALLSQLYHSPARRF	NVALLSQLyHSPAR
ELMO2	B4DRL5	Engulfment and cell motility protein 2	EPSSYDFVYHYG	1	Y731	[11] Phospho (Y)	182.01	489.93	98.86	43.49	574.42	376.61	-2.19	2.83	SYDFVYHYG------	EPSSYDFVYHyG
EMD	Q5HY57	Emerin	DSAYQSITHYRPVSASR	1	Y126	[4] Phospho (Y)	195.12	3.19	36.66	33.82	114.93	104.34	0.5	1.64	MYGRDSAYQSITHYR	DSAyQSITHYRPVSASR
ENO1	P06733	Alpha-enolase	AAVPSGASTGIYEALELR	1	Y44	[12] Phospho (Y)	7306.44	8903.44	1959.23	3501.53	2683.11	5107.22	-1.62	0.5	SGASTGIYEALELRD	AAVPSGASTGIyEALELR
EPB41L2	O43491	Band 4.1-like protein 2	VEGDNIYVR	1	Y623	[7] Phospho (Y)	2203.68	3347.73	138.32	189.18	30.9	318.56	-4.07	-0.71	RVEGDNIYVRHSNLM	VEGDNIyVR
EPHA2	P29317	Ephrin type-A receptor 2	QSPEDVYFSK	1	Y575	[7] Phospho (Y)	2171.13	1447.76	387.08	322.21	153.13	242.71	-2.33	-0.87	RQSPEDVYFSKSEQL	QSPEDVyFSK
EPHA2	P29317	Ephrin type-A receptor 2	TYVDPHTYEDPNQAVLK	1	T587;T593;Y594	[7] Phospho (ST);[8] Phospho (Y);[1] Phospho (ST)	71872.3	101380	5874.33	4775.7	4316.7	3964.45	-4.01	-0.36	EQLKPLKTYVDPHTY;KTYVDPHTYEDPNQA;TYVDPHTYEDPNQAV	TYVDPHtYEDPNQAVLK;TYVDPHTyEDPNQAVLK;tYVDPHTYEDPNQAVLK
EPHA2	P29317	Ephrin type-A receptor 2	SEQLKPLKTYVDPHTYEDPNQAVLK	2	T587|Y594	[9] Phospho (ST)|[16] Phospho (Y)	31053.8	24169.5	1464.56	3122.46	2317.08	2419.07	-3.68	0.15	EQLKPLKTYVDPHTY;TYVDPHTYEDPNQAV	SEQLKPLKtYVDPHTyEDPNQAVLK
EPHA2	P29317	Ephrin type-A receptor 2	VLEDDPEATYTTSGGK	1	Y772	[10] Phospho (Y)	157145	273632	20625.2	16572.8	45450.1	34687.8	-3.49	1.1	EDDPEATYTTSGGKI	VLEDDPEATyTTSGGK
EPHB2	P29323-2	Isoform 2 of Ephrin type-B receptor 2	FLEDDTSDPTYTSALGGK	1	Y780	[11] Phospho (Y)	12002.2	7328.06	593.53	1307.88	1655.72	431.06	-3.41	-0.06	DDTSDPTYTSALGGK	FLEDDTSDPTyTSALGGK
EPHB4	P54760	Ephrin type-B receptor 4	VYIDPFTYEDPNEAVR	1	Y596	[8] Phospho (Y)	4799.78	5292.83	87	388.48	98.69	176.23	-4.78	-0.48	VYIDPFTYEDPNEAV	VYIDPFTyEDPNEAVR
EPHB4	P54760	Ephrin type-B receptor 4	FLEENSSDPTYTSSLGGK	1	Y774	[11] Phospho (Y)	11821.3	8740.71	774.51	981.39	660.83	755.45	-3.54	-0.3	ENSSDPTYTSSLGGK	FLEENSSDPTyTSSLGGK
EPRS	P07814	Bifunctional glutamate/proline--tRNA ligase	EYIPGQPPLSQSSDSSPTR	1	S886	[16] Phospho (ST)	4.24	248.64	3599.75	3255.4	1440.75	911.17	6.72	-1.58	LSQSSDSSPTRNSEP	EYIPGQPPLSQSSDSsPTR
EPRS	P07814	Bifunctional glutamate/proline--tRNA ligase	SEKQNKPQKQNDGQR	1	S972	[1] Phospho (ST)	1256.82	855.7	479.3	436.88	802.7	467.7	-1.18	0.42	KKEKENKSEKQNKPQ	sEKQNKPQKQNDGQR
EPS8	Q12929	Epidermal growth factor receptor kinase substrate 8	LSTEHSSVSEYHPADGYAFSSNIYTR	1	T477;Y491	[17] Phospho (Y);[3] Phospho (ST)	30333.6	48902.1	7346.48	5493.65	7544.93	9566.51	-2.6	0.42	EYHPADGYAFSSNIY;QEIKRLSTEHSSVSE	LSTEHSSVSEYHPADGyAFSSNIYTR;LStEHSSVSEYHPADGYAFSSNIYTR
EPS8	Q12929	Epidermal growth factor receptor kinase substrate 8	ADPPYTHTIQK	1	T605	[8] Phospho (ST)	7846.82	10589.6	1011.81	808.2	761.29	3137.84	-3.33	0.77	ADPPYTHTIQKQRME	ADPPYTHtIQK
ERBB2IP	Q96RT1-3	Isoform 3 of Protein LAP2	AQIPEGDYLSYR	1	Y1104	[8] Phospho (Y)	11176.5	20093.4	752.15	647.86	831.2	897.52	-4.42	0.31	AQIPEGDYLSYREFH	AQIPEGDyLSYR
ERRFI1	Q9UJM3	ERBB receptor feedback inhibitor 1	RWSAEVTSSTYSDEDRPPK	1	S302	[3] Phospho (ST)	3.12	99.31	164.08	294.17	68.04	159.88	3.64	-1.07	KPDYRRWSAEVTSST	RWsAEVTSSTYSDEDRPPK
ERRFI1	Q9UJM3	ERBB receptor feedback inhibitor 1	SHSGPAGSFNKPAIR	1	S251	[3] Phospho (ST);[3] Phospho (ST)	10836.5	10897.4	3191.42	2523.07	2367.79	1999.73	-1.94	-0.38	RRLRRSHSGPAGSFN	SHsGPAGSFNKPAIR;SHsGPAGSFNKPAIR
ERRFI1	Q9UJM3	ERBB receptor feedback inhibitor 1	VSSTHYYLLPERPPYLDKYEK	1	Y394	[6] Phospho (Y)	26293.4	33687.9	6943.66	7169.91	13542.5	12235	-2.08	0.87	KKVSSTHYYLLPERP	VSSTHyYLLPERPPYLDKYEK
ERRFI1	Q9UJM3	ERBB receptor feedback inhibitor 1	KVSSTHYYLLPERPPYLDK	1	S391	[4] Phospho (ST)	204.3	164.69	141.35	316.71	614.81	357.39	0.21	1.15	ENGKKVSSTHYYLLP	KVSsTHYYLLPERPPYLDK
F11R	B7Z5W1	Junctional adhesion molecule A	KVIYSQPSAR	1	Y284	[4] Phospho (Y)	4680.64	4952.75	334.55	636.44	1	898.92	-3.38	-3.94	TSSKKVIYSQPSARS	KVIySQPSAR
FAM59A	Q9H706-2	Isoform 2 of Protein FAM59A	SELPYEELWLEEGKPSHQPLTR	1	Y453	[5] Phospho (Y)	7143.61	8025.31	2289.53	2205.36	6441.41	6182.01	-1.75	1.49	PGKSELPYEELWLEE	SELPyEELWLEEGKPSHQPLTR
FAM83F	Q8NEG4	Protein FAM83F	APAPAPAESGESLAYWPDR	1	Y107	[15] Phospho (Y)	8516.18	11110.8	2623.33	3795.87	4351.27	3460.68	-1.62	0.3	ESGESLAYWPDRSDT	APAPAPAESGESLAyWPDR
FAM83F	Q8NEG4	Protein FAM83F	AKAPAPAPAESGESLAYWPDR	1	Y107	[17] Phospho (Y)	3479.66	4834.48	407.84	743.94	1186.08	712.3	-2.9	0.74	ESGESLAYWPDRSDT	AKAPAPAPAESGESLAyWPDR
FAT1	Q14517	Protocadherin Fat 1	QQAAHFELEVTTSDRKASTK	2	T439|T440	[N-term] Gln->pyro-Glu (N-term Q)|[11] Phospho (ST)|[12] Phospho (ST)	220.77	630.93	9215.21	5709.72	7854.13	7688.09	4.28	0.1	AHFELEVTTSDRKAS;HFELEVTTSDRKAST	QQAAHFELEVttSDRKASTK
FAT1	Q14517	Protocadherin Fat 1	NIYSDIPPQVPVRPISYTPSIPSDSR	1	Y4242	[3] Phospho (Y)	21119.8	23986.3	1539.33	1247.06	3710.01	3776.1	-4.02	1.43	SKLNKNIYSDIPPQV	NIySDIPPQVPVRPISYTPSIPSDSR
FER	P16591-2	Isoform 2 of Tyrosine-protein kinase Fer	VQENDGKEPPPVVNYEEDAR	1	Y227	[15] Phospho (Y)	6540.09	11395.6	3219.5	1785.08	7808.99	5932.98	-1.85	1.51	EPPPVVNYEEDARSV	VQENDGKEPPPVVNyEEDAR
FIP1L1	Q6UN15-3	Isoform 3 of Pre-mRNA 3'-end-processing factor FIP1	DHSPTPSVFNSDEER	1	S422	[7] Phospho (ST)	2.6	269.53	716.37	935.93	174.05	192.75	4.95	-2.16	RDHSPTPSVFNSDEE	DHSPTPsVFNSDEER
FLNB	E7EN95	Filamin-B	SSTETCYSAIPK	1	Y2309	[7] Phospho (Y)	19692.2	31679	2761.47	2236.24	6596.24	5340.33	-3.33	1.26	RSSTETCYSAIPKAS	SSTETCySAIPK
FMO3	F5GZZ8	Dimethylaniline monooxygenase [N-oxide-forming]	QGMDSLLEPLK	1	S15	[N-term] Gln->pyro-Glu (N-term Q)|[5] Phospho (ST)	5624.36	7709.82	1417.4	1432.12	3556.37	5128.46	-2.21	1.58	QKRQGMDSLLEPLKM	QGMDsLLEPLK
FXR1	H7C4S4	Fragile X mental retardation syndrome-related protein 1 (Fragment)	SSISSVLKDPDSNPYSLLDNTESDQTADTDASESHHSTNR	1	Y78	[15] Phospho (Y)	4095.56	2080.62	523.71	910.58	6282.92	3190.74	-2.08	2.7	KDPDSNPYSLLDNTE	SSISSVLKDPDSNPySLLDNTESDQTADTDASESHHSTNR
FXR1	H7C4S4	Fragile X mental retardation syndrome-related protein 1 (Fragment)	DPDSNPYSLLDNTESDQTADTDASESHHSTNR	1	S79	[8] Phospho (ST)	528.42	151.69	144.95	292.47	1495.89	1558.23	-0.46	2.89	DPDSNPYSLLDNTES	DPDSNPYsLLDNTESDQTADTDASESHHSTNR
FYN	P06241	Tyrosine-protein kinase Fyn	KLDNGGYYITTR	1	Y213	[7] Phospho (Y)	5199.43	6855.23	241.39	277.74	33.09	281.01	-4.53	-1.43	RKLDNGGYYITTRAQ	KLDNGGyYITTR
FYN	P06241	Tyrosine-protein kinase Fyn	WTAPEAALYGR	1	Y440	[9] Phospho (Y)	877.28	423.78	123.27	188.58	154.78	141.39	-2	-0.04	TAPEAALYGRFTIKS	WTAPEAALyGR
FYN	P06241	Tyrosine-protein kinase Fyn	LIEDNEYTAR	1	Y420	[7] Phospho (Y)	101506	131968	10465.1	8422.63	13444.8	12969.2	-3.62	0.49	RLIEDNEYTARQGAK	LIEDNEyTAR
G3BP1	Q13283	Ras GTPase-activating protein-binding protein 1	SSSPAPADIAQTVQEDLR	1	S232	[3] Phospho (ST);[3] Phospho (ST)	829.19	942.45	15649.5	17166.3	9227.64	8357.8	4.21	-0.9	EDAQKSSSPAPADIA	SSsPAPADIAQTVQEDLR;SSsPAPADIAQTVQEDLR
G3BP2	Q9UN86-2	Isoform B of Ras GTPase-activating protein-binding protein 2	STTPPPAEPVSLPQEPPKPR	1	T227	[3] Phospho (ST)	2.6	3.19	3513.4	3464.23	1309.38	1266.72	10.24	-1.44	ELEEKSTTPPPAEPV	STtPPPAEPVSLPQEPPKPR
G6PD	P11413-3	Isoform 3 of Glucose-6-phosphate 1-dehydrogenase	VGFQYEGTYK	1	Y533	[5] Phospho (Y)	2051.38	3382.58	275.86	322.59	648.79	615.12	-3.14	1.08	MKRVGFQYEGTYKWV	VGFQyEGTYK
G6PD	P11413-3	Isoform 3 of Glucose-6-phosphate 1-dehydrogenase	NSYVAGQYDDAASYQR	1	Y142	[8] Phospho (Y)	578.22	733.01	0.83	160.65	222.2	36.94	-5.82	2.97	NSYVAGQYDDAASYQ	NSYVAGQyDDAASYQR
GAB1	Q13480-2	Isoform 2 of GRB2-associated-binding protein 1	DASSQDCYDIPR	1	Y406	[8] Phospho (Y)	29632.2	57904.7	1301.5	1169.33	3681.21	3141.62	-5.07	1.46	DASSQDCYDIPRAFP	DASSQDCyDIPR
GAB1	Q13480-2	Isoform 2 of GRB2-associated-binding protein 1	APSASVDSSLYNLPR	1	S257	[9] Phospho (ST)	1477.38	1231.01	50.52	217.33	573.49	319.66	-3.69	2.03	PSASVDSSLYNLPRS	APSASVDSsLYNLPR
GAB1	Q13480-2	Isoform 2 of GRB2-associated-binding protein 1	VDYVVVDQQK	1	Y689	[3] Phospho (Y)	59.36	136.59	30.19	52.47	397.26	270.3	-1.18	3.04	VADERVDYVVVDQQK	VDyVVVDQQK
GAB1	Q13480-2	Isoform 2 of GRB2-associated-binding protein 1	TASDTDSSYCIPTAGMSPSR	1	Y373	[9] Phospho (Y)	807.21	712.63	0.83	21.88	501.28	615.91	-7.48	7.03	ASDTDSSYCIPTAGM	TASDTDSSyCIPTAGMSPSR
GFPT1	Q06210	Glutamine--fructose-6-phosphate aminotransferase [isomerizing] 1	VDSTTCLFPVEEK	1	T263	[5] Phospho (ST)	2.6	3.19	225.08	254.98	68.24	91.33	6.38	-1.6	LSRVDSTTCLFPVEE	VDSTtCLFPVEEK
GIT1	Q9Y2X7-3	Isoform 3 of ARF GTPase-activating protein GIT1	LQPFHSTELEDDAIYSVHVPAGLYR	1	S555	[16] Phospho (ST);[16] Phospho (ST)	15763.2	11517.4	4728.09	6662.6	3738.4	8014.41	-1.26	-0.04	LEDDAIYSVHVPAGL	LQPFHSTELEDDAIYsVHVPAGLYR;LQPFHSTELEDDAIYsVHVPAGLYR
GOLGA5	Q8TBA6-2	Isoform 2 of Golgin subfamily A member 5	NTDYTELHQQNTDLIYQTGPK	1	Y54	[16] Phospho (Y)	1162.45	1790.08	439.32	463.44	1080.73	978.6	-1.68	1.19	QQNTDLIYQTGPKST	NTDYTELHQQNTDLIyQTGPK
GPRC5A	Q8NFJ5	Retinoic acid-induced protein 3	AYSQEEITQGFEETGDTLYAPYSTHFQLQNQPPQK	1	Y320	[22] Phospho (Y)	9869.75	10218	830	557.92	952.31	1380.89	-3.88	0.75	GDTLYAPYSTHFQLQ	AYSQEEITQGFEETGDTLYAPySTHFQLQNQPPQK
GSK3B	P49841-2	Isoform 2 of Glycogen synthase kinase-3 beta	DGSKVTTVVATPGQGPDRPQEVSYTDTKVIGNGSFGVVYQAK	2	S55|Y56	[23] Phospho (ST)|[24] Phospho (Y)	6605.14	5205.64	26836.5	14750.1	44210.5	36818.9	1.76	1.02	DRPQEVSYTDTKVIG;PDRPQEVSYTDTKVI	DGSKVTTVVATPGQGPDRPQEVsyTDTKVIGNGSFGVVYQAK
GSK3B	P49841-2	Isoform 2 of Glycogen synthase kinase-3 beta	GEPNVSYICSR	1	Y216	[7] Phospho (Y)	1.75967e+06	2.48377e+06	350115	325056	808241	704134	-2.63	1.16	RGEPNVSYICSRYYR	GEPNVSyICSR
HBS1L	Q9Y450-2	Isoform 2 of HBS1-like protein	DKPSVEPVEEYDYEDLKESSNSVSNHQLSGFDQAR	1	S64	[19] Phospho (ST)	486.48	1473.09	966.96	1048.05	1984.26	2145.42	0.25	1.04	DYEDLKESSNSVSNH	DKPSVEPVEEYDYEDLKEsSNSVSNHQLSGFDQAR
HDGF	A8K8G0	Hepatoma-derived growth factor	RAGDLLEDSPKRPK	1	S133	[9] Phospho (ST)	48.7	3.19	2703.87	2381.42	693.48	1254.98	7.67	-1.44	AGDLLEDSPKRPKEA	RAGDLLEDsPKRPK
HDGF	A8K8G0	Hepatoma-derived growth factor	AGDLLEDSPKRPK	1	S133	[8] Phospho (ST);[8] Phospho (ST)	511.22	465.25	15588.2	12328.8	9527	8291.15	4.83	-0.64	AGDLLEDSPKRPKEA	AGDLLEDsPKRPK;AGDLLEDsPKRPK
HGS	I3L1P5	Hepatocyte growth factor-regulated tyrosine kinase substrate (Fragment)	VCEPCYEQLNR	1	Y200	[6] Phospho (Y)	4390.94	5542.22	328.83	411.61	805.56	474.39	-3.75	0.75	VRVCEPCYEQLNRKA	VCEPCyEQLNR
HIPK2	Q9H2X6-3	Isoform 3 of Homeodomain-interacting protein kinase 2	AVCSTYLQSR	1	Y361	[6] Phospho (Y)	24701	29937.5	2116.84	1943.99	3208.47	3687.13	-3.74	0.76	SKAVCSTYLQSRYYR	AVCSTyLQSR
HIPK3	Q9H422-2	Isoform 2 of Homeodomain-interacting protein kinase 3	ETDMSHSGWRLKTLEEHEAETGMK	3	T437|S440|T456	[2] Phospho (ST)|[5] Phospho (ST)|[21] Phospho (ST)|[23] Oxidation (M)	2.6	3.19	578.23	286.51	1	0.84	7.14	-8.79	FCKETDMSHSGWRLK;LEEHEAETGMKSKEA;TRFFCKETDMSHSGW	EtDMsHSGWRLKTLEEHEAEtGMK
HIPK3	Q9H422-2	Isoform 2 of Homeodomain-interacting protein kinase 3	TVCSTYLQSR	1	T358	[5] Phospho (ST)	8286.35	7564.51	546.72	444.21	893.93	774.02	-4.01	0.76	VSKTVCSTYLQSRYY	TVCStYLQSR
HIST1H1E	P10412	Histone H1.4	KASGPPVSELITK	1	S36	[3] Phospho (ST)	2.6	3.19	87.62	101.01	1	0.84	5.03	-6.68	GAAKRKASGPPVSEL	KAsGPPVSELITK
HIST1H1E	P10412	Histone H1.4	SETAPAAPAAPAPAEKTPVK	1	T18	[N-term] Acetyl (Protein N-term)|[17] Phospho (ST);[N-term] Acetyl (Protein N-term)|[17] Phospho (ST)	207.4	66.94	17544.7	22702.4	10568.9	10668.6	7.4	-0.91	APAPAEKTPVKKKAR	SETAPAAPAAPAPAEKtPVK;SETAPAAPAAPAPAEKtPVK
HIST1H1E	P10412	Histone H1.4	SETAPAAPAAPAPAEKTPVKK	1	T18	[N-term] Acetyl (Protein N-term)|[17] Phospho (ST);[N-term] Acetyl (Protein N-term)|[17] Phospho (ST)	2.6	160.65	11546.9	8969.19	6441.29	5326.62	8.96	-0.8	APAPAEKTPVKKKAR	SETAPAAPAAPAPAEKtPVKK;SETAPAAPAAPAPAEKtPVKK
HIST1H4A	P62805	Histone H4	ISGLIYEETR	1	Y52	[6] Phospho (Y)	69.89	3.19	0.83	120.2	1	0.84	-0.58	-3.44	KRISGLIYEETRGVL	ISGLIyEETR
HMGA1	P17096	High mobility group protein HMG-I/HMG-Y	KQPPVSPGTALVGSQKEPSEVPTPK	1	S36;T53	[6] Phospho (ST);[23] Phospho (ST)	107.5	18.07	4013.98	3550.24	1171.06	1102.46	6.42	-1.73	KEPSEVPTPKRPRGR;PRKQPPVSPGTALVG	KQPPVsPGTALVGSQKEPSEVPTPK;KQPPVSPGTALVGSQKEPSEVPtPK
HMGA1	P17096	High mobility group protein HMG-I/HMG-Y	KQPPVSPGTALVGSQKEPSEVPTPK	2	S36|T53	[6] Phospho (ST)|[23] Phospho (ST)	2.6	69.69	5804.3	4833.97	2584.92	1705.47	8.62	-1.34	KEPSEVPTPKRPRGR;PRKQPPVSPGTALVG	KQPPVsPGTALVGSQKEPSEVPtPK
HMGA1	P17096-2	Isoform HMG-Y of High mobility group protein HMG-I/HMG-Y	KQPPKEPSEVPTPK	1	S38;T42	[12] Phospho (ST);[8] Phospho (ST)	29.66	34.29	1422.13	1378.71	886.17	771.47	5.46	-0.76	KEPSEVPTPKRPRGR;KQPPKEPSEVPTPKR	KQPPKEPSEVPtPK;KQPPKEPsEVPTPK
HMGA1	P17096	High mobility group protein HMG-I/HMG-Y	KLEKEEEEGISQESSEEEQ	1	S103	[15] Phospho (ST)	61.5	105.35	979.73	1246.85	856.67	618.34	3.78	-0.6	EGISQESSEEEQ---	KLEKEEEEGISQESsEEEQ
HMGA2	Q1M185	HMGA2d'	KQQQEPTGEPSPK	1	S44	[11] Phospho (ST)	75.61	3.19	2940.92	2184.6	1605.67	1554.35	7.35	-0.68	QEPTGEPSPKRPRGR	KQQQEPTGEPsPK
HN1	J3KT51	Hematological and neurological-expressed 1 protein	RNSSEASSGDFLDLK	1	S87;S88	[3] Phospho (ST);[4] Phospho (ST)	259.76	562.24	10412.9	12001.7	5726.58	3691.08	4.87	-1.28	GLQRRNSSEASSGDF;SGLQRRNSSEASSGD	RNsSEASSGDFLDLK;RNSsEASSGDFLDLK
HNRNPA0	Q13151	Heterogeneous nuclear ribonucleoprotein A0	AVPKEDIYSGGGGGGSR	1	Y180	[8] Phospho (Y)	7658.55	10687.4	990.26	998.78	2381.42	2680.72	-3.19	1.35	AVPKEDIYSGGGGGG	AVPKEDIySGGGGGGSR
HNRNPA1	P09651-2	Isoform A1-A of Heterogeneous nuclear ribonucleoprotein A1	SESPKEPEQLRK	1	S6	[3] Phospho (ST);[3] Phospho (ST)	907.59	1017.42	21298.7	17248.3	74.51	25807.5	4.32	-3.79	--MSKSESPKEPEQL	SEsPKEPEQLRK;SEsPKEPEQLRK
HNRNPA1	P09651-3	Isoform 2 of Heterogeneous nuclear ribonucleoprotein A1	SESPKEPEQLR	1	S6	[3] Phospho (ST);[3] Phospho (ST);[3] Phospho (ST)	1029.02	758.72	26894.3	17598.9	12862.4	16683.1	4.62	-0.57	--MSKSESPKEPEQL	SEsPKEPEQLR;SEsPKEPEQLR;SEsPKEPEQLR
HNRNPA1	P09651-2	Isoform A1-A of Heterogeneous nuclear ribonucleoprotein A1	SSGPYGGGGQYFAKPR	1	Y289	[5] Phospho (Y);[5] Phospho (Y)	60478.2	76387.3	10945.7	11097	13581.2	9214.31	-2.62	0.02	GGRSSGPYGGGGQYF	SSGPyGGGGQYFAKPR;SSGPyGGGGQYFAKPR
HNRNPA2B1	P22626-2	Isoform A2 of Heterogeneous nuclear ribonucleoproteins A2/B1	NMGGPYGGGNYGPGGSGGSGGYGGR	1	Y324	[11] Phospho (Y);[11] Phospho (Y)	12659.5	19375	1505.99	1238.08	1572.01	1290.09	-3.52	0.06	GPYGGGNYGPGGSGG	NMGGPYGGGNyGPGGSGGSGGYGGR;NMGGPYGGGNyGPGGSGGSGGYGGR
HNRNPA3	E7EWI9	Heterogeneous nuclear ribonucleoprotein A3	SSGSPYGGGYGSGGGSGGYGSR	1	S302	[4] Phospho (ST)	2.6	3.19	1950.31	1163.33	515.15	758.7	9.03	-1.27	FGGRSSGSPYGGGYG	SSGsPYGGGYGSGGGSGGYGSR
HNRNPD	D6RAF8	Heterogeneous nuclear ribonucleoprotein D0 (Fragment)	IDASKNEEDEGHSNSSPR	1	S80;S83	[13] Phospho (ST);[16] Phospho (ST);[13] Phospho (ST)	454.9	398.5	76558.6	33280	39852.3	36032.9	6.89	-0.41	DEGHSNSSPRHSEAA;NEEDEGHSNSSPRHS	IDASKNEEDEGHsNSSPR;IDASKNEEDEGHSNSsPR;IDASKNEEDEGHsNSSPR
HNRNPH2	P55795	Heterogeneous nuclear ribonucleoprotein H2	DLNYCFSGMSDHR	1	Y266	[4] Phospho (Y)	2970.85	1770.45	297.75	413.38	290.39	424.98	-2.71	0	RFGRDLNYCFSGMSD	DLNyCFSGMSDHR
HNRNPL	P14866	Heterogeneous nuclear ribonucleoprotein L	TDNAGDQHGGGGGGGGGAGAAGGGGGGENYDDPHKTPASPVVHIR	1	Y92	[30] Phospho (Y);[30] Phospho (Y)	6237.92	5126.28	1740.96	2641.49	4922.61	3968.75	-1.4	1.04	GGGGGENYDDPHKTP	TDNAGDQHGGGGGGGGGAGAAGGGGGGENyDDPHKTPASPVVHIR;TDNAGDQHGGGGGGGGGAGAAGGGGGGENyDDPHKTPASPVVHIR
HNRNPR	Q2L7G6	Heterogeneous nuclear ribonucleoprotein R	STAYEDYYYHPPPR	1	Y396	[7] Phospho (Y);[7] Phospho (Y)	34058.9	45493.7	11126.3	11600	18035.4	18171.7	-1.79	0.67	RSTAYEDYYYHPPPR	STAYEDyYYHPPPR;STAYEDyYYHPPPR
HNRNPR	Q2L7G6	Heterogeneous nuclear ribonucleoprotein R	ESDLSHVQNKSAFLCGVMK	2	S86|S95	[N-term] Glu->pyro-Glu (N-term E)|[2] Phospho (ST)|[11] Phospho (ST)	4527.4	8760.57	2720.05	2581.48	8320.48	5249.01	-1.25	1.32	LSHVQNKSAFLCGVM;VLQQFKESDLSHVQN	EsDLSHVQNKsAFLCGVMK
HNRNPU	Q00839-2	Isoform Short of Heterogeneous nuclear ribonucleoprotein U	AKSPQPPVEEEDEHFDDTVVCLDTYNCDLHFK	1	S252	[3] Phospho (ST);[3] Phospho (ST)	4535.53	3569.28	30052.1	30894.3	16695.3	27235.3	2.92	-0.51	NKYSRAKSPQPPVEE	AKsPQPPVEEEDEHFDDTVVCLDTYNCDLHFK;AKsPQPPVEEEDEHFDDTVVCLDTYNCDLHFK
HNRNPU	Q00839-2	Isoform Short of Heterogeneous nuclear ribonucleoprotein U	GYFEYIEENKYSR	1	S248	[12] Phospho (ST);[12] Phospho (ST)	7579.11	9066.71	2897.74	4520.59	5292.93	3193.53	-1.2	0.18	YIEENKYSRAKSPQP	GYFEYIEENKYsR;GYFEYIEENKYsR
HNRNPUL2	Q1KMD3	Heterogeneous nuclear ribonucleoprotein U-like protein 2	REEDEPEERSGDETPGSEVPGDK	1	S161	[10] Phospho (ST)	21.7	3.19	920.16	413.6	912.7	1076.96	6.21	0.68	EDEPEERSGDETPGS	REEDEPEERsGDETPGSEVPGDK
HSP90AA1	P07900-2	Isoform 2 of Heat shock protein HSP 90-alpha	LVTSPCCIVTSTYGWTANMER	1	Y726	[13] Phospho (Y)	1302.89	1517.2	673.4	949.39	575.15	605.8	-0.81	-0.44	CCIVTSTYGWTANME	LVTSPCCIVTSTyGWTANMER
HSP90AA1	P07900-2	Isoform 2 of Heat shock protein HSP 90-alpha	ESEDKPEIEDVGSDEEEEKK	1	S385	[13] Phospho (ST)	323	3.31	2985.88	2146.03	3890.57	2935.82	6.27	0.42	PEIEDVGSDEEEEKK	ESEDKPEIEDVGsDEEEEKK
HSP90AA1	P07900-2	Isoform 2 of Heat shock protein HSP 90-alpha	ESEDKPEIEDVGSDEEEEKKDGDK	1	S385	[13] Phospho (ST);[13] Phospho (ST)	10510.1	101.18	21270.4	16865.9	39786.3	39886.9	4.2	1.07	PEIEDVGSDEEEEKK	ESEDKPEIEDVGsDEEEEKKDGDK;ESEDKPEIEDVGsDEEEEKKDGDK
HSP90AB1	P08238	Heat shock protein HSP 90-beta	IEDVGSDEEDDSGK	1	S255	[6] Phospho (ST)	899.65	424.34	6732.49	4607.43	3593.9	4668.79	3.17	-0.44	PKIEDVGSDEEDDSG	IEDVGsDEEDDSGK
HSP90AB1	P08238	Heat shock protein HSP 90-beta	IEDVGSDEEDDSGKDKK	1	S255	[6] Phospho (ST)	804.99	1170.52	186209	98996.1	120749	157065	7.13	0.02	PKIEDVGSDEEDDSG	IEDVGsDEEDDSGKDKK
HSP90AB1	P08238	Heat shock protein HSP 90-beta	IEDVGSDEEDDSGKDK	1	S255	[6] Phospho (ST);[6] Phospho (ST);[6] Phospho (ST)	879.24	622.43	157159	89604.2	121510	130345	7.33	0.08	PKIEDVGSDEEDDSG	IEDVGsDEEDDSGKDK;IEDVGsDEEDDSGKDK;IEDVGsDEEDDSGKDK
HSP90AB1	P08238	Heat shock protein HSP 90-beta	LVSSPCCIVTSTYGWTANMER	1	Y596	[13] Phospho (Y);[13] Phospho (Y)	9024.38	11462.5	3810.17	4307.02	5208.3	4081.66	-1.33	0.19	CCIVTSTYGWTANME	LVSSPCCIVTSTyGWTANMER;LVSSPCCIVTSTyGWTANMER
HSP90AB1	P08238	Heat shock protein HSP 90-beta	IRYESLTDPSKLDSGK	1	Y56	[3] Phospho (Y)	1054.33	543.75	247.96	332.95	798.47	612.69	-1.4	1.28	DALDKIRYESLTDPS	IRyESLTDPSKLDSGK
HSPA1B	F8VZJ4	Heat shock 70 kDa protein 1A/1B	TTPSYVAFTDTER	1	Y41	[5] Phospho (Y)	998.97	1924.92	394.91	338.55	376.28	376.59	-1.92	0.04	GNRTTPSYVAFTDTE	TTPSyVAFTDTER
HSPA1B	F8VZJ4	Heat shock 70 kDa protein 1A/1B	ELEQVCNPIISGLYQGAGGPGPGGFGAQGPK	1	Y588	[14] Phospho (Y)	5825.19	7777.74	2214.93	1823.34	4017.82	1931.19	-1.74	0.47	NPIISGLYQGAGGPG	ELEQVCNPIISGLyQGAGGPGPGGFGAQGPK
HSPB1	F8WE04	Heat shock protein beta-1	QLSSGVSEIR	1	S82;S83	[N-term] Gln->pyro-Glu (N-term Q)|[4] Phospho (ST);[3] Phospho (ST)	9.82	4.28	2319.43	1578.9	440.54	657.45	8.21	-1.83	ALSRQLSSGVSEIRH;RALSRQLSSGVSEIR	QLSsGVSEIR;QLsSGVSEIR
HSPH1	B4DYH1	Heat shock 105kDa/110kDa protein 1, isoform CRA_b	IESPKLER	1	S811	[3] Phospho (ST);[3] Phospho (ST)	143.29	65.88	4339.77	3568.12	2395.99	2625.18	5.34	-0.65	QPKPKIESPKLERTP	IEsPKLER;IEsPKLER
IGF1R	C9J5X1	Insulin-like growth factor 1 receptor	RRDVMQVANTTMSSR	2	T748|T749	[5] Oxidation (M)|[10] Phospho (ST)|[11] Phospho (ST)	161.78	3.19	0.83	255.7	114.72	330.46	-0.64	3.74	DVMQVANTTMSSRSR;VMQVANTTMSSRSRN	RRDVMQVANttMSSR
ILF3	G5E9M5	Interleukin enhancer binding factor 3, 90kDa, isoform CRA_b	RPMEEDGEEKSPSK	1	S382	[11] Phospho (ST);[11] Phospho (ST)	2.6	26.53	2347.27	1414.51	879.03	1023.55	7.78	-0.94	EEDGEEKSPSKKKKK	RPMEEDGEEKsPSK;RPMEEDGEEKsPSK
ILF3	G5E9M5	Interleukin enhancer binding factor 3, 90kDa, isoform CRA_b	GYNHGQGSYSYSNSYNSPGGGGGSDYNYESK	1	S796	[17] Phospho (ST)	9906.43	9421.77	3143.18	1234.96	4936.17	2870.01	-2.29	0.93	SYSNSYNSPGGGGGS	GYNHGQGSYSYSNSYNsPGGGGGSDYNYESK
INCENP	Q9NQS7-2	Isoform 2 of Inner centromere protein	ISYVQDENRDPIR	1	Y73	[3] Phospho (Y)	454.88	502.18	273.53	281.28	881.48	434.97	-0.78	1.16	RKKRRISYVQDENRD	ISyVQDENRDPIR
INCENP	Q9NQS7-2	Isoform 2 of Inner centromere protein	ISYVQDENRDPIRR	1	Y73	[3] Phospho (Y)	2146.43	787.01	362.89	234.57	945.62	716.03	-2.16	1.5	RKKRRISYVQDENRD	ISyVQDENRDPIRR
INPPL1	O15357-2	Isoform 2 of Phosphatidylinositol 3,4,5-trisphosphate 5-phosphatase 2	TLSEVDYAPAGPAR	1	Y893	[7] Phospho (Y)	1430.2	1184.9	493.32	440.03	545.51	467.55	-1.48	0.12	KTLSEVDYAPAGPAR	TLSEVDyAPAGPAR
IRF2BP2	Q7Z5L9-2	Isoform 2 of Interferon regulatory factor 2-binding protein 2	RKPSPEPEGEVGPPK	1	S344	[4] Phospho (ST)	2.6	32.96	410.43	390.24	37.75	149.43	5.44	-2.41	TARKRKPSPEPEGEV	RKPsPEPEGEVGPPK
IRF2BPL	Q9H1B7	Interferon regulatory factor 2-binding protein-like	KASPEPPDSAEGALK	1	S547	[3] Phospho (ST)	2.6	3.19	1337.83	1024.33	956.51	740.35	8.67	-0.48	SLRKRKASPEPPDSA	KAsPEPPDSAEGALK
ITGA3	P26006	Integrin alpha-3	SQPSETERLTDDY	1	Y1051	[13] Phospho (Y)	4973.42	9758.22	27.28	12.59	108.26	0.84	-8.55	-0.95	TERLTDDY-------	SQPSETERLTDDy
ITGB1	P05556	Integrin beta-1	WDTGENPIYK	1	Y783	[9] Phospho (Y)	25526.9	29424	1867.47	1853.42	2988.12	2563.83	-3.88	0.57	DTGENPIYKSAVTTV	WDTGENPIyK
ITGB4	P16144-2	Isoform Beta-4A of Integrin beta-4	VCAYGAQGEGPYSSLVSCR	1	Y1207	[12] Phospho (Y)	3805.6	3016.36	312.02	390.59	535.26	162.91	-3.28	-0.24	GAQGEGPYSSLVSCR	VCAYGAQGEGPySSLVSCR
ITSN2	Q9NZM3-2	Isoform 2 of Intersectin-2	REEPEALYAAVNK	1	Y941	[8] Phospho (Y);[8] Phospho (Y)	46530	57519.4	10454.5	9415.33	28539.7	23769.7	-2.38	1.39	REEPEALYAAVNKKP	REEPEALyAAVNK;REEPEALyAAVNK
ITSN2	Q9NZM3-2	Isoform 2 of Intersectin-2	EEPEALYAAVNK	1	Y941	[7] Phospho (Y)	46986	42538.9	8130.83	6646.16	20145.1	22905.6	-2.6	1.55	REEPEALYAAVNKKP	EEPEALyAAVNK
JUP	F5GWP8;K7ERP3	Junction plakoglobin (Fragment)	VTEWQQTYTYDSGIHSGANTCVPSVSSK	1	Y20;Y22	[8] Phospho (Y);[10] Phospho (Y)	31881.8	43045.6	7495.06	3458.46	11341.2	8628.18	-2.86	0.96	EWQQTYTYDSGIHSG;VTEWQQTYTYDSGIH	VTEWQQTyTYDSGIHSGANTCVPSVSSK;VTEWQQTYTyDSGIHSGANTCVPSVSSK
KAZN	Q674X7-3	Isoform 3 of Kazrin	QSQQTLYHSHPPHPADR	1	Y288	[N-term] Gln->pyro-Glu (N-term Q)|[7] Phospho (Y)	6385.03	4571.79	20.55	412.85	631.33	660.15	-5.87	2.81	RQSQQTLYHSHPPHP	QSQQTLyHSHPPHPADR
KIAA0284	J3KQR7	Protein KIAA0284	EPSYFEIPTK	1	S225	[3] Phospho (ST)	785.49	404.67	219.16	565.6	884.14	903.46	-0.68	1.34	CSFRREPSYFEIPTK	EPsYFEIPTK
KIAA1217	Q5T5P2	Sickle tail protein homolog	NEGFYADPYLYHEGR	1	Y393	[5] Phospho (Y);[5] Phospho (Y)	4658.64	3843.55	325.69	458.9	323.51	183.52	-3.45	-0.67	MYRNEGFYADPYLYH	NEGFyADPYLYHEGR;NEGFyADPYLYHEGR
KIAA1430	Q9P2B7	UPF0501 protein KIAA1430	KQENVSQEIYEDVEDLKNNSK	1	Y292	[10] Phospho (Y)	665.19	691.24	275.38	604.99	409.94	711.94	-0.73	0.4	ENVSQEIYEDVEDLK	KQENVSQEIyEDVEDLKNNSK
KIAA1598	A0MZ66-3	Isoform 3 of Shootin-1	EQAIGEYEDLRAENQK	1	Y24	[7] Phospho (Y)	440.2	1376.26	306.62	411.46	958.38	681.15	-1.13	1.19	KEQAIGEYEDLRAEN	EQAIGEyEDLRAENQK
KIRREL	B4DN67	Kin of IRRE-like protein 1	TPYEAYDPIGK	1	Y624	[6] Phospho (Y)	7342.93	6388.55	747.88	675.38	1187.91	1340.65	-3.27	0.83	ERTPYEAYDPIGKYA	TPYEAyDPIGK
KRT18	P05783	Keratin, type I cytoskeletal 18	STFSTNYR	1	T11	[5] Phospho (ST);[5] Phospho (ST)	7500.74	10494	1249.66	1003.09	4967.15	4804.45	-2.99	2.13	TTRSTFSTNYRSLGS	STFStNYR;STFStNYR
KRT77	Q7Z794	Keratin, type II cytoskeletal 1b	SHQFSSQSAFSSMSRRVYSTSSSAGSGGGSPAVGSVCYAR	2	S20|T21	[N-term] Acetyl (Protein N-term)|[13] Oxidation (M)|[19] Phospho (ST)|[20] Phospho (ST)	698.1	545.66	990.96	582.13	1275.6	1245.14	0.3	0.73	MSRRVYSTSSSAGSG;SMSRRVYSTSSSAGS	SHQFSSQSAFSSMSRRVYstSSSAGSGGGSPAVGSVCYAR
LARP7	H0YA82	La-related protein 7 (Fragment)	SSSEDAESLAPR	1	S81	[3] Phospho (ST)	2.6	62.35	89.54	117.22	1	0.84	3.01	-6.8	GKRKRSSSEDAESLA	SSsEDAESLAPR
LARP7	H0YA82	La-related protein 7 (Fragment)	SRPTSEGSDIESTEPQK	1	S42	[8] Phospho (ST)	2.6	3.19	842.53	0.75	1	147.4	3.13	-1.05	SRPTSEGSDIESTEP	SRPTSEGsDIESTEPQK
LASP1	B4DGQ0	LIM and SH3 domain protein 1	RPLEQQQPHHIPTSAPVYQQPQQQPVAQSYGGYKEPAAPVSIQR	1	Y115	[18] Phospho (Y)	21819.2	18524.8	8390.08	6585.7	17301.1	9201.88	-1.44	0.76	IPTSAPVYQQPQQQP	RPLEQQQPHHIPTSAPVyQQPQQQPVAQSYGGYKEPAAPVSIQR
LASP1	B4DGQ0	LIM and SH3 domain protein 1	RPLEQQQPHHIPTSAPVYQQPQQQPVAQSYGGYK	1	Y115	[18] Phospho (Y)	2709.91	3611.78	1720.39	712.8	2280.07	2790.37	-1.5	1.19	IPTSAPVYQQPQQQP	RPLEQQQPHHIPTSAPVyQQPQQQPVAQSYGGYK
LDHA	F5GXU1	L-lactate dehydrogenase A chain	DQLIYNLLKEEQTPQNK	1	Y10	[5] Phospho (Y);[5] Phospho (Y)	5223.7	7001.28	1931.17	3580.02	5431.39	4307.84	-1.2	0.88	TLKDQLIYNLLKEEQ	DQLIyNLLKEEQTPQNK;DQLIyNLLKEEQTPQNK
LDHA	F5GXH2	L-lactate dehydrogenase A chain (Fragment)	TPKIVSGKDYNVTANSK	2	S79|Y83	[6] Phospho (ST)|[10] Phospho (Y)	1349.37	2644.28	1564.94	1931.67	5532.79	4008.02	-0.12	1.44	KIVSGKDYNVTANSK;LRTPKIVSGKDYNVT	TPKIVsGKDyNVTANSK
LDLR	H0YNT7	Low-density lipoprotein receptor	TTEDEVHICHNQDGYSYPSR	2	Y724|S725	[15] Phospho (Y)|[16] Phospho (ST)	6467.65	1085.04	0.83	0.75	1	0.84	-11.71	0.22	CHNQDGYSYPSRQMV;ICHNQDGYSYPSRQM	TTEDEVHICHNQDGysYPSR
LDLR	H0YNT7	Low-density lipoprotein receptor	TTEDEVHICHNQDGYSYPSR	1	Y724	[15] Phospho (Y)	143890	179782	1909.72	1329.83	7990.35	5393.3	-6.66	2.04	ICHNQDGYSYPSRQM	TTEDEVHICHNQDGySYPSR
LIMA1	Q9UHB6-4	Isoform 4 of LIM domain and actin-binding protein 1	SRPFTVAASFQSTSVKSPK	1	S605	[17] Phospho (ST)	2.6	3.19	0.83	96.48	1	20.19	1.64	-0.99	FQSTSVKSPKTVSPP	SRPFTVAASFQSTSVKsPK
LIMA1	Q9UHB6-4	Isoform 4 of LIM domain and actin-binding protein 1	ETPHSPGVEDAPIAK	1	S491	[5] Phospho (ST);[5] Phospho (ST)	2.6	92.49	3644.91	3313.23	2019.37	1978.53	7.81	-0.8	NARETPHSPGVEDAP	ETPHsPGVEDAPIAK;ETPHsPGVEDAPIAK
LIMA1	Q9UHB6-4	Isoform 4 of LIM domain and actin-binding protein 1	SEVQQPVHPKPLSPDSR	1	S363	[13] Phospho (ST)	2.6	3.19	2129.51	1598.04	1347.02	1872.23	9.32	-0.22	PVHPKPLSPDSRASS	SEVQQPVHPKPLsPDSR
LMNA	P02545-3	Isoform ADelta10 of Prelamin-A/C	SGAQASSTPLSPTR	1	S22	[11] Phospho (ST)	131.54	164.59	2070.48	1507.66	1489.74	995.34	3.59	-0.54	QASSTPLSPTRITRL	SGAQASSTPLsPTR
LPP	C9JUT4	LIM domain containing preferred translocation partner in lipoma, isoform CRA_e	NDSDPTYGQQGHPNTWK	1	T325;Y317	[7] Phospho (Y);[15] Phospho (ST)	14040.4	9795.25	1473.87	1365.13	377.16	5216.05	-3.05	-0.02	GQQGHPNTWKREPGY;RNDSDPTYGQQGHPN	NDSDPTyGQQGHPNTWK;NDSDPTYGQQGHPNtWK
LRWD1	Q9UFC0	Leucine-rich repeat and WD repeat-containing protein 1	ANSPEKPPEAGAAHKPR	1	S212	[3] Phospho (ST)	2.6	3.19	975.27	30.49	1	0.84	5.9	-7.55	TQVQKANSPEKPPEA	ANsPEKPPEAGAAHKPR
LSM14A	B4DTG6	Protein LSM14 homolog A	SPVSTRPLPSASQK	1	S178	[4] Phospho (ST)	48.57	6.79	3035.58	2742.23	1760.66	1572	7.31	-0.79	VGRRSPVSTRPLPSA	SPVsTRPLPSASQK
LSR	Q86X29-2	Isoform 2 of Lipolysis-stimulated lipoprotein receptor	SRDPHYDDFR	1	Y493	[6] Phospho (Y)	41763.4	69181.6	3722.07	2936.36	1051.28	5956.25	-4.02	-0.4	PRSRDPHYDDFRSRE	SRDPHyDDFR
LYN	P07948-2	Isoform 2 of Tyrosine-protein kinase Lyn	VIEDNEYTAR	1	T377;Y376	[7] Phospho (Y);[8] Phospho (ST);[7] Phospho (Y);[8] Phospho (ST)	17011.5	28578	3517.15	3680.74	6389.31	6532.06	-2.62	0.84	RVIEDNEYTAREGAK;VIEDNEYTAREGAKF	VIEDNEyTAR;VIEDNEYtAR;VIEDNEyTAR;VIEDNEYtAR
MAGI1	H7C535	Membrane-associated guanylate kinase, WW and PDZ domain-containing protein 1 (Fragment)	IEDPVYGIYYVDHINR	1	Y254	[6] Phospho (Y);[6] Phospho (Y)	2112.2	2278.06	492.7	1079.41	845.81	692.47	-1.59	0.07	EKIEDPVYGIYYVDH	IEDPVyGIYYVDHINR;IEDPVyGIYYVDHINR
MAP1B	P46821	Microtubule-associated protein 1B	TPEDGDYSYEIIEK	1	S1939	[8] Phospho (ST)	2266.21	1054.24	530.34	636.05	1268.09	942.04	-1.41	0.91	TPEDGDYSYEIIEKT	TPEDGDYsYEIIEK
MAP1B	P46821	Microtubule-associated protein 1B	SPDEEDYDYESYEK	1	Y1889	[9] Phospho (Y)	878.34	282.61	462.25	279.93	956.23	765.75	-0.47	1.25	PDEEDYDYESYEKTT	SPDEEDYDyESYEK
MAP4	F8W9U4	Microtubule-associated protein	VGSLDNVGHLPAGGAVK	1	S766	[3] Phospho (ST)	243.17	3.19	667.49	1190.42	172	264.39	5	-2.06	KAQAKVGSLDNVGHL	VGsLDNVGHLPAGGAVK
MAP4	E7EVA0	Microtubule-associated protein	DMESPTKLDVTLAK	1	S297	[4] Phospho (ST)	2.6	3.19	1365.47	1499.02	469.32	419.74	8.96	-1.69	ALAKDMESPTKLDVT	DMEsPTKLDVTLAK
MAPK1	P28482	Mitogen-activated protein kinase 1	VADPDHDHTGFLTEYVATR	1	T190;Y187	[15] Phospho (Y);[18] Phospho (ST)	23066.7	16132	4207.75	3751.1	26171.4	21042.5	-2.28	2.56	FLTEYVATRWYRAPE;HTGFLTEYVATRWYR	VADPDHDHTGFLTEyVATR;VADPDHDHTGFLTEYVAtR
MAPK14	B4E0K5	Mitogen-activated protein kinase 14	HTDDEMTGYVATR	1	Y105	[9] Phospho (Y);[9] Phospho (Y)	60935.4	89485.9	8890.86	7119.88	17436.6	21826.8	-3.21	1.29	TDDEMTGYVATRWYR	HTDDEMTGyVATR;HTDDEMTGyVATR
MAPK1IP1L	Q8NDC0	MAPK-interacting and spindle-stabilizing protein-like	SDEFSLADALPEHSPAK	1	S15	[N-term] Acetyl (Protein N-term)|[14] Phospho (ST)	84.65	3.19	238.87	532.6	226.97	215.25	4.44	-0.69	ADALPEHSPAKTSAV	SDEFSLADALPEHsPAK
MAPK3	E9PQW4	Mitogen-activated protein kinase 3	IADPEHDHTGFLTEYVATR	1	Y204	[15] Phospho (Y)	6941.2	6468.36	1875.78	1347.05	10159.6	12763.8	-2.08	2.84	HTGFLTEYVATRWYR	IADPEHDHTGFLTEyVATR
MAPT	C9JDD6	Microtubule-associated protein tau	SGYSSPGSPGTPGSR	1	T540	[11] Phospho (ST)	195.29	1066.07	1066.74	576.92	271.27	441.93	0.78	-1.18	SSPGSPGTPGSRSRT	SGYSSPGSPGtPGSR
MARCKS	P29966	Myristoylated alanine-rich C-kinase substrate	GEPAAAAAPEAGASPVEK	1	S101	[14] Phospho (ST)	2.6	18.74	302.77	272.77	75.23	132.66	5.36	-1.52	AAPEAGASPVEKEAP	GEPAAAAAPEAGAsPVEK
MARCKSL1	P49006	MARCKS-related protein	GDVTAEEAAGASPAK	1	S22	[12] Phospho (ST)	2.6	52.24	495.55	487.39	140.23	350.08	5.4	-1.15	AEEAAGASPAKANGQ	GDVTAEEAAGAsPAK
MARK2	E9PC69	Serine/threonine-protein kinase MARK2	DQQNLPYGVTPASPSGHSQGR	1	T617	[10] Phospho (ST)	3751.33	3518.45	393.35	384.17	1322.23	739.58	-3.22	1.35	QNLPYGVTPASPSGH	DQQNLPYGVtPASPSGHSQGR
MATR3	D6REM6	Matrin-3	MDYEDDRLR	1	Y219	[3] Phospho (Y)	1299.04	1275.31	423.5	564.91	1	670.01	-1.4	-4.24	GYYDRMDYEDDRLRD	MDyEDDRLR
MCM2	P49736	DNA replication licensing factor MCM2	GLLYDSDEEDEERPAR	1	S139	[6] Phospho (ST)	71.3	3.19	1096.86	2129.67	95.47	1300.55	6.66	-2.12	RRGLLYDSDEEDEER	GLLYDsDEEDEERPAR
MCM2	P49736	DNA replication licensing factor MCM2	RTDALTSSPGR	1	S41	[8] Phospho (ST)	2.6	89	1442.26	1111.72	556.54	554.96	6.38	-1.19	RTDALTSSPGRDLPP	RTDALTSsPGR
MCM2	C9JZ21	DNA replication licensing factor MCM2 (Fragment)	GNDPLTSSPGR	1	S18	[8] Phospho (ST)	177.35	289.27	3365.92	2182.63	1227.42	1474.37	3.58	-1.01	GNDPLTSSPGRSSRR	GNDPLTSsPGR
MCM2	P49736	DNA replication licensing factor MCM2	VSSRAIFTTGQGASAVGLTAYVQRHPVSR	5	S541|T546|T547|S552|T557;S541|T546|T547|S552|Y559	[3] Phospho (ST)|[8] Phospho (ST)|[9] Phospho (ST)|[14] Phospho (ST)|[21] Phospho (Y);[3] Phospho (ST)|[8] Phospho (ST)|[9] Phospho (ST)|[14] Phospho (ST)|[19] Phospho (ST);[3] Phospho (ST)|[8] Phospho (ST)|[9] Phospho (ST)|[14] Phospho (ST)|[19] Phospho (ST)	17611.3	7638.83	56046.6	103564	86473.1	74610	2.72	0.08	FTTGQGASAVGLTAY;GASAVGLTAYVQRHP;KYIEKVSSRAIFTTG;SAVGLTAYVQRHPVS;SSRAIFTTGQGASAV;VSSRAIFTTGQGASA	VSsRAIFttGQGAsAVGLTAyVQRHPVSR;VSsRAIFttGQGAsAVGLtAYVQRHPVSR;VSsRAIFttGQGAsAVGLtAYVQRHPVSR
MET	P08581	Hepatocyte growth factor receptor	DMYDKEYYSVHNK	1	Y1234	[7] Phospho (Y);[7] Phospho (Y);[2] Oxidation (M)|[7] Phospho (Y);[2] Oxidation (M)|[7] Phospho (Y)	587513	738496	26738.6	22097.1	37010.8	39498.2	-4.76	0.65	RDMYDKEYYSVHNKT	DMYDKEyYSVHNK;DMYDKEyYSVHNK;DMYDKEyYSVHNK;DMYDKEyYSVHNK
MET	P08581	Hepatocyte growth factor receptor	DMYDKEYYSVHNK	2	Y1235|S1236	[8] Phospho (Y)|[9] Phospho (ST);[8] Phospho (Y)|[9] Phospho (ST)	221905	211544	5292.98	7494.85	13650.3	10268.9	-5.1	0.91	DMYDKEYYSVHNKTG;MYDKEYYSVHNKTGA	DMYDKEYysVHNK;DMYDKEYysVHNK
MET	P08581	Hepatocyte growth factor receptor	SNSEIICCTTPSLQQLNLQLPLK	3	S794|S796|S805	[1] Phospho (ST)|[3] Phospho (ST)|[12] Phospho (ST)	8.12	95.09	115.73	379.25	476.34	603.64	2.91	1.36	ACQHRSNSEIICCTT;IICCTTPSLQQLNLQ;TVACQHRSNSEIICC	sNsEIICCTTPsLQQLNLQLPLK
MET	P08581	Hepatocyte growth factor receptor	SVSPTTEMVSNESVDYR	1	Y1003	[16] Phospho (Y)	7658.33	4503.13	360.75	534.86	1277.94	1315.96	-3.74	1.56	VSNESVDYRATFPED	SVSPTTEMVSNESVDyR
MINK1	Q8N4C8-4	Isoform 4 of Misshapen-like kinase 1	NLLHADSNGYTNLPDVVQPSHSPTENSK	1	S883	[7] Phospho (ST)	2370.2	4946.21	1303.56	1108.83	3203.62	2882.69	-1.51	1.34	RNLLHADSNGYTNLP	NLLHADsNGYTNLPDVVQPSHSPTENSK
MINK1	Q8N4C8-4	Isoform 4 of Misshapen-like kinase 1	FQQMDVLEGLNLLITISGKR	1	S1056	[17] Phospho (ST)	3526.72	2492.45	504.1	532.22	2717.75	1357.18	-2.52	1.89	LNLLITISGKRNKLR	FQQMDVLEGLNLLITIsGKR
MKI67	P46013	Antigen KI-67	IACKSPPPESVDTPTSTK	1	S1131	[5] Phospho (ST)	2.6	4.24	780.38	368.11	36.52	57.89	7.34	-3.54	TTKIACKSPPPESVD	IACKsPPPESVDTPTSTK
MKI67	P46013	Antigen KI-67	AVGASFPLYEPAK	1	Y340	[9] Phospho (Y)	2381.97	3953.8	1090.44	1244.53	1372.51	847.64	-1.4	-0.11	VGASFPLYEPAKMKT	AVGASFPLyEPAK
MLLT4	P55196-5	Isoform 5 of Afadin	EYFTFPASK	1	Y1229	[2] Phospho (Y)	1368.98	1010.27	259.38	230.11	164.94	281.3	-2.27	-0.18	TQTYTREYFTFPASK	EyFTFPASK
MPZL1	O95297-4	Isoform 4 of Myelin protein zero-like protein 1	SLPSGSHQGPVIYAQLDHSGGHHSDK	1	Y117	[13] Phospho (Y);[13] Phospho (Y);[13] Phospho (Y)	68589.4	119514	10589.7	10058.8	22074.7	17678	-3.13	0.94	SHQGPVIYAQLDHSG	SLPSGSHQGPVIyAQLDHSGGHHSDK;SLPSGSHQGPVIyAQLDHSGGHHSDK;SLPSGSHQGPVIyAQLDHSGGHHSDK
MRPS28	H0YC42	28S ribosomal protein S28, mitochondrial (Fragment)	MGSPKNVESFASMLRHSPLTQMGPAK	1	S11	[1] Oxidation (M)|[12] Phospho (ST)	2904.82	3876.02	428.87	601.13	2186.75	1589.92	-2.72	1.88	PKNVESFASMLRHSP	MGSPKNVESFAsMLRHSPLTQMGPAK
MST1R	Q04912-2	Isoform Delta-RON of Macrophage-stimulating protein receptor	DILDREYYSVQQHR	1	Y1189	[7] Phospho (Y)	13431.6	15604.1	585.94	508.81	1224.25	1020.73	-4.73	1.03	RDILDREYYSVQQHR	DILDREyYSVQQHR
MUC16	B5ME49	Mucin-16	LPHSEITTLVSRGAGDVPRPSSLPVEETSPPSSQLSLSAMISPSPVSSTLPASSHSSSASVTSLLTPGQVK	19	T7368|T7369|S7372|S7382|S7383|T7389|S7390|S7393|S7394|S7397|S7399|S7403|S7405|S7408|S7409|T7410|S7414|S7415|S7417	[7] Phospho (ST)|[8] Phospho (ST)|[11] Phospho (ST)|[21] Phospho (ST)|[22] Phospho (ST)|[28] Phospho (ST)|[29] Phospho (ST)|[32] Phospho (ST)|[33] Phospho (ST)|[36] Phospho (ST)|[38] Phospho (ST)|[40] Oxidation (M)|[42] Phospho (ST)|[44] Phospho (ST)|[47] Phospho (ST)|[48] Phospho (ST)|[49] Phospho (ST)|[53] Phospho (ST)|[54] Phospho (ST)|[56] Phospho (ST)	2.6	20.76	720.96	3155.65	1	81.86	7.68	-7.38	AGDVPRPSSLPVEET;EETSPPSSQLSLSAM;GDVPRPSSLPVEETS;ISPSPVSSTLPASSH;LPHSEITTLVSRGAG;LSAMISPSPVSSTLP;LSLSAMISPSPVSST;MISPSPVSSTLPASS;PSSQLSLSAMISPSP;RLPHSEITTLVSRGA;SEITTLVSRGAGDVP;SLPVEETSPPSSQLS;SPPSSQLSLSAMISP;SPSPVSSTLPASSHS;SSLPVEETSPPSSQL;SSTLPASSHSSSASV;TLPASSHSSSASVTS;VEETSPPSSQLSLSA;VSSTLPASSHSSSAS	LPHSEIttLVsRGAGDVPRPssLPVEEtsPPssQLsLsAMIsPsPVsstLPAssHsSSASVTSLLTPGQVK
MUC16	B5ME49	Mucin-16	FTMSVTESTHHLSTDLLPSAETISTGTVMPSLSEAMTSFATTGVPR	1	S10269	[19] Phospho (ST)|[36] Oxidation (M)	3125.91	2959.07	2804.79	1193.82	555.83	713.92	-0.73	-1.54	LSTDLLPSAETISTG	FTMSVTESTHHLSTDLLPsAETISTGTVMPSLSEAMTSFATTGVPR
MUC16	Q8WXI7	Mucin-16	VTMSSTFSTQRVTTSMIMDTVETSR	2	T1166|S1188	[2] Phospho (ST)|[3] Oxidation (M)|[16] Oxidation (M)|[18] Oxidation (M)|[24] Phospho (ST)	2712.02	843.29	1919.84	3561.94	312.68	27638.6	0.79	0.17	IMDTVETSRWNMPNL;SSPTPKVTMSSTFST	VtMSSTFSTQRVTTSMIMDTVETsR
MUC16	Q8WXI7	Mucin-16	ILATSKDSK	1	T5109	[4] Phospho (ST)	15839.7	14906.4	3638.37	7104.77	14176.5	9378.63	-1.6	1.18	TSDKILATSKDSKDT	ILAtSKDSK
MUC16	Q8WXI7	Mucin-16	TSSPSSFLSSPAMTTPSLISSTLPEDK	1	T5060	[13] Oxidation (M)|[22] Phospho (ST)	78.21	3.34	24	16.41	1021.12	306.35	0.3	4.82	TPSLISSTLPEDKLS	TSSPSSFLSSPAMTTPSLISStLPEDK
MYBBP1A	I3L1L3	Myb-binding protein 1A (Fragment)	EIPSATQSPISK	1	S1083	[8] Phospho (ST)	3.27	3.19	186.88	163.51	85.77	65.43	5.76	-1.22	EIPSATQSPISKKRK	EIPSATQsPISK
MYBBP1A	I3L1L3	Myb-binding protein 1A (Fragment)	NQKPSQVNGAPGSPTEPAGQK	1	T1189	[15] Phospho (ST)	2.6	97.08	2196.89	1368.63	1461.87	1414.97	6.77	-0.27	NGAPGSPTEPAGQKQ	NQKPSQVNGAPGSPtEPAGQK
MYH15	Q9Y2K3	Myosin-15	ENQSILFTGESGAGKTVNSK	1	S206	[N-term] Glu->pyro-Glu (N-term E)|[19] Phospho (ST)	32989.3	37784.8	25335.4	28406.9	75524.2	48237.4	-0.4	1.17	GAGKTVNSKHIIQYF	ENQSILFTGESGAGKTVNsK
MYH9	P35579	Myosin-9	YLYVDKNFINNPLAQADWAAK	1	Y11	[3] Phospho (Y)	83.3	127.52	287.95	355.66	80.83	264.45	1.63	-1.13	QAADKYLYVDKNFIN	YLyVDKNFINNPLAQADWAAK
MYH9	P35579	Myosin-9	KGAGDGSDEEVDGKADGAEAKPAE	1	S1943	[7] Phospho (ST);[7] Phospho (ST);[7] Phospho (ST)	560.01	861.18	17983.8	10072	16796.8	12864.2	4.28	0.13	RKGAGDGSDEEVDGK	KGAGDGsDEEVDGKADGAEAKPAE;KGAGDGsDEEVDGKADGAEAKPAE;KGAGDGsDEEVDGKADGAEAKPAE
MYO1E	Q12965	Unconventional myosin-Ie	GVYQYHWQSHNVK	1	Y7	[3] Phospho (Y)	490.18	3.19	388.86	357.07	47.13	325.55	3.24	-1.59	-MGSKGVYQYHWQSH	GVyQYHWQSHNVK
NCL	P19338	Nucleolin	KVVVSPTKK	1	S67	[5] Phospho (ST);[5] Phospho (ST)	1032.79	3709.37	73702.9	31502	21361.5	42356.4	4.62	-0.68	SAKKVVVSPTKKVAV	KVVVsPTKK;KVVVsPTKK
NCL	P19338	Nucleolin	VVVSPTKK	1	S67	[4] Phospho (ST)	26.55	43.13	22124.2	9079.66	18010.7	15260.8	8.71	0.23	SAKKVVVSPTKKVAV	VVVsPTKK
NCOA5	Q9HCD5	Nuclear receptor coactivator 5	MNTAPSRPSPTR	1	T3	[N-term] Acetyl (Protein N-term)|[3] Phospho (ST)	2.6	3.19	370.74	1130.47	369.15	423.11	7.81	-0.71	-----MNTAPSRPSP	MNtAPSRPSPTR
NDRG1	E5RJY1	Protein NDRG1	SHTSEGAHLDITPNSGAAGNSAGPK	1	T75	[3] Phospho (ST)	2.6	94.79	370.67	337.56	87.38	288.72	4.5	-1.16	GTRSRSHTSEGAHLD	SHtSEGAHLDITPNSGAAGNSAGPK
NHSL1	Q5SYE7-2	Isoform 2 of NHS-like protein 1	ELASGTGQDDADGHSVYTPDHYSTLGR	1	T243	[24] Phospho (ST)	1674.82	1155.71	158.91	213.25	667.59	295.18	-2.92	1.27	YTPDHYSTLGRFNSC	ELASGTGQDDADGHSVYTPDHYStLGR
NOP2	Q3KQS4	NOP2 protein	TNKSPEAKPLPGK	1	S67	[4] Phospho (ST)	2.6	3.19	202.7	891.15	1	369.55	7.21	-4.47	EAPKTNKSPEAKPLP	TNKsPEAKPLPGK
NOP2	Q3KQS4	NOP2 protein	GTDTQTPAVLSPSK	1	S765	[11] Phospho (ST)	115.94	34.2	810.4	852.48	317.42	287.12	3.72	-1.46	TQTPAVLSPSKTQAT	GTDTQTPAVLsPSK
NOP58	Q9Y2X3	Nucleolar protein 58	HIKEEPLSEEEPCTSTAIASPEKK	1	S502	[8] Phospho (ST)	264.59	168.82	196.71	394.36	217.77	82.81	0.4	-1.05	HIKEEPLSEEEPCTS	HIKEEPLsEEEPCTSTAIASPEKK
NOP58	Q9Y2X3	Nucleolar protein 58	HIKEEPLSEEEPCTSTAIASPEK	1	S502	[8] Phospho (ST)	452.34	355.53	4673.12	3067.93	2210.17	2230.46	3.24	-0.77	HIKEEPLSEEEPCTS	HIKEEPLsEEEPCTSTAIASPEK
NOSIP	Q9Y314	Nitric oxide synthase-interacting protein	NCTAGAVYTYHEK	1	Y14	[8] Phospho (Y)	2605.56	3522.95	272.38	492.42	312.57	929.28	-3.05	0.56	NCTAGAVYTYHEKKK	NCTAGAVyTYHEK
NPM1	E5RI98	Nucleophosmin (Fragment)	MNYEGSPIKVTLATLKMSVQPTVSLGGFEITPPVVLR	4	S6|T22|S24|T31	[N-term] Acetyl (Protein N-term)|[6] Phospho (ST)|[17] Oxidation (M)|[22] Phospho (ST)|[24] Phospho (ST)|[31] Phospho (ST)	2.6	91.7	151.07	0.75	1	0.84	-0.53	-3.54	--MNYEGSPIKVTLA;LKMSVQPTVSLGGFE;MSVQPTVSLGGFEIT;SLGGFEITPPVVLRL	MNYEGsPIKVTLATLKMSVQPtVsLGGFEItPPVVLR
NPM1	P06748-3	Isoform 3 of Nucleophosmin	CGSGPVHISGQHLVAVEEDAESEDEEEEDVK	1	S125	[22] Phospho (ST)	1348.26	3.19	583.18	1404.71	4286.61	1231.54	3.79	1.34	AVEEDAESEDEEEED	CGSGPVHISGQHLVAVEEDAEsEDEEEEDVK
NSUN2	G3V1R4	NOL1/NOP2/Sun domain family, member 2, isoform CRA_b	AGEPNSPDAEEANSPDVTAGCDPAGVHPPR	1	S507	[6] Phospho (ST)	2.6	116.83	1311.28	803.84	940.34	518.32	5.88	-0.56	QRAGEPNSPDAEEAN	AGEPNsPDAEEANSPDVTAGCDPAGVHPPR
NUCKS1	Q9H1E3-2	Isoform 2 of Nuclear ubiquitous casein and cyclin-dependent kinase substrate 1	ATVTPSPVKGK	1	S141	[6] Phospho (ST);[6] Phospho (ST)	2.6	3.19	3556	2568.04	2138.46	2131.26	10.04	-0.5	LKATVTPSPVKGKGK	ATVTPsPVKGK;ATVTPsPVKGK
NUCKS1	Q9H1E3-2	Isoform 2 of Nuclear ubiquitous casein and cyclin-dependent kinase substrate 1	ATVTPSPVK	1	S141	[6] Phospho (ST)	2.6	3.19	539.9	380.55	482.51	374.04	7.3	-0.09	LKATVTPSPVKGKGK	ATVTPsPVK
NUCKS1	Q9H1E3-2	Isoform 2 of Nuclear ubiquitous casein and cyclin-dependent kinase substrate 1	TPSPKEEDEEPESPPEKK	1	S174	[13] Phospho (ST);[13] Phospho (ST)	1149.8	562.39	8729.01	6208.73	9966.64	12678.5	3.19	0.61	EEDEEPESPPEKKTS	TPSPKEEDEEPEsPPEKK;TPSPKEEDEEPEsPPEKK
NUMA1	Q14980-2	Isoform 2 of Nuclear mitotic apparatus protein 1	TQPDGTSVPGEPASPISQR	1	S1743	[14] Phospho (ST)	2.6	120.63	1824.93	1283.85	447.79	585.87	6.43	-1.58	SVPGEPASPISQRLP	TQPDGTSVPGEPAsPISQR
NUMA1	Q14980-2	Isoform 2 of Nuclear mitotic apparatus protein 1	QQLSSLITDLQSSISNLSQAK	1	S465	[4] Phospho (ST)	1344.23	1392.48	286.85	343.38	1562.92	642.66	-2.12	1.68	EEEKQQLSSLITDLQ	QQLsSLITDLQSSISNLSQAK
NUP98	J3KP29	Nuclear pore complex protein Nup98-Nup96	DSENLASPSEYPENGER	1	S608	[9] Phospho (ST)	2.6	27.56	498.58	588.3	324.05	168	6	-1.21	SENLASPSEYPENGE	DSENLASPsEYPENGER
NUP98	J3KP29	Nuclear pore complex protein Nup98-Nup96	YGLQDSDEEEEEHPSK	1	S871	[6] Phospho (ST)	2.6	37.91	422.78	413.54	139.65	408.35	5.4	-0.81	SKYGLQDSDEEEEEH	YGLQDsDEEEEEHPSK
OGFR	Q4VXW4	Opioid growth factor receptor	KVEEEGSPGDPDHEASTQGR	1	S315	[7] Phospho (ST)	2.6	159.47	2094.29	772.4	1	136.92	5.97	-6.76	RKVEEEGSPGDPDHE	KVEEEGsPGDPDHEASTQGR
OTUD4	G3V0I6	OTU domain containing 4, isoform CRA_f	ESNYFGLSPEER	1	Y439	[4] Phospho (Y)	1825.8	2012.27	290.43	459.62	436.16	506.98	-2.39	0.36	HTSRESNYFGLSPEE	ESNyFGLSPEER
PAG1	Q9NWQ8	Phosphoprotein associated with glycosphingolipid-enriched microdomains 1	SPSSCNDLYATVK	1	Y359	[9] Phospho (Y)	949.19	1021.74	403.43	390.79	432.91	381.68	-1.31	0.03	PSSCNDLYATVKDFE	SPSSCNDLyATVK
PAG1	Q9NWQ8	Phosphoprotein associated with glycosphingolipid-enriched microdomains 1	ENDYESISDLQQGR	1	Y417	[4] Phospho (Y)	5682.03	5896.29	831.88	771.31	1962.06	1716.49	-2.85	1.2	LVPKENDYESISDLQ	ENDyESISDLQQGR
PAICS	E9PBS1	Phosphoribosylaminoimidazole carboxylase (Fragment)	TKEVYELLDSPGK	1	Y22	[5] Phospho (Y)	4467.88	3827.85	961.78	1234.33	2038.26	1177.55	-1.92	0.51	EGKTKEVYELLDSPG	TKEVyELLDSPGK
PALLD	Q8WX93-3	Isoform 3 of Palladin	IASDEEIQGTK	1	S511	[3] Phospho (ST)	128.5	179.48	939.09	934.6	455.53	484.48	2.62	-1	SRTARIASDEEIQGT	IAsDEEIQGTK
PARD3	Q8TEW0-2	Isoform 2 of Partitioning defective 3 homolog	ISHSLYSGIEGLDESPSR	1	Y719	[6] Phospho (Y);[6] Phospho (Y)	3983.67	3478.71	292.46	813.46	506.32	329.95	-2.93	-0.25	RRISHSLYSGIEGLD	ISHSLySGIEGLDESPSR;ISHSLySGIEGLDESPSR
PARM1	D6RBB6	Prostate androgen-regulated mucin-like protein 1	LLDDHDYGSWGNYNNPLYDDS	1	Y65	[18] Phospho (Y)	11520.1	10346.6	0.83	0.75	156.65	0.85	-13.75	3.87	GNYNNPLYDDS----	LLDDHDYGSWGNYNNPLyDDS
PCBP2	Q15366-3	Isoform 3 of Poly(rC)-binding protein 2	GVTIPYRPKPSSSPVIFAGGQDR	1	S183	[11] Phospho (ST)	2.6	3.19	831.21	850.64	1	44.39	8.19	-6.98	IPYRPKPSSSPVIFA	GVTIPYRPKPsSSPVIFAGGQDR
PCBP2	F8VRG9	Poly(rC)-binding protein 2	KMREEDISSSMTNSTAASRPPVTLR	3	S45|S55|T60	[8] Phospho (ST)|[18] Phospho (ST)|[23] Phospho (ST)	2.6	3.19	148.23	185.98	20.67	14.87	5.85	-3.24	AASRPPVTLRLVVPA;KMREEDISSSMTNST;MTNSTAASRPPVTLR	KMREEDIsSSMTNSTAAsRPPVtLR
PCM1	E7EV56	Pericentriolar material 1 protein	VTNDISPESSPGVGR	1	S68	[9] Phospho (ST)	4.82	3.19	380.81	202.48	25.46	145.77	6.15	-2.19	TNDISPESSPGVGRR	VTNDISPEsSPGVGR
PDAF	Q5Y8C7	Placenta derived apoptotic factor	KLSGDQITLPTTVDYSSVPK	1	S36	[3] Phospho (ST)	16.82	3.19	234.53	607.57	86.14	52.34	5.69	-2.49	SGRGRKLSGDQITLP	KLsGDQITLPTTVDYSSVPK
PDCD4	B5ME91	Programmed cell death protein 4	SGLTVPTSPK	1	S83	[8] Phospho (ST)	53.96	192.84	908.92	432.68	231.17	268.13	2.62	-1.33	SGLTVPTSPKGRLLD	SGLTVPTsPK
PDCD6IP	Q8WUM4	Programmed cell death 6-interacting protein	EPSAPSIPTPAYQSSPAGGHAPTPPTPAPR	1	S729	[14] Phospho (ST)	317.28	319.8	583.97	360.32	814.03	1236.68	0.53	1.13	IPTPAYQSSPAGGHA	EPSAPSIPTPAYQsSPAGGHAPTPPTPAPR
PDLIM1	O00151	PDZ and LIM domain protein 1	VITNQYNNPAGLYSSENISNFNNALESK	1	S152	[14] Phospho (ST)	1184.83	3.19	620.69	655.53	1240.71	1225.13	3.37	0.95	NNPAGLYSSENISNF	VITNQYNNPAGLYsSENISNFNNALESK
PDLIM5	Q96HC4	PDZ and LIM domain protein 5	ILGEVISALK	1	S492	[7] Phospho (ST)	15.72	3.19	265.13	123.75	42.57	106.81	4.68	-1.43	KILGEVISALKQTWH	ILGEVIsALK
PDLIM5	Q96HC4	PDZ and LIM domain protein 5	YTEFYHVPTHSDASK	1	Y251	[5] Phospho (Y);[5] Phospho (Y)	128705	99806.7	23120.8	18048.3	40821.4	53257.9	-2.47	1.19	VERYTEFYHVPTHSD	YTEFyHVPTHSDASK;YTEFyHVPTHSDASK
PDS5B	Q9NTI5-2	Isoform 2 of Sister chromatid cohesion protein PDS5 homolog B	AESPESSAIESTQSTPQK	1	S1358	[3] Phospho (ST)	2.6	3.19	238.56	349.93	137.54	0.84	6.65	-4.74	RAQQRAESPESSAIE	AEsPESSAIESTQSTPQK
PEAK1	Q9H792	Pseudopodium-enriched atypical kinase 1	ASTDVAGQAVTINLVPTEEQAKPYR	1	Y462	[24] Phospho (Y)	51.94	3.19	506.32	1095.51	1	0.84	5.85	-9.66	TEEQAKPYRVVNLEQ	ASTDVAGQAVTINLVPTEEQAKPyR
PEAK1	Q9H792	Pseudopodium-enriched atypical kinase 1	STSSPYHAGNLLQR	1	Y880	[6] Phospho (Y)	1337.6	2199.52	1070.92	798.58	758.98	592.07	-0.89	-0.46	PRSTSSPYHAGNLLQ	STSSPyHAGNLLQR
PEAK1	Q9H792	Pseudopodium-enriched atypical kinase 1	EDGKEDISDPMDPNPCSATYSNLGQSR	1	Y1107	[20] Phospho (Y)	178.04	1590.97	1856.42	1015.29	2826.06	2525.43	1.37	0.96	PNPCSATYSNLGQSR	EDGKEDISDPMDPNPCSATySNLGQSR
PEAK1	Q9H792	Pseudopodium-enriched atypical kinase 1	EIEPNYESPSSNNQDKDSSQASK	1	Y387	[6] Phospho (Y)	3575.11	5681.5	970.35	654.24	1619.5	1688.21	-2.5	1.05	MKEIEPNYESPSSNN	EIEPNyESPSSNNQDKDSSQASK
PGAM1	P18669	Phosphoglycerate mutase 1	FSGWYDADLSPAGHEEAKR	1	Y26	[5] Phospho (Y)	931	547.38	113.19	243.49	927.72	563.05	-2.1	2.12	ENRFSGWYDADLSPA	FSGWyDADLSPAGHEEAKR
PGM1	P36871-2	Isoform 2 of Phosphoglucomutase-1	AIGGIILTASHNPGGPNGDFGIK	1	S135	[10] Phospho (ST)	5.82	82.72	363.91	412.67	34.34	68.61	4.14	-3	GGIILTASHNPGGPN	AIGGIILTAsHNPGGPNGDFGIK
PGRMC1	B7Z1L3	Membrane-associated progesterone receptor component 1	EGEEPTVYSDEEEPKDESAR	1	S129	[9] Phospho (ST);[9] Phospho (ST)	670.66	169.08	6100.99	4056.91	5646.44	4127.86	3.88	-0.04	GEEPTVYSDEEEPKD	EGEEPTVYsDEEEPKDESAR;EGEEPTVYsDEEEPKDESAR
PHAX	Q9H814	Phosphorylated adapter RNA export protein	MALEVGDMEDGQLSDSDSDMTVAPSDRPLQLPK	1	S18	[N-term] Acetyl (Protein N-term)|[8] Oxidation (M)|[18] Phospho (ST)|[20] Oxidation (M);[N-term] Acetyl (Protein N-term)|[8] Oxidation (M)|[18] Phospho (ST)|[20] Oxidation (M)	2328.97	787.92	3422.02	3939.62	4340.8	4599.11	1.44	0.28	GQLSDSDSDMTVAPS	MALEVGDMEDGQLSDSDsDMTVAPSDRPLQLPK;MALEVGDMEDGQLSDSDsDMTVAPSDRPLQLPK
PHLDB2	E9PFQ4	Pleckstrin homology-like domain family B member 2 (Fragment)	SHDNVYSLGGLEGR	1	S163	[7] Phospho (ST)	882.97	489.51	222.31	235.88	196.59	477.99	-1.52	0.42	KSHDNVYSLGGLEGR	SHDNVYsLGGLEGR
PHLDB2	E9PFQ4	Pleckstrin homology-like domain family B member 2 (Fragment)	ERKSSISSISGR	2	S417|S418	[N-term] Glu->pyro-Glu (N-term E)|[7] Phospho (ST)|[8] Phospho (ST)	89369.4	89749.3	17799.7	18010	42026.4	34869.5	-2.32	1.1	ERKSSISSISGRDDL;RERKSSISSISGRDD	ERKSSIssISGR
PHPT1	Q9NRX4	14 kDa phosphohistidine phosphatase	IHVYGYSMAYGPAQHAISTEK	1	Y93	[6] Phospho (Y)|[8] Oxidation (M)	2281.46	2162.57	873.4	684.02	1528.03	1424.68	-1.52	0.93	KKIHVYGYSMAYGPA	IHVYGySMAYGPAQHAISTEK
PIK3R2	O00459	Phosphatidylinositol 3-kinase regulatory subunit beta	EYDQLYEEYTR	1	Y464	[6] Phospho (Y)	12005.4	13674.1	2691.69	3789.76	3791.17	3137.89	-2	0.11	SREYDQLYEEYTRTS	EYDQLyEEYTR
PIK3R2	O00459	Phosphatidylinositol 3-kinase regulatory subunit beta	SREYDQLYEEYTR	1	Y464	[8] Phospho (Y)	9986.82	11050.3	3618.98	3755.96	6381.03	6430.42	-1.51	0.8	SREYDQLYEEYTRTS	SREYDQLyEEYTR
PIK3R2	O00459	Phosphatidylinositol 3-kinase regulatory subunit beta	NETEDQYALMEDEDDLPHHEER	1	Y605	[7] Phospho (Y);[7] Phospho (Y)|[10] Oxidation (M)	12988.6	3234.26	1174.63	1542.76	7924.55	5805.72	-2.27	2.33	KNETEDQYALMEDED	NETEDQyALMEDEDDLPHHEER;NETEDQyALMEDEDDLPHHEER
PITHD1	Q9GZP4-2	Isoform 2 of PITH domain-containing protein 1	HEVTICNYEASANPADHR	1	T184	[4] Phospho (ST)	556.84	740.53	355.93	363.58	607.35	654.69	-0.84	0.81	ELRRHEVTICNYEAS	HEVtICNYEASANPADHR
PKN2	Q16513	Serine/threonine-protein kinase N2	ASSLGEIDESSELR	1	S583	[3] Phospho (ST)	9.87	7.81	108.74	175.92	1	32.45	3.98	-4.6	PAPPRASSLGEIDES	ASsLGEIDESSELR
PKP3	Q9Y446	Plakophilin-3	GQYHTLQAGFSSR	1	T86;Y84	[3] Phospho (Y);[5] Phospho (ST)	84328.8	92029.5	12895.9	10615.6	27123.4	29773.2	-2.91	1.28	RGTSRGQYHTLQAGF;TSRGQYHTLQAGFSS	GQyHTLQAGFSSR;GQYHtLQAGFSSR
PKP3	Q9Y446	Plakophilin-3	ADYDTLSLR	1	Y176	[3] Phospho (Y)	2813.88	2289.61	905.24	937.54	2282.67	2185.56	-1.46	1.28	GVGSRADYDTLSLRS	ADyDTLSLR
PKP3	Q9Y446	Plakophilin-3	LGPGGLDDRYSLVSEQLEPAATSTYR	1	Y195	[10] Phospho (Y)	32631.1	39981.9	6913.97	6093.42	18369.9	16022.7	-2.48	1.4	PGGLDDRYSLVSEQL	LGPGGLDDRySLVSEQLEPAATSTYR
PKP4	Q99569	Plakophilin-4	NNYALNTTATYAEPYRPIQYR	1	Y478	[11] Phospho (Y)	11944.8	20022.3	2169.88	3432.45	2104.13	1532.86	-2.5	-0.6	ALNTTATYAEPYRPI	NNYALNTTATyAEPYRPIQYR
PKP4	Q99569	Plakophilin-4	SAVSPDLHITPIYEGR	1	Y415	[13] Phospho (Y)	7992.43	7557.21	907.19	1360.33	921.07	843.61	-2.81	-0.33	DLHITPIYEGRTYYS	SAVSPDLHITPIyEGR
PKP4	Q99569	Plakophilin-4	STTNYVDFYSTK	1	Y1168	[5] Phospho (Y)	1791.16	1622.92	212.26	283.41	308.86	151.09	-2.8	-0.18	GLKSTTNYVDFYSTK	STTNyVDFYSTK
PKP4	Q99569	Plakophilin-4	LQHQQLYYSQDDSNRK	1	Y1115	[7] Phospho (Y)	27079.1	21900	822.55	378.17	1544.14	1559.8	-5.45	1.48	RLQHQQLYYSQDDSN	LQHQQLyYSQDDSNRK
PLEC	Q15149-4	Isoform 4 of Plectin	TSSEDNLYLAVLR	1	S21	[3] Phospho (ST)	19.59	3.19	214.89	229.9	66.71	64.27	4.81	-1.76	LGRKRTSSEDNLYLA	TSsEDNLYLAVLR
PLEC	Q15149	Plectin	SSSVGSSSSYPISPAVSR	1	S4386;S4391	[3] Phospho (ST);[8] Phospho (ST)	159.88	114.06	1128.2	956.21	916.77	1012.3	2.94	-0.11	GFRSRSSSVGSSSSY;SSSVGSSSSYPISPA	SSsVGSSSSYPISPAVSR;SSSVGSSsSYPISPAVSR
PLEC	Q15149	Plectin	GYYSPYSVSGSGSTAGSR	1	Y4611;Y4615	[2] Phospho (Y);[6] Phospho (Y)	27756.8	36393.9	5637.05	4674.92	10763.5	8857.97	-2.63	0.93	AAQSTKGYYSPYSVS;TKGYYSPYSVSGSGS	GyYSPYSVSGSGSTAGSR;GYYSPySVSGSGSTAGSR
PLEKHA5	E7EME8	Pleckstrin homology domain-containing family A member 5	GGNRPNTGPLYTEADR	1	T291	[12] Phospho (ST)	3280.96	5596.79	0.83	463.22	1182.81	930.99	-7.77	5.74	PNTGPLYTEADRVIQ	GGNRPNTGPLYtEADR
PLEKHA6	Q5VTI5	Pleckstrin homology domain containing, family A member 6	SEDIYADPAAYVMR	1	Y512	[5] Phospho (Y)|[13] Oxidation (M)	5091.15	7663.12	2588.47	1483.32	1641.25	840.16	-1.67	-0.74	PPRSEDIYADPAAYV	SEDIyADPAAYVMR
PNN	Q9H307	Pinin	QESDPEDDDVKKPALQSSVVATSK	1	S100	[N-term] Gln->pyro-Glu (N-term Q)|[3] Phospho (ST)	74.75	3.19	741.04	692.04	596.35	466.17	5.53	-0.44	RRESRQESDPEDDDV	QEsDPEDDDVKKPALQSSVVATSK
POLD1	P28340	DNA polymerase delta catalytic subunit	SEGGEDYTGATVIEPLK	1	Y581	[7] Phospho (Y)	193.72	179.94	0.83	123.81	140.99	170.16	-4.2	3.93	KSEGGEDYTGATVIE	SEGGEDyTGATVIEPLK
PPAN	H7C446	Suppressor of SWI4 1 homolog (Fragment)	VGGSDEEASGIPSR	1	S119	[4] Phospho (ST)	2.6	3.19	3221.55	1881.33	1622.96	1552.41	9.74	-0.63	KKARVGGSDEEASGI	VGGsDEEASGIPSR
PRKAR1A	K7ER48	cAMP-dependent protein kinase type I-alpha regulatory subunit (Fragment)	TDSREDEISPPPPNPVVK	1	S83	[9] Phospho (ST)	161.07	192.44	2101.85	1706.27	1034.62	1037.03	3.43	-0.87	DSREDEISPPPPNPV	TDSREDEIsPPPPNPVVK
PRKCD	Q05655	Protein kinase C delta type	SDSASSEPVGIYQGFEK	1	Y313	[12] Phospho (Y)	33168.4	40611.6	8539.25	5523.6	8683.7	6578.08	-2.42	0.14	SSEPVGIYQGFEKKT	SDSASSEPVGIyQGFEK
PRKCD	Q05655	Protein kinase C delta type	RSDSASSEPVGIYQGFEK	1	Y313	[13] Phospho (Y);[13] Phospho (Y)	22459	23812.9	6020.41	5377.31	7228.39	10092.9	-2.02	0.59	SSEPVGIYQGFEKKT	RSDSASSEPVGIyQGFEK;RSDSASSEPVGIyQGFEK
PRKD2	Q9BZL6	Serine/threonine-protein kinase D2	SVVGTPAYLAPEVLLNQGYNR	1	Y717	[8] Phospho (Y);[8] Phospho (Y)	5469.39	8302.36	5960.37	9548.08	6493.34	6023.92	0.16	-0.27	SVVGTPAYLAPEVLL	SVVGTPAyLAPEVLLNQGYNR;SVVGTPAyLAPEVLLNQGYNR
PRPF4B	F5H2U2	Serine/threonine-protein kinase PRP4 homolog	LCDFGSASHVADNDITPYLVSR	1	S838;Y835	[18] Phospho (Y);[21] Phospho (ST);[18] Phospho (Y);[18] Phospho (Y);[18] Phospho (Y)	1.03708e+06	1.20013e+06	341852	367811	594511	544115	-1.65	0.68	ADNDITPYLVSRFYR;DITPYLVSRFYRAPE	LCDFGSASHVADNDITPyLVSR;LCDFGSASHVADNDITPYLVsR;LCDFGSASHVADNDITPyLVSR;LCDFGSASHVADNDITPyLVSR;LCDFGSASHVADNDITPyLVSR
PSIP1	O75475-2	Isoform 2 of PC4 and SFRS1-interacting protein	QSNASSDVEVEEKETSVSKEDTDHEEK	1	S106	[N-term] Gln->pyro-Glu (N-term Q)|[6] Phospho (ST)	5.27	3.19	430.86	349.88	1	94.82	6.56	-5.32	TKQSNASSDVEVEEK	QSNASsDVEVEEKETSVSKEDTDHEEK
PSMD2	Q13200	26S proteasome non-ATPase regulatory subunit 2	APVQPQQSPAAAPGGTDEKPSGK	1	S16	[8] Phospho (ST)	54.33	3.19	478.77	0.75	216.7	0.84	0.53	-0.49	APVQPQQSPAAAPGG	APVQPQQsPAAAPGGTDEKPSGK
PSMD2	Q13200	26S proteasome non-ATPase regulatory subunit 2	DKAPVQPQQSPAAAPGGTDEKPSGK	1	S16	[10] Phospho (ST);[10] Phospho (ST)	2.6	3.19	1490.3	102.84	441.08	435.18	7.09	0.16	APVQPQQSPAAAPGG	DKAPVQPQQsPAAAPGGTDEKPSGK;DKAPVQPQQsPAAAPGGTDEKPSGK
PTK2	H0YBP1	Focal adhesion kinase 1 (Fragment)	YMEDSTYYK	1	Y587	[7] Phospho (Y)	64028.3	65188.9	1343.62	1408.19	1368.99	2590.42	-5.55	0.45	RYMEDSTYYKASKGK	YMEDSTyYK
PTK2	Q05397-2	Isoform 2 of Focal adhesion kinase 1	FLIGNQHIYQPVGKPDPAAPPK	1	Y688	[9] Phospho (Y)	589.16	692.76	319.16	792.57	1367.15	977.72	-0.35	1.2	LIGNQHIYQPVGKPD	FLIGNQHIyQPVGKPDPAAPPK
PTK2	Q8IYN9	Focal adhesion kinase 1	GSIDREDGSLQGPIGNQHIYQPVGKPDPAAPPK	1	Y815	[20] Phospho (Y);[20] Phospho (Y)	23164.9	24882.5	7329.77	7351.96	26873.7	17439.4	-1.71	1.56	PIGNQHIYQPVGKPD	GSIDREDGSLQGPIGNQHIyQPVGKPDPAAPPK;GSIDREDGSLQGPIGNQHIyQPVGKPDPAAPPK
PTK2	E7ESA6	Focal adhesion kinase 1	LLELAGQEALKPAGAIYMEK	1	Y18	[17] Phospho (Y)	17079.2	17171.7	1812.07	2528.64	9315.49	6992.94	-3	1.91	LKPAGAIYMEKSGCS	LLELAGQEALKPAGAIyMEK
PTPN11	Q06124-2	Isoform 2 of Tyrosine-protein phosphatase non-receptor type 11	IQNTGDYYDLYGGEK	1	Y62;Y66	[7] Phospho (Y);[11] Phospho (Y)	73762.2	145738	18877.7	16969.6	22397.4	23602.7	-2.53	0.36	KIQNTGDYYDLYGGE;TGDYYDLYGGEKFAT	IQNTGDyYDLYGGEK;IQNTGDYYDLyGGEK
PTPN6	P29350-2	Isoform 3 of Tyrosine-protein phosphatase non-receptor type 6	HKEDVYENLHTK	1	Y525	[6] Phospho (Y)	18.1	88.18	0.83	5.3	1447.12	8.31	-4.25	5.71	SKHKEDVYENLHTKN	HKEDVyENLHTK
PTPRA	P18433-2	Isoform 2 of Receptor-type tyrosine-protein phosphatase alpha	VVQEYIDAFSDYANFK	1	Y789	[12] Phospho (Y);[12] Phospho (Y)	42035.1	61952.5	5718.18	7636.95	4439.06	5512.41	-2.95	-0.42	YIDAFSDYANFK---	VVQEYIDAFSDyANFK;VVQEYIDAFSDyANFK
PTRF	Q6NZI2	Polymerase I and transcript release factor	SFTPDHVVYAR	1	Y308	[9] Phospho (Y)	6424.29	11531.2	470.24	717.04	491.37	365.11	-3.89	-0.46	FTPDHVVYARSKTAV	SFTPDHVVyAR
PTRF	Q6NZI2	Polymerase I and transcript release factor	KSFTPDHVVYAR	1	Y308	[10] Phospho (Y)	2255.25	1711.71	294.93	331.22	504.73	481.72	-2.65	0.66	FTPDHVVYARSKTAV	KSFTPDHVVyAR
PXN	P49023-3	Isoform Gamma of Paxillin	LLLELNAVQHNPPGFPADEANSSPPLPGALSPLYGVPETNSPLGGKAGPLTK	2	S188|T198	[41] Phospho (ST)|[51] Phospho (ST)	331.44	3.19	201.54	2096.52	1	0.84	4.32	-9.47	GGKAGPLTKEKPKRN;YGVPETNSPLGGKAG	LLLELNAVQHNPPGFPADEANSSPPLPGALSPLYGVPETNsPLGGKAGPLtK
PXN	P49023-3	Isoform Gamma of Paxillin	TGSSSPPGGPPKPGSQLDSMLGSLQSDLNK	1	S334	[3] Phospho (ST)	85.03	3.19	623.41	411.43	1	35.43	4.94	-6.41	MAQGKTGSSSPPGGP	TGsSSPPGGPPKPGSQLDSMLGSLQSDLNK
PXN	E7EMK8	Paxillin	MSAPSSTGPQYCPGLPSR	2	S6|T7	[N-term] Acetyl (Protein N-term)|[1] Oxidation (M)|[6] Phospho (ST)|[7] Phospho (ST)	20435.9	22660.5	1192.71	782.89	1849.5	1774.33	-4.48	0.91	--MSAPSSTGPQYCP;-MSAPSSTGPQYCPG	MSAPSstGPQYCPGLPSR
PXN	F5H836;P49023-3	Isoform Gamma of Paxillin	VGEEEHVYSFPNK	1	Y118;Y119	[8] Phospho (Y);[8] Phospho (Y)	171706	208186	47451.1	34159.4	133399	129776	-2.23	1.71	VGEEEHVYSFPNKQK	VGEEEHVySFPNK;VGEEEHVySFPNK
PXN	P49023-3	Isoform Gamma of Paxillin	FIHQQPQSSSPVYGSSAK	1	S91;Y88	[16] Phospho (ST);[13] Phospho (Y)	5564.75	4936.31	1147.84	1116.16	5285.49	4523.84	-2.21	2.11	PQSSSPVYGSSAKTS;SSPVYGSSAKTSSVS	FIHQQPQSSSPVYGSsAK;FIHQQPQSSSPVyGSSAK
RAD23B	G5E9P0	RAD23 homolog B (S. cerevisiae), isoform CRA_a	QEKPAEKPAETPVATSPTATDSTSGDSSR	1	S88;T87	[15] Phospho (ST);[N-term] Gln->pyro-Glu (N-term Q)|[16] Phospho (ST)	266.82	3.19	12653.7	6092.69	9052.68	7914.58	8.23	-0.05	AETPVATSPTATDST;PAETPVATSPTATDS	QEKPAEKPAETPVAtSPTATDSTSGDSSR;QEKPAEKPAETPVATsPTATDSTSGDSSR
RAVER1	Q8IY67-2	Isoform 2 of Ribonucleoprotein PTB-binding 1	AADVSVTHRPPLSPK	1	S14	[N-term] Acetyl (Protein N-term)|[13] Phospho (ST)	19.52	3.19	1237.45	1415.78	595.65	382.31	7.39	-1.47	VTHRPPLSPKSGAEV	AADVSVTHRPPLsPK
RB1CC1	Q8TDY2-2	Isoform 2 of RB1-inducible coiled-coil protein 1	LNQRLMSQSMSSVSSR	2	S1482|S1490	[6] Oxidation (M)|[7] Phospho (ST)|[10] Oxidation (M)|[15] Phospho (ST)	2.6	3.19	4498.22	4800.81	1046.08	2306.74	10.66	-1.58	QSMSSVSSRHSEKIA;RLNQRLMSQSMSSVS	LNQRLMsQSMSSVSsR
RB1CC1	Q8TDY2-2	Isoform 2 of RB1-inducible coiled-coil protein 1	QLQELKLKVSDLSDTR	3	S1051|S1054|T1056	[10] Phospho (ST)|[13] Phospho (ST)|[15] Phospho (ST)	20326.3	19335.2	699.03	668.63	277.34	239.81	-4.86	-1.41	KLKVSDLSDTRCKLE;KVSDLSDTRCKLEVE;QELKLKVSDLSDTRC	QLQELKLKVsDLsDtR
RBM14	Q96PK6	RNA-binding protein 14	TRLSPPR	1	S582	[4] Phospho (ST)	694.64	1056.24	5394.91	3985.71	4282.27	4909.77	2.44	-0.02	PYERTRLSPPRASYD	TRLsPPR
RBM14	Q96PK6	RNA-binding protein 14	ASYVAPLTAQPATYR	1	Y226	[3] Phospho (Y)	1410.62	1039.53	966.04	787.3	1060.64	1099.17	-0.47	0.31	RSPPRASYVAPLTAQ	ASyVAPLTAQPATYR
RBM15	Q96T37-2	Isoform 2 of Putative RNA-binding protein 15	SLSPGGAALGYR	1	S294	[3] Phospho (ST)	2.6	3.19	193.28	253.85	29.08	60.37	6.27	-2.4	GGGQRSLSPGGAALG	SLsPGGAALGYR
RBM17	Q5W012	RNA binding motif protein 17 (Fragment)	DFPYEEDSRPR	1	Y162	[4] Phospho (Y)	8681.49	20412.8	1033.79	1699.75	3073.45	2363.19	-3.33	1.02	ELPRDFPYEEDSRPR	DFPyEEDSRPR
RBM25	P49756	RNA-binding protein 25	LGASNSPGQPNSVK	1	S677	[6] Phospho (ST)	60.85	53.2	1428.46	1170.22	1112.21	991.6	4.51	-0.3	LKLGASNSPGQPNSV	LGASNsPGQPNSVK
RBM39	G3XAC6	RNA-binding protein 39	YRSPYSGPK	1	S97	[3] Phospho (ST)	2.6	143.3	1770.64	1586.7	754.37	1033.97	6.44	-0.92	RFRGRYRSPYSGPKF	YRsPYSGPK
RBM39	G3XAC6	RNA-binding protein 39	DKSPVREPIDNLTPEER	1	S136	[3] Phospho (ST)	11.19	94.83	8358.78	4592.97	3636.93	4399.7	7.57	-0.63	SPFRKDKSPVREPID	DKsPVREPIDNLTPEER
RCC1	P18754-2	Isoform 2 of Regulator of chromosome condensation	RRSPPADAIPK	1	S11	[3] Phospho (ST)	1327.71	2421.92	3065.1	2108.6	314.22	1736.81	0.5	-1.78	KRIAKRRSPPADAIP	RRsPPADAIPK
RCC1	C9JW69	Regulator of chromosome condensation (Fragment)	RSPPADAIPK	1	S11	[2] Phospho (ST);[2] Phospho (ST)	30.49	5.77	1472	1389.37	628.65	739.16	6.75	-1.07	KRIAKRRSPPADAIP	RsPPADAIPK;RsPPADAIPK
REPS1	J3KP76	RalBP1-associated Eps domain-containing protein 1	HAASYSSDSENQGSYSGVIPPPPGR	1	Y126	[15] Phospho (Y)	20786.8	16704.6	3784.21	1530.72	6647.35	7155.91	-2.95	1.52	DSENQGSYSGVIPPP	HAASYSSDSENQGSySGVIPPPPGR
RFFL	J3KSI3	E3 ubiquitin-protein ligase rififylin (Fragment)	MQAYSNPGYSSFPSPTGLEPSCK	1	S36	[11] Phospho (ST)	4399.38	4656.06	525.43	783.03	956.18	790.76	-2.82	0.44	YSNPGYSSFPSPTGL	MQAYSNPGYSsFPSPTGLEPSCK
RIN1	Q13671-2	Isoform RIN1-delta of Ras and Rab interactor 1	EKPAQDPLYDVPNASGGQAGGPQRPGR	1	Y36	[9] Phospho (Y);[9] Phospho (Y);[N-term] Glu->pyro-Glu (N-term E)|[9] Phospho (Y);[9] Phospho (Y)	403415	470558	122887	82055.1	98974.6	83677	-2.12	-0.14	KPAQDPLYDVPNASG	EKPAQDPLyDVPNASGGQAGGPQRPGR;EKPAQDPLyDVPNASGGQAGGPQRPGR;EKPAQDPLyDVPNASGGQAGGPQRPGR;EKPAQDPLyDVPNASGGQAGGPQRPGR
RP11	Q5SVK8	Dynamin-binding protein	HPEIVGYSVPGR	1	S1502	[8] Phospho (ST)	6540.54	11986.6	1193.37	1283.48	1689.6	1407.26	-2.84	0.32	HPEIVGYSVPGRNGQ	HPEIVGYsVPGR
RP11	Q5SVK8	Dynamin-binding protein	SQYYSTVGGSHPHSEQYPDLLPLEAR	1	Y429	[3] Phospho (Y)	3142.51	3359.61	1276.22	1317.82	3029.74	2660.67	-1.33	1.13	PNLQKSQYYSTVGGS	SQyYSTVGGSHPHSEQYPDLLPLEAR
RPL14	P50914	60S ribosomal protein L14	AALLKASPK	1	S139	[7] Phospho (ST)	25.89	22.77	1329.98	1077.42	1.44	379.43	5.62	-5.68	KAALLKASPKKAPGT	AALLKAsPK
RPL18A	B4DM74	60S ribosomal protein L18a	SSGEIVYCGQVFEK	1	Y63	[7] Phospho (Y)	676.56	601.15	122.73	214.11	224.06	133.9	-1.98	0.1	KSSGEIVYCGQVFEK	SSGEIVyCGQVFEK
RPL30	E5RI99	60S ribosomal protein L30 (Fragment)	TGVHHYSGNNIELGTACGK	1	S75;Y74	[6] Phospho (Y);[7] Phospho (ST)	90552.5	129955	46.17	0.75	38.87	21.84	-14.17	2.3	AKTGVHHYSGNNIEL;KTGVHHYSGNNIELG	TGVHHySGNNIELGTACGK;TGVHHYsGNNIELGTACGK
RPSAP58	A6NE09	Protein RPSAP58	ADHQPLTEASYVNLPTIALCNTDSPLR	1	S138	[10] Phospho (ST)	1820.82	1637.57	1014.28	765.98	489.69	2261.89	-0.97	0.26	HQPLTEASYVNLPTI	ADHQPLTEAsYVNLPTIALCNTDSPLR
S100A14	Q9HCY8	Protein S100-A14	NFHQYSVEGGKETLTPSELR	1	S33	[6] Phospho (ST)	10025.8	9077.67	16.21	13	18.93	26.34	-9.36	0.62	IKNFHQYSVEGGKET	NFHQYsVEGGKETLTPSELR
S100A14	Q9HCY8	Protein S100-A14	NFHQYSVEGGK	1	Y32	[5] Phospho (Y)	26168.5	34980.7	39.05	222.07	397.02	368.73	-8.34	2.04	LIKNFHQYSVEGGKE	NFHQySVEGGK
SDC3	D3DPN2	Syndecan	QASVTYQKPDKQEEFYA	1	Y383	[16] Phospho (Y)	6178.88	8955.09	0.83	0.75	1	0.84	-13.2	0.22	PDKQEEFYA------	QASVTYQKPDKQEEFyA
SEC61B	P60468	Protein transport protein Sec61 subunit beta	PGPTPSGTNVGSSGRSPSK	1	S14;S17	[16] Phospho (ST);[13] Phospho (ST)	2.6	3.91	2653.54	2181.74	2072.03	2296.51	9.56	-0.14	NVGSSGRSPSKAVAA;SGTNVGSSGRSPSKA	PGPTPSGTNVGSSGRsPSK;PGPTPSGTNVGSsGRSPSK
SEPT02	Q15019-2	Isoform 2 of Septin-2	IYHLPDAESDEDEDFKEQTR	1	S253	[9] Phospho (ST)	559.42	53.45	1802.07	2294.69	3840.92	2063.94	3.56	0.47	YHLPDAESDEDEDFK	IYHLPDAEsDEDEDFKEQTR
SEPT02	Q15019-2	Isoform 2 of Septin-2	QQPTQFINPETPGYVGFANLPNQVHR	1	Y52	[N-term] Gln->pyro-Glu (N-term Q)|[14] Phospho (Y);[14] Phospho (Y)	15000.6	13117.3	3949.81	6340.8	12950.3	8826.69	-1.49	1.1	INPETPGYVGFANLP	QQPTQFINPETPGyVGFANLPNQVHR;QQPTQFINPETPGyVGFANLPNQVHR
SEPT09	Q9UHD8	Septin-9	SFEVEEVETPNSTPPR	1	S30	[1] Phospho (ST)	2.6	129.77	3885.91	4178.84	2016.13	1314.12	7.78	-1.31	SGPALKRSFEVEEVE	sFEVEEVETPNSTPPR
SERBP1	Q8NC51	Plasminogen activator inhibitor 1 RNA-binding protein	SKSEEAHAEDSVMDHHFR	1	S330	[3] Phospho (ST)	58.32	22.57	2056.29	2646.73	41.39	833.02	6.01	-3.65	FVLHKSKSEEAHAED	SKsEEAHAEDSVMDHHFR
SERBP1	Q8NC51	Plasminogen activator inhibitor 1 RNA-binding protein	SSFSHYSGLK	1	Y207	[6] Phospho (Y)	5422.46	11195	1327.46	1287.79	4428.29	2818.56	-2.58	1.43	DRSSFSHYSGLKHED	SSFSHySGLK
SF3A3	Q12874	Splicing factor 3A subunit 3	WQPDTEEEYEDSSGNVVNKK	1	Y479	[9] Phospho (Y);[9] Phospho (Y)	59380.7	68907.2	11110.5	15966.2	24321.7	18898.8	-2.26	0.69	QPDTEEEYEDSSGNV	WQPDTEEEyEDSSGNVVNKK;WQPDTEEEyEDSSGNVVNKK
SF3A3	Q12874	Splicing factor 3A subunit 3	WQPDTEEEYEDSSGNVVNK	1	Y479	[9] Phospho (Y)	3404.46	2185.93	962.72	1085.58	2898.17	2309.48	-1.42	1.34	QPDTEEEYEDSSGNV	WQPDTEEEyEDSSGNVVNK
SFRS2	B4DN89	Serine/arginine-rich-splicing factor 2	SYGRPPPDVEGMTSLKVDNLTYRTSPDTLR	4	Y23|T25|S26|T29	[12] Oxidation (M)|[22] Phospho (Y)|[24] Phospho (ST)|[25] Phospho (ST)|[28] Phospho (ST)	101.62	3.19	546.8	490.45	98.16	302.92	4.85	-1.59	DNLTYRTSPDTLRRV;LKVDNLTYRTSPDTL;TYRTSPDTLRRVFEK;VDNLTYRTSPDTLRR	SYGRPPPDVEGMTSLKVDNLTyRtsPDtLR
SFRS2	B4DN89	Serine/arginine-rich-splicing factor 2	SYGRPPPDVEGMTSLK	1	S2	[N-term] Acetyl (Protein N-term)|[1] Phospho (ST)	591.01	1028.22	739.02	985.37	1004.25	661.91	0.13	-0.07	------MSYGRPPPD	sYGRPPPDVEGMTSLK
SGK223	Q86YV5	Tyrosine-protein kinase SgK223	EATQPEPIYAESTK	1	Y411	[9] Phospho (Y)	159440	346155	24257	23189.4	51873.8	44191.4	-3.31	1.01	ATQPEPIYAESTKRK	EATQPEPIyAESTK
SGK223	Q86YV5	Tyrosine-protein kinase SgK223	EATQPEPIYAESTKR	1	Y411	[9] Phospho (Y)	230742	257351	16363.8	14171	38059.2	34702.6	-4	1.25	ATQPEPIYAESTKRK	EATQPEPIyAESTKR
SH2D3A	B4DRS7	SH2 domain-containing protein 3A	TPSFELPDASERPPTYCELVPR	1	T108	[15] Phospho (ST)	901.85	1323.3	449.97	507.56	1523.84	956.36	-1.19	1.34	DASERPPTYCELVPR	TPSFELPDASERPPtYCELVPR
SH2D4A	Q9H788-2	Isoform 2 of SH2 domain-containing protein 4A	SQYHDLQAPDNQQTK	1	S84	[1] Phospho (ST)	3416.98	4276.23	257.14	353.2	1	1116.9	-3.66	-3.17	TNSLKTKSQYHDLQA	sQYHDLQAPDNQQTK
SH2D4A	Q9H788-2	Isoform 2 of SH2 domain-containing protein 4A	EDSEWQASLRKSK	2	S185|S190	[3] Phospho (ST)|[8] Phospho (ST)	19681.6	27325.3	1175.57	1140.18	13.38	2341.99	-4.32	-2.71	CKSWKEDSEWQASLR;EDSEWQASLRKSKAA	EDsEWQAsLRKSK
SH2D4A	Q9H788-2	Isoform 2 of SH2 domain-containing protein 4A	NIQQMLADSINR	1	S142	[5] Oxidation (M)|[9] Phospho (ST)	819.06	507.23	764.08	854.2	32.27	782.93	0.33	-2.35	IQQMLADSINRMKAY	NIQQMLADsINR
SHB	Q15464	SH2 domain-containing adapter protein B	VTIADDYSDPFDAKNDLK	1	S247	[8] Phospho (ST)	568.08	762.1	80.21	240.44	60.41	0.84	-2.24	-4.28	VTIADDYSDPFDAKN	VTIADDYsDPFDAKNDLK
SHB	Q15464	SH2 domain-containing adapter protein B	AGKGESAGYMEPYEAQR	1	S265;Y268	[9] Phospho (Y);[6] Phospho (ST)	19271.6	20311.7	1215.13	964.92	146.59	165.45	-4.19	-2.8	GKGESAGYMEPYEAQ;SKAGKGESAGYMEPY	AGKGESAGyMEPYEAQR;AGKGEsAGYMEPYEAQR
SHB	Q15464	SH2 domain-containing adapter protein B	GESAGYMEPYEAQR	1	Y268	[6] Phospho (Y)	21531.5	49530.5	5704.46	4520.75	778.09	933.03	-2.68	-2.58	GKGESAGYMEPYEAQ	GESAGyMEPYEAQR
SHB	Q15464	SH2 domain-containing adapter protein B	LDYCGGSGEPGGVQR	1	Y114	[3] Phospho (Y)	65083.7	56121.5	6532.22	3922.5	3382.81	1736.72	-3.58	-1.06	RAMCRLDYCGGSGEP	LDyCGGSGEPGGVQR
SHB	Q15464	SH2 domain-containing adapter protein B	VTIADDYSDPFDAK	1	Y246	[7] Phospho (Y)	15590.2	14901.7	4295.24	4762.47	3063.27	2088.48	-1.75	-0.84	KVTIADDYSDPFDAK	VTIADDySDPFDAK
SHB	Q15464;Q15464-2	Isoform 2 of SH2 domain-containing adapter protein B	DKVTIADDYSDPFDAK	1	S247;Y246	[9] Phospho (Y);[10] Phospho (ST)	25417.7	44285.6	9011.05	9854.81	6961.25	5729.26	-1.83	-0.58	KVTIADDYSDPFDAK;VTIADDYSDPFDAKN	DKVTIADDySDPFDAK;DKVTIADDYsDPFDAK
SHB	Q15464	SH2 domain-containing adapter protein B	DKVTIADDYSDPFDAKNDLK	1	Y246	[9] Phospho (Y)	7655.41	7404.45	823.58	1440.55	1250.98	738.62	-2.79	-0.18	KVTIADDYSDPFDAK	DKVTIADDySDPFDAKNDLK
SHB	Q15464	SH2 domain-containing adapter protein B	DFEDPYNGPGSSLR	1	Y96	[6] Phospho (Y)	1314.4	802.93	207.84	214.44	323.03	179.87	-2.28	0.19	ERDFEDPYNGPGSSL	DFEDPyNGPGSSLR
SHB	Q15464	SH2 domain-containing adapter protein B	LPQDDDRPADEYDQPWEWNR	1	Y336	[12] Phospho (Y)	18137.4	13659.4	1338.48	1949.48	6226.84	3484.91	-3.28	1.53	DDRPADEYDQPWEWN	LPQDDDRPADEyDQPWEWNR
SHC1	Q5T188	SHC (Src homology 2 domain containing) transforming protein 1 (Fragment)	ELFDDPSYVNVQNLDK	1	Y181	[8] Phospho (Y)	109488	118543	25792	34240.6	53709.1	42226.1	-1.94	0.68	ELFDDPSYVNVQNLD	ELFDDPSyVNVQNLDK
SHROOM3	Q8TF72	Protein Shroom3	EARASANGQGYDK	1	S338	[N-term] Glu->pyro-Glu (N-term E)|[5] Phospho (ST)	1454.68	683.33	1360.08	1310.56	28.21	500.7	0.42	-3.49	QGREARASANGQGYD	EARAsANGQGYDK
SIGIRR	Q6IA17	Single Ig IL-1-related receptor	LYDAYVSYSDCPEDR	1	Y171	[8] Phospho (Y)	9833.16	8162.68	3.96	0.75	8.89	23.78	-12.34	3.07	LYDAYVSYSDCPEDR	LYDAYVSySDCPEDR
SLC16A1	P53985	Monocarboxylate transporter 1	KESKEEETSIDVAGKPNEVTK	1	S461	[3] Phospho (ST)	4.98	3.19	389.86	553.92	4	147.56	6.86	-4.26	ANEQKKESKEEETSI	KEsKEEETSIDVAGKPNEVTK
SLC16A1	P53985	Monocarboxylate transporter 1	MPPAVGGPVGYTPPDGGWGWAVVIGAFISIGFSYAFPKSITVFFK	2	Y11|T41	[N-term] Acetyl (Protein N-term)|[1] Oxidation (M)|[11] Phospho (Y)|[41] Phospho (ST)	1107.87	4058.82	3632.47	97.81	196.52	75.84	-1.83	-2.29	AVGGPVGYTPPDGGW;YAFPKSITVFFKEIE	MPPAVGGPVGyTPPDGGWGWAVVIGAFISIGFSYAFPKSItVFFK
SLC28A3	Q9HAS3	Solute carrier family 28 member 3	SELHAIMTAGFSTIAGSVLGAYISFGVPSSHLLTASVMSAPASLAAAK	3	Y379|S381|S386	[7] Oxidation (M)|[22] Phospho (Y)|[24] Phospho (ST)|[29] Phospho (ST)|[38] Oxidation (M)	134912	166122	87021.6	54140.2	23236.1	30931.1	-1.13	-1.36	AGSVLGAYISFGVPS;SVLGAYISFGVPSSH;YISFGVPSSHLLTAS	SELHAIMTAGFSTIAGSVLGAyIsFGVPsSHLLTASVMSAPASLAAAK
SLC38A2	Q96QD8	Sodium-coupled neutral amino acid transporter 2	FSISPDEDSSSYSSNSDFNYSYPTK	1	Y20;Y28	[20] Phospho (Y);[12] Phospho (Y);[20] Phospho (Y);[12] Phospho (Y)	163503	158295	5449.29	5796.26	15179.5	10225.3	-4.84	1.15	PDEDSSSYSSNSDFN;SSNSDFNYSYPTKQA	FSISPDEDSSSYSSNSDFNySYPTK;FSISPDEDSSSySSNSDFNYSYPTK;FSISPDEDSSSYSSNSDFNySYPTK;FSISPDEDSSSySSNSDFNYSYPTK
SLC38A2	Q96QD8	Sodium-coupled neutral amino acid transporter 2	SHYADVDPENQNFLLESNLGK	1	S39	[1] Phospho (ST)	9555.06	10232.7	1316.05	1632.09	3648.91	3360.16	-2.75	1.26	TKQAALKSHYADVDP	sHYADVDPENQNFLLESNLGK
SLC7A6	H3BNF5	Y+L amino acid transporter 2	EPGRPTPTYHLVPNTSQSQVEEDVSSPPQR	1	Y13	[9] Phospho (Y)	8056.49	8026.57	481.65	490.78	2740.55	1570.01	-4.05	2.09	PGRPTPTYHLVPNTS	EPGRPTPTyHLVPNTSQSQVEEDVSSPPQR
SLC9A3R1	O14745	Na(+)/H(+) exchange regulatory cofactor NHE-RF1	SASSDTSEELNSQDSPPK	1	S291	[4] Phospho (ST)	2.6	97.64	332.88	337.62	180.48	188.63	4.4	-0.86	ALVRSASSDTSEELN	SASsDTSEELNSQDSPPK
SMC4	Q9NTJ3-2	Isoform 2 of Structural maintenance of chromosomes protein 4	TESPATAAETASEELDNR	1	S41	[3] Phospho (ST)	2.6	74.71	536.61	704.01	37.62	103.85	5.46	-3.3	PPSGRTESPATAAET	TEsPATAAETASEELDNR
SMC4	Q9NTJ3-2	Isoform 2 of Structural maintenance of chromosomes protein 4	MPRKGTQPSTAR	2	S9|T10	[1] Oxidation (M)|[9] Phospho (ST)|[10] Phospho (ST)	1848.76	2925.93	461.43	331.4	1049.32	721.18	-2.57	1.15	PRKGTQPSTARRREE;RKGTQPSTARRREEG	MPRKGTQPstAR
SMC4	Q9NTJ3-2	Isoform 2 of Structural maintenance of chromosomes protein 4	EALIAASETLK	2	S531|T533	[N-term] Glu->pyro-Glu (N-term E)|[7] Phospho (ST)|[9] Phospho (ST)	5147.17	4230.22	776.66	521.44	2999.64	2530.13	-2.87	2.11	ALIAASETLKERKAA;KEALIAASETLKERK	EALIAAsEtLK
SMC4	Q9NTJ3-2	Isoform 2 of Structural maintenance of chromosomes protein 4	SGRIPGIYGRLGDLGAIDEK	1	S609	[1] Phospho (ST)	395.22	40.63	227.85	244.85	3771.69	1578.08	0.9	3.37	AIIQEKKSGRIPGIY	sGRIPGIYGRLGDLGAIDEK
SNIP1	Q8TAD8	Smad nuclear-interacting protein 1	QERLSPEVAPPAHR	1	S35	[5] Phospho (ST)	2.6	3.19	152.98	187.73	1	112.18	5.88	-4	VVKQERLSPEVAPPA	QERLsPEVAPPAHR
SNRNP70	P08621	U1 small nuclear ribonucleoprotein 70 kDa	YDERPGPSPLPHR	1	S226	[8] Phospho (ST)	131.74	3.19	1674.33	1074.99	1624.54	940.53	6.03	-0.12	YDERPGPSPLPHRDR	YDERPGPsPLPHR
SNRNP70	P08621	U1 small nuclear ribonucleoprotein 70 kDa	EFEVYGPIKR	1	Y126	[5] Phospho (Y)	1778.06	2347.53	479.36	449.68	733.6	819.29	-2.14	0.74	LRREFEVYGPIKRIH	EFEVyGPIKR
SNRNP70	P08621	U1 small nuclear ribonucleoprotein 70 kDa	EFEDPRDAPPPTR	1	T58	[N-term] Glu->pyro-Glu (N-term E)|[12] Phospho (ST)	22609.9	24481.8	3420.25	3521.24	7910.56	9674.86	-2.76	1.33	PRDAPPPTRAETREE	EFEDPRDAPPPtR
SON	H7C1M2	Protein SON (Fragment)	ESDQTLAALLSPK	1	S692	[11] Phospho (ST)	10.05	3.19	190.86	325.87	1	27.3	5.46	-5.58	QTLAALLSPKESSGG	ESDQTLAALLsPK
SPRED2	Q7Z698-2	Isoform 2 of Sprouty-related, EVH1 domain-containing protein 2	GKYPDPSEDADSSYVR	1	S247	[13] Phospho (ST)	1620.23	2809.24	0.83	53.7	463.6	430.55	-8.32	6.06	PSEDADSSYVRFAKG	GKYPDPSEDADSsYVR
SRRM1	Q8IYB3	Serine/arginine repetitive matrix protein 1	RQSPSPSTRPIR	2	S713|T718	[3] Phospho (ST)|[8] Phospho (ST)	2.6	3.19	209.47	308.16	7.35	1.09	6.46	-6.48	RQSPSPSTRPIRRVS;SSPQRRQSPSPSTRP	RQsPSPStRPIR
SRRM1	Q8IYB3	Serine/arginine repetitive matrix protein 1	RRTPTPPPR	2	T572|T574	[3] Phospho (ST)|[5] Phospho (ST)	331.56	273.99	10004.7	3731.88	192.86	2813.23	4.34	-3.05	PPPRRRRTPTPPPRR;PRRRRTPTPPPRRRT	RRtPtPPPR
SRRM1	Q8IYB3	Serine/arginine repetitive matrix protein 1	APQTSSSPPPVR	1	S696	[7] Phospho (ST)	107.25	3.19	713.3	697.78	332.59	220.8	5.25	-1.38	RAPQTSSSPPPVRRG	APQTSSsPPPVR
SRRM1	Q8IYB3	Serine/arginine repetitive matrix protein 1	KPPAPPSPVQSQSPSTNWSPAVPVK	2	S769|T778	[7] Phospho (ST)|[16] Phospho (ST)	219.06	3.19	1200.48	1758.48	783.26	424.57	5.78	-1.33	KKPPAPPSPVQSQSP;VQSQSPSTNWSPAVP	KPPAPPsPVQSQSPStNWSPAVPVK
SRRM1	Q8IYB3	Serine/arginine repetitive matrix protein 1	HRPSPPATPPPK	2	S402|T406	[4] Phospho (ST)|[8] Phospho (ST);[4] Phospho (ST)|[8] Phospho (ST);[4] Phospho (ST)|[8] Phospho (ST)	12339.5	13820.7	29738.2	21769.6	6199.81	19141.1	0.96	-1.22	HRPSPPATPPPKTRH;PRRRHRPSPPATPPP	HRPsPPAtPPPK;HRPsPPAtPPPK;HRPsPPAtPPPK
SRRM1	Q8IYB3	Serine/arginine repetitive matrix protein 1	KPPAPPSPVQSQSPSTNWSPAVPVKK	2	S769|S777	[7] Phospho (ST)|[15] Phospho (ST)	36.03	3.19	1801.51	1767.47	1219.82	725.01	7.38	-0.92	KKPPAPPSPVQSQSP;PVQSQSPSTNWSPAV	KPPAPPsPVQSQSPsTNWSPAVPVKK
SRRM1	Q8IYB3	Serine/arginine repetitive matrix protein 1	VPKPEPIPEPKEPSPEK	1	S260	[14] Phospho (ST)	2.6	3.19	3152.64	2754.83	2004.13	1533.9	10	-0.75	IPEPKEPSPEKNSKK	VPKPEPIPEPKEPsPEK
SRRM1	Q8IYB3	Serine/arginine repetitive matrix protein 1	KETESEAEDNLDDLEK	1	S874	[5] Phospho (ST);[5] Phospho (ST)	226.74	82.21	4048.13	4881.14	2950.61	2813.21	5.02	-0.63	EPKKETESEAEDNLD	KETEsEAEDNLDDLEK;KETEsEAEDNLDDLEK
SRRM1	Q8IYB3	Serine/arginine repetitive matrix protein 1	RYSPPIQR	1	S597	[3] Phospho (ST)	574.63	547.25	4219.74	3820.51	3107.83	2301.83	2.84	-0.59	SPSPRRYSPPIQRRY	RYsPPIQR
SRRM1	Q8IYB3	Serine/arginine repetitive matrix protein 1	TASPPPPPK	1	S616	[3] Phospho (ST)	2.6	58.21	444.35	676.42	516.17	317.34	5.48	-0.44	PPKRRTASPPPPPKR	TAsPPPPPK
SRRM1	Q8IYB3	Serine/arginine repetitive matrix protein 1	TASPPPPPKR	1	S616	[3] Phospho (ST)	2.6	8.67	2820.32	1444.85	1563.84	2215.32	8.73	-0.12	PPKRRTASPPPPPKR	TAsPPPPPKR
SRRM2	Q9UQ35	Serine/arginine repetitive matrix protein 2	DTLRTPPRER	1	T1208	[5] Phospho (ST)	2.6	3.19	508.77	470.13	1	0.84	7.41	-9.06	VFKDTLRTPPRERSG	DTLRtPPRER
SRRM2	Q9UQ35	Serine/arginine repetitive matrix protein 2	HASSSPESPKPAPAPGSHR	1	S440	[8] Phospho (ST)	2.6	3.19	527.55	225.62	8.98	0.84	6.9	-6.97	HASSSPESPKPAPAP	HASSSPEsPKPAPAPGSHR
SRRM2	Q9UQ35	Serine/arginine repetitive matrix protein 2	SSGHSSSELSPDAVEK	1	S1387	[10] Phospho (ST)	2.6	3.19	338.55	246.82	1	124.31	6.65	-4.7	GHSSSELSPDAVEKA	SSGHSSSELsPDAVEK
SRRM2	Q9UQ35	Serine/arginine repetitive matrix protein 2	SSSPVTELASR	1	S1103	[3] Phospho (ST)	2.6	3.19	180.6	212.54	22.7	63.16	6.09	-2.37	GGRSRSSSPVTELAS	SSsPVTELASR
SRRM2	Q9UQ35	Serine/arginine repetitive matrix protein 2	AQTPPGPSLSGSK	1	T1003	[3] Phospho (ST)	32.28	44.38	551.71	535.02	229.54	162.36	3.84	-1.49	YPKVKAQTPPGPSLS	AQtPPGPSLSGSK
SRRM2	Q9UQ35	Serine/arginine repetitive matrix protein 2	HGGSPQPLATTPLSQEPVNPPSEASPTR	2	S377|T400	[4] Phospho (ST)|[27] Phospho (ST)	261.51	99.78	4759.05	5067.87	2343.9	1438.49	4.93	-1.42	LAERHGGSPQPLATT;PPSEASPTRDRSPPK	HGGsPQPLATTPLSQEPVNPPSEASPtR
SRRM2	Q9UQ35	Serine/arginine repetitive matrix protein 2	SCFESSPDPELK	1	S876	[6] Phospho (ST)	2.6	35.9	2158.72	1912.14	1155.84	826.07	7.72	-1.06	RRSCFESSPDPELKS	SCFESsPDPELK
SRRM2	Q9UQ35	Serine/arginine repetitive matrix protein 2	RGEGDAPFSEPGTTSTQRPSSPETATK	1	S323	[21] Phospho (ST)	87.63	271.34	7773.84	3034.18	3034.33	2296.18	4.98	-0.88	TSTQRPSSPETATKQ	RGEGDAPFSEPGTTSTQRPSsPETATK
SRRM2	Q9UQ35	Serine/arginine repetitive matrix protein 2	GEGDAPFSEPGTTSTQRPSSPETATK	1	S322	[19] Phospho (ST)	2.6	59.8	3517.11	2387.08	1810.13	1686.2	7.86	-0.73	TTSTQRPSSPETATK	GEGDAPFSEPGTTSTQRPsSPETATK
SRRM2	Q9UQ35	Serine/arginine repetitive matrix protein 2	RVPSPTPAPK	1	S2581	[4] Phospho (ST);[4] Phospho (ST)	47.8	183.37	7396.62	4873.8	6626.55	7282.05	6	0.21	VALKRVPSPTPAPKE	RVPsPTPAPK;RVPsPTPAPK
SRRM2	Q9UQ35	Serine/arginine repetitive matrix protein 2	TPPSAPSQSRMTSERAPSPSSR	3	S2421|S2426|S2428	[11] Oxidation (M)|[13] Phospho (ST)|[18] Phospho (ST)|[20] Phospho (ST)	14849.5	15171.3	5633.56	4780.7	8574.18	9037.81	-1.53	0.76	MTSERAPSPSSRMGQ;PSQSRMTSERAPSPS;SERAPSPSSRMGQAP	TPPSAPSQSRMTsERAPsPsSR
SRSF1	J3KSR8	Serine/arginine-rich-splicing factor 1 (Fragment)	VDGPRSPSYGR	1	S96	[8] Phospho (ST)	2.6	3.19	708.71	438.84	1	9.59	7.6	-7.49	VDGPRSPSYGRSRSR	VDGPRSPsYGR
SRSF1	J3KSR8	Serine/arginine-rich-splicing factor 1 (Fragment)	VKVDGPRSPSYGR	1	S94	[8] Phospho (ST)	300.85	265.07	2922.53	2543.31	1	1651.68	3.27	-6.07	VKVDGPRSPSYGRSR	VKVDGPRsPSYGR
SRSF6	Q13247-3	Isoform SRP55-3 of Serine/arginine-rich splicing factor 6	DGYSYGSRSGGGGYSSRR	1	Y91	[14] Phospho (Y)	2.6	3.19	154.3	68	1	0.84	5.15	-6.8	SRSGGGGYSSRRTSG	DGYSYGSRSGGGGySSRR
SRSF9	Q13242	Serine/arginine-rich splicing factor 9	GSPHYFSPFRPY	1	S211	[2] Phospho (ST)	493.67	634.6	1061.6	1282.04	413.14	234.89	1.06	-1.9	SPYQSRGSPHYFSPF	GsPHYFSPFRPY
SSB	P05455	Lupus La protein	TKFASDDEHDEHDENGATGPVKR	1	T362	[1] Phospho (ST)	2.6	29.06	609.25	40.59	1	0.84	4.18	-7.42	VQFQGKKTKFASDDE	tKFASDDEHDEHDENGATGPVKR
SSB	P05455	Lupus La protein	FASDDEHDEHDENGATGPVK	1	S366	[3] Phospho (ST)	2.6	89.35	6204.81	3721.53	1	2167.31	8.3	-6.69	GKKTKFASDDEHDEH	FAsDDEHDEHDENGATGPVK
SSB	P05455	Lupus La protein	FASDDEHDEHDENGATGPVKR	1	S366	[3] Phospho (ST);[3] Phospho (ST)	70.93	3.19	1951.52	2596.39	1856.97	382.65	7.22	-1.42	GKKTKFASDDEHDEH	FAsDDEHDEHDENGATGPVKR;FAsDDEHDEHDENGATGPVKR
SSFA2	P28290-3	Isoform 3 of Sperm-specific antigen 2	TPLGASLDEQSSSTLK	1	S92	[6] Phospho (ST)	2.6	3.19	837.5	1193.26	332.5	319.76	8.44	-1.62	CRTPLGASLDEQSSS	TPLGAsLDEQSSSTLK
STAM2	O75886	Signal transducing adapter molecule 2	LVNEAPVYSVYSK	1	S375	[12] Phospho (ST)	1028.47	1069.81	75.47	167.61	256.83	204	-3.22	1.03	APVYSVYSKLHPPAH	LVNEAPVYSVYsK
STAT3	K7ENL3	Signal transducer and activator of transcription 3	YCRPESQEHPEADPGSAAPYLK	1	Y705	[20] Phospho (Y)	36609.5	45251.2	11503.6	4690.94	13651.5	11973.9	-2.47	0.8	DPGSAAPYLKTKFIC	YCRPESQEHPEADPGSAAPyLK
STAT3	P40763-2	Isoform Del-701 of Signal transducer and activator of transcription 3	YCRPESQEHPEADPGAAPYLK	1	Y704	[19] Phospho (Y)	3755.44	7914.28	1951.15	1149.85	4025.81	3204.48	-1.86	1.26	ADPGAAPYLKTKFIC	YCRPESQEHPEADPGAAPyLK
STMN1	A2A2D0	Stathmin (Fragment)	ASGQAFELILSPR	1	S25	[11] Phospho (ST)	6.67	122.67	391.02	949.64	116.59	228.53	4.41	-1.9	QAFELILSPRSKESV	ASGQAFELILsPR
STMN1	A2A2D0	Stathmin (Fragment)	SKESVPEFPLSPPK	1	S38	[11] Phospho (ST)	65.8	3.19	2695.4	3282.01	978.16	1269	7.68	-1.42	SVPEFPLSPPKKKDL	SKESVPEFPLsPPK
SUGT1	F5H5A9	Suppressor of G2 allele of SKP1 homolog	LFQQIYSDGSDEVKR	1	S230	[7] Phospho (ST)	1020.88	1863.72	367.99	757.35	805.6	745.61	-1.39	0.55	RLFQQIYSDGSDEVK	LFQQIYsDGSDEVKR
SUMO1	B8ZZJ0	Small ubiquitin-related modifier 1	SDQEAKPSTEDLGDKK	1	S2	[N-term] Acetyl (Protein N-term)|[1] Phospho (ST)	2171.56	1504.03	8391.83	6189.74	3702.47	4518.2	2	-0.82	------MSDQEAKPS	sDQEAKPSTEDLGDKK
SYK	P43405	Tyrosine-protein kinase SYK	QESTVSFNPYEPELAPWAADK	1	Y323	[10] Phospho (Y)	2902.63	3802.13	1661.4	2400.35	3389.48	2440.01	-0.73	0.53	STVSFNPYEPELAPW	QESTVSFNPyEPELAPWAADK
SYK	P43405	Tyrosine-protein kinase SYK	QESTVSFNPYEPELAPWAADKGPQR	1	Y323	[N-term] Gln->pyro-Glu (N-term Q)|[10] Phospho (Y);[10] Phospho (Y)	52799.9	60168.6	17372.8	26065.7	50492.8	31025.6	-1.41	0.9	STVSFNPYEPELAPW	QESTVSFNPyEPELAPWAADKGPQR;QESTVSFNPyEPELAPWAADKGPQR
SYK	P43405	Tyrosine-protein kinase SYK	EALPMDTEVYESPYADPEEIRPK	1	Y352	[14] Phospho (Y)	95.27	385.06	202.99	367.39	588.55	438.37	0.51	0.9	TEVYESPYADPEEIR	EALPMDTEVYESPyADPEEIRPK
SZRD1	Q7Z422	SUZ domain-containing protein 1	SKSPPKVPIVIQDDSLPAGPPPQIR	1	S39	[3] Phospho (ST)	2.6	3.19	736.54	587.76	1.1	31.62	7.84	-6.8	KESRKSKSPPKVPIV	SKsPPKVPIVIQDDSLPAGPPPQIR
SZRD1	Q7Z422	SUZ domain-containing protein 1	MEDEEVAESWEEAADSGEIDRRLEK	1	S9	[N-term] Acetyl (Protein N-term)|[1] Oxidation (M)|[9] Phospho (ST);[N-term] Acetyl (Protein N-term)|[1] Oxidation (M)|[9] Phospho (ST)	17.55	86.04	7216.25	5223.53	14.38	336.14	7.3	-6.46	EDEEVAESWEEAADS	MEDEEVAEsWEEAADSGEIDRRLEK;MEDEEVAEsWEEAADSGEIDRRLEK
TBC1D5	Q92609	TBC1 domain family member 5	MYHSLSETR	1	Y2	[N-term] Acetyl (Protein N-term)|[2] Phospho (Y)	434.87	1051.45	247.16	342.95	448.92	493.83	-1.22	0.69	------MYHSLSETR	MyHSLSETR
TBCB	K7EL99	Tubulin-folding cofactor B (Fragment)	LGEYEDVSR	1	Y93	[4] Phospho (Y)	5781.72	9326.61	1320.61	1062.25	2896.33	3494.61	-2.63	1.43	SGARLGEYEDVSRV-	LGEyEDVSR
TCEA1	P23193-2	Isoform 2 of Transcription elongation factor A protein 1	KKEPAITSQNSPEAR	1	S79;T75	[11] Phospho (ST);[11] Phospho (ST);[11] Phospho (ST);[7] Phospho (ST);[11] Phospho (ST);[7] Phospho (ST)	76.33	337.01	12426.1	7858.72	7595.22	5818.39	5.95	-0.57	KKKEPAITSQNSPEA;PAITSQNSPEAREES	KKEPAITSQNsPEAR;KKEPAITSQNsPEAR;KKEPAITSQNsPEAR;KKEPAItSQNSPEAR;KKEPAITSQNsPEAR;KKEPAItSQNSPEAR
TCOF1	Q13428-4	Isoform 4 of Treacle protein	AALAPAKESPR	1	S906	[9] Phospho (ST);[9] Phospho (ST)	40.91	3.19	2271.43	2051.78	1	14.81	7.56	-9.13	ALAPAKESPRKGAAP	AALAPAKEsPR;AALAPAKEsPR
TCOF1	Q13428-4	Isoform 4 of Treacle protein	LGAGEGGEASVSPEKTSTTSK	1	S1414	[12] Phospho (ST)	2.6	3.19	0.83	244.38	1	0.84	2.31	-3.95	EGGEASVSPEKTSTT	LGAGEGGEASVsPEKTSTTSK
TCOF1	Q13428-4	Isoform 4 of Treacle protein	SLGNILQAKPTSSPAKGPPQK	1	S583	[13] Phospho (ST)	2.6	3.19	559.34	431.64	188.99	96.94	7.42	-1.86	LQAKPTSSPAKGPPQ	SLGNILQAKPTSsPAKGPPQK
TCOF1	Q13428-4	Isoform 4 of Treacle protein	TSQVGAASAPAKESPR	1	S381	[14] Phospho (ST);[14] Phospho (ST)	191.45	398.96	8673.3	6573.35	834.21	5385.52	4.77	-1.83	ASAPAKESPRKGAAP	TSQVGAASAPAKEsPR;TSQVGAASAPAKEsPR
TCOF1	Q13428-4	Isoform 4 of Treacle protein	KLSGDQPAAR	1	S1386	[3] Phospho (ST)	2.6	106.37	3707.76	2092.25	1176.54	1716.85	7.39	-0.97	ESRKRKLSGDQPAAR	KLsGDQPAAR
TCOF1	Q13428-4	Isoform 4 of Treacle protein	LGAGEGGEASVSPEK	1	S1414	[12] Phospho (ST)	38.77	16.23	764.34	880.95	480.77	415.33	5.03	-0.88	EGGEASVSPEKTSTT	LGAGEGGEASVsPEK
TCOF1	Q13428-4	Isoform 4 of Treacle protein	TVANLLSGKSPR	1	S156	[10] Phospho (ST)	76.16	31.84	578.95	593.21	344.97	347.41	3.57	-0.76	ANLLSGKSPRKSAEP	TVANLLSGKsPR
TCP1	P17987	T-complex protein 1 subunit alpha	DDKHGSYEDAVHSGALND	1	S544	[6] Phospho (ST)	4855.21	1185.14	608.81	418.34	128.12	1902.3	-2.25	-0.03	SKDDKHGSYEDAVHS	DDKHGsYEDAVHSGALND
TES	Q9UGI8-2	Isoform 2 of Testin	KNVSINTVTYEWAPPVQNQALAR	1	Y102	[10] Phospho (Y)	4079	6183.07	1771.97	2356.26	3415.12	2633.05	-1.3	0.55	VSINTVTYEWAPPVQ	KNVSINTVTyEWAPPVQNQALAR
TFRC	P02786	Transferrin receptor protein 1	SAFSNLFGGEPLSYTR	1	T21	[15] Phospho (ST)	15311.9	21538.9	624.76	768.95	1704.33	1374.61	-4.71	1.14	GGEPLSYTRFSLARQ	SAFSNLFGGEPLSYtR
THRAP3	Q9Y2W1	Thyroid hormone receptor-associated protein 3	WEGLVYAPPGK	1	Y476	[6] Phospho (Y)	2.6	105.49	79.75	135.62	46.68	15.84	2.65	-1.94	GKWEGLVYAPPGKEK	WEGLVyAPPGK
THRAP3	Q9Y2W1	Thyroid hormone receptor-associated protein 3	IDISPSTFR	1	S682	[4] Phospho (ST)	2.6	3.19	4455.59	3006.27	1121.19	839.47	10.31	-1.92	IHRRIDISPSTFRKH	IDIsPSTFR
THRAP3	Q9Y2W1	Thyroid hormone receptor-associated protein 3	ASAVSELSPR	1	S243	[8] Phospho (ST)	55.95	51.78	1807.15	1542.55	846.81	757.99	4.96	-1.06	ASAVSELSPRERSPA	ASAVSELsPR
TJP1	G5E9E7	Tight junction protein 1 (Zona occludens 1), isoform CRA_e	SREDLSAQPVQTK	1	S621	[1] Phospho (ST)	60.68	47.8	1255.42	889.51	1	447.79	4.29	-5.64	SKRNLRKSREDLSAQ	sREDLSAQPVQTK
TJP1	G5E9E7	Tight junction protein 1 (Zona occludens 1), isoform CRA_e	TLYRIPEPQKPQLKPPEDIVR	1	T1246	[1] Phospho (ST)	50.83	106.08	47.01	295.37	87.8	49.24	0.68	-0.84	QFSEHDKTLYRIPEP	tLYRIPEPQKPQLKPPEDIVR
TJP1	G5E9E7	Tight junction protein 1 (Zona occludens 1), isoform CRA_e	SNHYDPEEDEEYYRK	1	Y1278	[12] Phospho (Y)	19924.2	26198	1746.37	1096.95	4113.24	4881.22	-4.04	1.69	DPEEDEEYYRKQLSY	SNHYDPEEDEEyYRK
TJP2	F5H301	Tight junction protein ZO-2	HPDIYAVPIK	1	Y1149	[5] Phospho (Y)	8716.27	13747.7	3589.17	3800.77	2802.02	3218.57	-1.57	-0.3	AQKHPDIYAVPIKTH	HPDIyAVPIK
TLE3	H0YKN8	Transducin-like enhancer protein 3	SNTPTPRNDAPTPGTSTTPGLRSMPGKPPGMDPIGIMASALR	2	T327|T334	[5] Phospho (ST)|[12] Phospho (ST)|[37] Oxidation (M)	2.6	3.19	2543.16	772.72	1	96.14	8.93	-7.16	GLKSNTPTPRNDAPT;TPRNDAPTPGTSTTP	SNTPtPRNDAPtPGTSTTPGLRSMPGKPPGMDPIGIMASALR
TLE3	H0YLI3	Transducin-like enhancer protein 3 (Fragment)	EPPTTLPPAPRLFVSTWGGRPTLGFR	1	T15	[N-term] Acetyl (Protein N-term)|[16] Phospho (ST)	1016.15	1446.79	283.82	427.54	1019.21	438.37	-1.8	0.94	PAPRLFVSTWGGRPT	EPPTTLPPAPRLFVStWGGRPTLGFR
TMPO	A2T926	Thymopentin	GPPDFSSDEEREPTPVLGSGAAAAGR	1	S66	[6] Phospho (ST)	107.45	48.68	1013	1033.18	232.26	117.92	3.82	-2.63	SKGPPDFSSDEEREP	GPPDFsSDEEREPTPVLGSGAAAAGR
TMPO	A2T926	Thymopentin	QNGSNDSDRYSDNEEDSKIELK	1	S184	[N-term] Gln->pyro-Glu (N-term Q)|[11] Phospho (ST)	2.6	91.7	1229.27	1605.81	826.42	398.1	6.51	-1.29	SNDSDRYSDNEEDSK	QNGSNDSDRYsDNEEDSKIELK
TMX1	Q9H3N1	Thioredoxin-related transmembrane protein 1	VEEEQEADEEDVSEEEAESK	1	S247	[13] Phospho (ST)	2.6	3.19	668.7	306.37	629.03	581.87	7.3	0.42	EADEEDVSEEEAESK	VEEEQEADEEDVsEEEAESK
TMX1	Q9H3N1	Thioredoxin-related transmembrane protein 1	KVEEEQEADEEDVSEEEAESK	1	S247	[14] Phospho (ST);[14] Phospho (ST)	115.08	167.3	618.66	1063.87	1953.09	1639.85	2.55	1.14	EADEEDVSEEEAESK	KVEEEQEADEEDVsEEEAESK;KVEEEQEADEEDVsEEEAESK
TNK2	C9J1X3	Activated CDC42 kinase 1	EPLSPQGSRTPSPLVPPGSSPLPPR	3	S825|S832|S833	[12] Phospho (ST)|[19] Phospho (ST)|[20] Phospho (ST)	54.93	53.89	382.88	574.98	40.03	0.84	3.11	-6.33	PLVPPGSSPLPPRLS;PQGSRTPSPLVPPGS;SPLVPPGSSPLPPRL	EPLSPQGSRTPsPLVPPGssPLPPR
TNK2	C9J1X3	Activated CDC42 kinase 1	KPTYDPVSEDQDPLSSDFK	1	Y550	[4] Phospho (Y);[4] Phospho (Y)	12183.7	13948.1	6512.57	4361.67	8286.61	6247.1	-1.29	0.43	GGVKKPTYDPVSEDQ	KPTyDPVSEDQDPLSSDFK;KPTyDPVSEDQDPLSSDFK
TNK2	C9J1X3	Activated CDC42 kinase 1	VSSTHYYLLPERPSYLER	1	Y891	[6] Phospho (Y)	10661.4	12103.4	1769.8	2073.76	3142.64	3305.41	-2.57	0.75	KKVSSTHYYLLPERP	VSSTHyYLLPERPSYLER
TNK2	C9J1X3	Activated CDC42 kinase 1	KPTYDPVSEDQDPLSSDFKR	1	Y550	[4] Phospho (Y)	26350.2	40953.5	8919.83	5540.28	14669	11623.4	-2.22	0.89	GGVKKPTYDPVSEDQ	KPTyDPVSEDQDPLSSDFKR
TOM1L2	F5H3S6	TOM1-like protein 2	KTVTYEDPQAVGGLASALDNRK	1	T255	[4] Phospho (ST)	192.72	449.81	81.81	390.98	61.19	0.84	-0.72	-4.64	AEQRKTVTYEDPQAV	KTVtYEDPQAVGGLASALDNRK
TOM1L2	Q6ZVM7-2	Isoform 2 of TOM1-like protein 2	KTVTYEDPQAVGGLASALDNR	1	T353	[4] Phospho (ST)	685.29	615.34	174.12	691.5	468.02	454.37	-0.9	0.41	AEQRKTVTYEDPQAV	KTVtYEDPQAVGGLASALDNR
TOP1	P11387	DNA topoisomerase 1	LNYLDPR	1	Y723	[3] Phospho (Y)	1131.54	1207.89	1096.39	838.96	2886.35	1809.3	-0.29	1.25	LGTSKLNYLDPRITV	LNyLDPR
TPD52L2	B4DPJ6	Tumor protein D54	NSATFKSFEDR	1	S123	[7] Phospho (ST)	400.86	458.28	3290.25	3144.23	2386.54	2082.4	2.91	-0.53	RNSATFKSFEDRVGT	NSATFKsFEDR
TPI1	P60174-1	Isoform 2 of Triosephosphate isomerase	KQSLGELIGTLNAAK	1	S21	[3] Phospho (ST)	2.6	127.93	1495.41	1911.34	539	539.56	6.54	-1.65	KMNGRKQSLGELIGT	KQsLGELIGTLNAAK
TPX2	Q9ULW0	Targeting protein for Xklp2	KSVAEGLSGSLVQEPFQLATEK	1	T664	[20] Phospho (ST)	85.06	27.85	0.83	22.35	321.72	259.04	-3.5	6.07	QEPFQLATEKRAKER	KSVAEGLSGSLVQEPFQLAtEK
TRIM28	Q13263-2	Isoform 2 of Transcription intermediary factor 1-beta	STAPSAAASASASAAASSPAGGGAEALELLEHCGVCR	1	S49	[17] Phospho (ST)	121.67	12.62	671.01	988.69	1	312.96	4.38	-5.52	ASASAAASSPAGGGA	STAPSAAASASASAAAsSPAGGGAEALELLEHCGVCR
TRIM28	Q13263-2	Isoform 2 of Transcription intermediary factor 1-beta	AASAAAASAAAASAASGSPGPGEGSAGGEK	1	S19	[N-term] Acetyl (Protein N-term)|[18] Phospho (ST)	219.99	278.35	9126.34	14139.5	1221.73	2274.32	5.52	-2.77	AASAASGSPGPGEGS	AASAAAASAAAASAASGsPGPGEGSAGGEK
TRIM28	Q13263-2	Isoform 2 of Transcription intermediary factor 1-beta	AASAAAASAAAASAASGSPGPGEGSAGGEKR	1	S17	[N-term] Acetyl (Protein N-term)|[16] Phospho (ST)	212.95	324.21	6832.27	10103.8	2000.06	2419.25	4.98	-1.92	AAAASAASGSPGPGE	AASAAAASAAAASAAsGSPGPGEGSAGGEKR
TRIM28	Q13263-2	Isoform 2 of Transcription intermediary factor 1-beta	QGSGSSQPMEVQEGYGFGSGDDPYSSAEPHVSGVK	1	S378;Y376	[24] Phospho (Y);[N-term] Gln->pyro-Glu (N-term Q)|[26] Phospho (ST)	22639.3	19437.2	13578.7	6723.67	16509.2	12062.5	-1.13	0.56	FGSGDDPYSSAEPHV;SGDDPYSSAEPHVSG	QGSGSSQPMEVQEGYGFGSGDDPySSAEPHVSGVK;QGSGSSQPMEVQEGYGFGSGDDPYSsAEPHVSGVK
TRIP6	Q15654	Thyroid receptor-interacting protein 6	QAYEPPPPPAYR	1	Y123	[N-term] Gln->pyro-Glu (N-term Q)|[3] Phospho (Y)	2108.72	2345.81	636.84	746.03	1151.13	1170.05	-1.69	0.75	RRPDRQAYEPPPPPA	QAyEPPPPPAYR
TRIP6	Q15654	Thyroid receptor-interacting protein 6	VNFCPLPSEQCYQAPGGPEDR	1	Y55	[12] Phospho (Y)	3755.45	5680.89	2177.32	2259.5	5254.28	3235.96	-1.06	0.89	PLPSEQCYQAPGGPE	VNFCPLPSEQCyQAPGGPEDR
TTLL12	B1AH89	Tubulin tyrosine ligase-like family, member 12	SSPGQTPEEGAQALAEFAALHGPALR	1	S16	[2] Phospho (ST)	46.01	3.33	2430.42	3894.61	303.32	826.72	7.96	-2.62	RRPAERSSPGQTPEE	SsPGQTPEEGAQALAEFAALHGPALR
TUBA3E	Q6PEY2	Tubulin alpha-3E chain	LSVDYSKKSK	1	S158	[2] Phospho (ST)	2.6	57.27	21.32	366.66	1	41.85	2.86	-3.77	SLLMERLSVDYSKKS	LsVDYSKKSK
TUBA3E	Q6PEY2	Tubulin alpha-3E chain	IHFPLATYAPVISAEK	1	Y272	[8] Phospho (Y)	962.18	1029.27	450.12	723.86	1234.45	1147.14	-0.8	1.06	IHFPLATYAPVISAE	IHFPLATyAPVISAEK
TUBB	F8VYX6	Tubulin beta chain	ISVYYNEATGGK	1	Y51	[5] Phospho (Y)	1165.73	2313.38	281.35	370.5	535.03	523.77	-2.35	0.71	LDRISVYYNEATGGK	ISVYyNEATGGK
TUBB	F8VYX6	Tubulin beta chain	FWEVISDEHGIDPTGTYHGDSDLQLDR	1	T33	[14] Phospho (ST)	2190.23	1013.85	211.7	157.38	1325.11	893.74	-3.03	2.58	DEHGIDPTGTYHGDS	FWEVISDEHGIDPtGTYHGDSDLQLDR
TUBB4B	P68371	Tubulin beta-4B chain	INVYYNEATGGK	1	Y51	[5] Phospho (Y)	1713.83	2013.95	275.16	352.02	701.31	473.57	-2.58	0.89	LERINVYYNEATGGK	INVYyNEATGGK
TUBB6	Q9BUF5	Tubulin beta-6 chain	YLTVATVFRGPMSMK	1	T312	[3] Phospho (ST)|[12] Oxidation (M)|[14] Oxidation (M)	2862.01	2565.09	1624.07	767.94	365.83	359.61	-1.28	-1.62	PRHGRYLTVATVFRG	YLtVATVFRGPMSMK
TXLNA	P40222	Alpha-taxilin	RPEGPGAQAPSSPR	1	S515	[12] Phospho (ST)	2.6	87.04	0.83	0.75	806.04	20.03	-4.25	7.33	PGAQAPSSPRVTEAP	RPEGPGAQAPSsPR
TYK2	E9PM19	Tyrosine-protein kinase	LSDPGVGLGALSR	1	S573	[2] Phospho (ST)	44.06	60.19	251.38	146.91	130.43	119.06	1.9	-0.62	TSPFIKLSDPGVGLG	LsDPGVGLGALSR
TYK2	E9PM19	Tyrosine-protein kinase	LLAQAEGEPCYIR	1	Y107	[11] Phospho (Y)	16959.3	12864.1	3942.43	3248.14	8444.23	7538.54	-2.05	1.16	QAEGEPCYIRDSGVA	LLAQAEGEPCyIR
U2AF2	P26368-2	Isoform 2 of Splicing factor U2AF 65 kDa subunit	EEHGGLIRSPR	1	S79	[9] Phospho (ST);[9] Phospho (ST)	69.43	98.23	2793.89	2069.24	12.77	1287.32	4.86	-4.23	EHGGLIRSPRHEKKK	EEHGGLIRsPR;EEHGGLIRsPR
UBA1	P22314	Ubiquitin-like modifier-activating enzyme 1	NGSEADIDEGLYSR	1	S56	[13] Phospho (ST)	1688.55	1205.58	381.69	480.98	465.03	583.34	-1.74	0.28	DIDEGLYSRQLYVLG	NGSEADIDEGLYsR
UBAP2L	F8W726	Ubiquitin-associated protein 2-like	RYPSSISSSPQK	1	S620	[9] Phospho (ST)	17.39	3.19	558.41	592.15	1	336.51	6.27	-4.97	YPSSISSSPQKDLTQ	RYPSSISSsPQK
UBAP2L	H0Y5H6	Ubiquitin-associated protein 2-like (Fragment)	MVESEANLHSSSSTFSTTSSTVSAPPPVVSVSSSLNSGSSLGLSLGSNSTVTASTRSSVATTSGK	17	S32|S33|S36|S38|S39|S43|S46|S48|T49|T51|S53|T54|S56|S57|T60|T61|S62	[1] Oxidation (M)|[33] Phospho (ST)|[34] Phospho (ST)|[37] Phospho (ST)|[39] Phospho (ST)|[40] Phospho (ST)|[44] Phospho (ST)|[47] Phospho (ST)|[49] Phospho (ST)|[50] Phospho (ST)|[52] Phospho (ST)|[54] Phospho (ST)|[55] Phospho (ST)|[57] Phospho (ST)|[58] Phospho (ST)|[61] Phospho (ST)|[62] Phospho (ST)|[63] Phospho (ST)	3201.37	4576.03	4978.82	3061.32	887.29	1266.82	0.03	-1.88	ASTRSSVATTSGKAP;GLSLGSNSTVTASTR;GSNSTVTASTRSSVA;LGLSLGSNSTVTAST;NSGSSLGLSLGSNST;PPPVVSVSSSLNSGS;PPVVSVSSSLNSGSS;SLGSNSTVTASTRSS;SNSTVTASTRSSVAT;SSLGLSLGSNSTVTA;SSSLNSGSSLGLSLG;STRSSVATTSGKAPP;STVTASTRSSVATTS;TRSSVATTSGKAPPN;TVTASTRSSVATTSG;VSSSLNSGSSLGLSL;VSVSSSLNSGSSLGL	MVESEANLHSSSSTFSTTSSTVSAPPPVVSVSssLNsGssLGLsLGsNstVtAstRssVAttsGK
UBAP2L	F8W726	Ubiquitin-associated protein 2-like	SPAVATSTAAPPPPSSPLPSK	1	S465	[16] Phospho (ST)	2.6	3.19	578.76	546.27	248.78	213.92	7.61	-1.29	AAPPPPSSPLPSKST	SPAVATSTAAPPPPSsPLPSK
UBAP2L	F8W726	Ubiquitin-associated protein 2-like	STSAPQMSPGSSDNQSSSPQPAQQK	1	S481	[11] Phospho (ST)	2.6	3.19	1054.22	665.09	670.27	356.51	8.18	-0.78	APQMSPGSSDNQSSS	STSAPQMSPGsSDNQSSSPQPAQQK
UBAP2L	F8W726	Ubiquitin-associated protein 2-like	DGSLASNPYSGDLTK	1	S870	[10] Phospho (ST)	1903.52	3111.61	356.97	543.66	1039.89	731.12	-2.47	0.98	SLASNPYSGDLTKFG	DGSLASNPYsGDLTK
UNC5D	Q6UXZ4	Netrin receptor UNC5D	IKPFTACQEVPFSR	1	S776	[13] Phospho (ST)	2.6	3.19	137.9	101.47	1	49.38	5.36	-4.07	ACQEVPFSRVWCSNR	IKPFTACQEVPFsR
USO1	F5GYR8	General vesicular transport factor p115	DSMIENMKSSQTSGTNEQSSAIVSAR	4	S767|S774|S775|T777	[2] Phospho (ST)|[3] Oxidation (M)|[7] Oxidation (M)|[9] Phospho (ST)|[10] Phospho (ST)|[12] Phospho (ST)	59.78	3.19	492.21	421.44	13.21	0.84	5.04	-7.09	ENMKSSQTSGTNEQS;MIENMKSSQTSGTNE;SMIENMKSSQTSGTN;SQLTEKDSMIENMKS	DsMIENMKssQtSGTNEQSSAIVSAR
USP10	Q14694-2	Isoform 2 of Ubiquitin carboxyl-terminal hydrolase 10	NHSVNEEEQEEQGEGSEDEWEQVGPR	1	S624	[16] Phospho (ST)	248.44	3.19	456.85	548.73	1730.39	1050.79	4.15	1.43	QEEQGEGSEDEWEQV	NHSVNEEEQEEQGEGsEDEWEQVGPR
USP25	Q9UHP3-3	Isoform USP25m of Ubiquitin carboxyl-terminal hydrolase 25	ESETSVTTAQAAGDPEYLEQPSR	1	Y740	[17] Phospho (Y)	483.84	623.16	506.42	631.81	1025.31	1052.81	0.04	0.88	QAAGDPEYLEQPSRS	ESETSVTTAQAAGDPEyLEQPSR
USP25	Q9UHP3-3	Isoform USP25m of Ubiquitin carboxyl-terminal hydrolase 25	TPQQEETTYYQTALPGNDR	1	Y69	[9] Phospho (Y)	873.31	1162.05	912.65	980.41	2415.69	2163.72	-0.09	1.27	PQQEETTYYQTALPG	TPQQEETTyYQTALPGNDR
USP6NL	Q92738-2	Isoform 2 of USP6 N-terminal-like protein	ASPAAEDASPSGYPYSGPPPPAYHYR	1	S822	[16] Phospho (ST)	9704.7	14132.3	1788.46	974.01	3752.87	3037.98	-3.15	1.36	SPSGYPYSGPPPPAY	ASPAAEDASPSGYPYsGPPPPAYHYR
USP6NL	Q92738-2	Isoform 2 of USP6 N-terminal-like protein	GLAHPPSYSNPPVYHGNSPK	1	S650	[9] Phospho (ST)	7942.4	6177.2	492.81	732.35	2165.74	1548.73	-3.54	1.61	LAHPPSYSNPPVYHG	GLAHPPSYsNPPVYHGNSPK
VANGL1	Q8TAA9-2	Isoform 2 of Vang-like protein 1	MDTESTYSGYSYYSSHSK	1	Y7	[N-term] Acetyl (Protein N-term)|[7] Phospho (Y)	10231.1	17041.4	1370.21	1327.14	884.17	545.07	-3.29	-0.96	-MDTESTYSGYSYYS	MDTESTySGYSYYSSHSK
VASP	P50552	Vasodilator-stimulated phosphoprotein	VQIYHNPTANSFR	1	Y39	[4] Phospho (Y)	3526.6	7281.95	725.68	673.41	123.12	166.69	-2.86	-2.29	AFSRVQIYHNPTANS	VQIyHNPTANSFR
WASL	O00401	Neural Wiskott-Aldrich syndrome protein	VIYDFIEK	1	Y256	[3] Phospho (Y)	7279	9010.48	2454.17	2225.69	3348.58	3908.31	-1.79	0.63	RETSKVIYDFIEKTG	VIyDFIEK
WDR42A	Q5TAQ8	DDB1- and CUL4-associated factor 8 (Fragment)	VHDRSEEEEEEEEEEEEEQPR	1	S99	[5] Phospho (ST)	72.99	69.15	1023.73	916.1	1019.46	1489.85	3.77	0.35	ENRVHDRSEEEEEEE	VHDRsEEEEEEEEEEEEEQPR
WDR70	Q9NW82	WD repeat-containing protein 70	AAEDSPYWVSPAYSK	1	S625	[14] Phospho (ST)	702.75	784.71	534.96	485.57	173.72	260.04	-0.54	-1.26	YWVSPAYSKTQPKTM	AAEDSPYWVSPAYsK
WDR77	B4DP38	Methylosome protein 50	KETPPPLVPPAAR	1	T5	[3] Phospho (ST)	2.6	3.19	380.44	360.6	100.6	140.26	7.01	-1.64	---MRKETPPPLVPP	KEtPPPLVPPAAR
WIBG	Q9BRP8	Partner of Y14 and mago	MEAAGSPAATETGKYIASTQRPDGTWRK	2	S6|T12	[6] Phospho (ST)|[12] Phospho (ST)	1056.26	387.02	0.83	269.13	1	59.64	-5.42	-0.95	--MEAAGSPAATETG;GSPAATETGKYIAST	MEAAGsPAATEtGKYIASTQRPDGTWRK
WIPF2	Q8TF74-2	Isoform 2 of WAS/WASL-interacting protein family member 2	TGPSGQSLAPPPPPYR	1	Y105	[15] Phospho (Y)	576.54	113.58	250.74	151.64	532.04	495.13	-0.39	1.4	LAPPPPPYRQPPGVP	TGPSGQSLAPPPPPyR
XRCC1	P18887	DNA repair protein XRCC1	TKPTQAAGPSSPQKPPTPEETK	2	S447|T453	[11] Phospho (ST)|[17] Phospho (ST)	65.69	3.19	3013.94	1620.5	1422.44	1258.91	7.25	-0.72	SSPQKPPTPEETKAA;TQAAGPSSPQKPPTP	TKPTQAAGPSsPQKPPtPEETK
XRCC6	B1AHC9	X-ray repair complementing defective repair in Chinese hamster cells 6 (Ku autoantigen, 70kDa)	SDSFENPVLQQHFR	1	S427	[3] Phospho (ST)	2.6	3.19	395.1	680.5	188.27	158.93	7.49	-1.58	RFTYRSDSFENPVLQ	SDsFENPVLQQHFR
XRCC6	B1AHC9	X-ray repair complementing defective repair in Chinese hamster cells 6 (Ku autoantigen, 70kDa)	DTGIFLDLMHLK	1	T146	[2] Phospho (ST)|[9] Oxidation (M)	2.6	3.19	474.15	568.93	692.33	422	7.5	0.06	KAGDLRDTGIFLDLM	DtGIFLDLMHLK
YAP1	E9PRV2	Yorkie homolog	QASTDAGTAGALTPQHVR	1	T110	[N-term] Gln->pyro-Glu (N-term Q)|[4] Phospho (ST)	2.6	3.19	734.13	1016.78	256.3	317.66	8.23	-1.6	SHSRQASTDAGTAGA	QAStDAGTAGALTPQHVR
YBX1	C9J5V9	Nuclease-sensitive element-binding protein 1 (Fragment)	NYQQNYQNSESGEKNEGSESAPEGQAQQR	1	S144	[18] Phospho (ST)	877.46	302.42	7433.84	4019.77	7391.59	5993.85	3.41	0.28	SGEKNEGSESAPEGQ	NYQQNYQNSESGEKNEGsESAPEGQAQQR
ZC3HC1	C9J0I9	Nuclear-interacting partner of ALK	SQDATFSPGSEQAEKSPGPIVSR	1	S301	[16] Phospho (ST)	2.6	132.22	262.69	235.99	83.75	41.89	3.75	-2.07	GSEQAEKSPGPIVSR	SQDATFSPGSEQAEKsPGPIVSR
ZNF185	F5GXF7	Zinc finger protein 185	GALADYEGKDVATR	1	Y440	[6] Phospho (Y)	1059.86	1683.44	240.83	301.7	641.67	503.35	-2.31	1.08	PKGALADYEGKDVAT	GALADyEGKDVATR
ZNF326	Q5BKZ1	DBIRD complex subunit ZNF326	MDFEDDYTHSACR	1	Y7	[N-term] Acetyl (Protein N-term)|[7] Phospho (Y);[N-term] Acetyl (Protein N-term)|[1] Oxidation (M)|[7] Phospho (Y)	3033.3	3143.92	2476.26	3457.4	5253.53	4817.72	-0.08	0.78	-MDFEDDYTHSACRN	MDFEDDyTHSACR;MDFEDDyTHSACR
ZNF44	F8W7T7	Zinc finger protein 44	DGSQCGETLSQIRNSIVNK	1	S78	[3] Phospho (ST)	681.46	470.76	456.84	1005.82	2113.87	1459.93	0.26	1.37	FGKSKDGSQCGETLS	DGsQCGETLSQIRNSIVNK
ZNF44	F8W7T7	Zinc finger protein 44	DGSQCGETLSQIRNSIVNK	2	S78|S90	[3] Phospho (ST)|[15] Phospho (ST)	532.05	685.35	163.71	587.07	2861.94	1455.78	-0.96	2.72	FGKSKDGSQCGETLS;TLSQIRNSIVNKNTP	DGsQCGETLSQIRNsIVNK
ZNF598	H3BQQ2	Zinc finger protein 598	NEGVVGGEDYEEVDR	1	Y251	[10] Phospho (Y)	1066.89	1409.37	487.99	504.85	596.52	680.33	-1.3	0.36	GVVGGEDYEEVDRYS	NEGVVGGEDyEEVDR
ZNF598	H3BQQ2	Zinc finger protein 598	RNEGVVGGEDYEEVDR	1	Y251	[11] Phospho (Y);[11] Phospho (Y)	7375.43	8112.05	1708.66	1431.67	3624.05	3407.59	-2.31	1.17	GVVGGEDYEEVDRYS	RNEGVVGGEDyEEVDR;RNEGVVGGEDyEEVDR
ZNF706	H0YAP1	Zinc finger protein 706 (Fragment)	AALIYTCTVCR	1	Y11	[5] Phospho (Y)	518.64	1171.04	143.64	89.66	171.44	230.32	-2.78	0.81	AAKAALIYTCTVCRL	AALIyTCTVCR
ZRANB2	O95218	Zinc finger Ran-binding domain-containing protein 2	EVEDKESEGEEEDEDEDLSK	1	S153	[7] Phospho (ST);[7] Phospho (ST)	170.85	3.19	2045.03	1191.18	3061.55	1670.38	6.06	0.53	KEVEDKESEGEEEDE	EVEDKEsEGEEEDEDEDLSK;EVEDKEsEGEEEDEDEDLSK
