# Supplementary material for: Inhibition of DDR1‐BCR signalling by nilotinib as a new therapeutic strategy for metastatic colorectal cancer
Source: EMBO Mol Med. 2018 Feb 9;10(4):e7918. doi: 10.15252/emmm.201707918 (PMC5887546; doi:10.15252/emmm.201707918)
Supplement: Supplementary file 4 — Dataset EV2 [file EMMM-10-e7918-s004.xlsx]

## Sheet: Legend
Dataset EV2: Datasets of the phosphoproteomic analysis from the in vivo DDR1 signalling experiments (related to figure 4D-E).
All the phosphopeptides found and the corresponding ratios are shown for experiment #1, #2 and #3 in tab "data Exp#1" and "data Exp#2 Exp#3 " respectively.
Combination analysis of experiment #1 #2 and #3 is shown in tab "Combination Exp#1 #2 #3".
Common phosphopeptides found in experiment #1 #2 and #3 and the corresponding ratios are shown in tab "Commons Exp#1 #2 #3".
In the "final table" tab are shown the common phosphopetides found in experiment #1 #2 and #3 that are regulated in the same way for the three experiments.

## Sheet: Final Table
gene_names	Accessions_unique	Description	Sequence	psites	mod_pos_unique	Modifications	Experiment 1_DDR1+Nilo-DDR1	Experiment 2_DDR1+NILO-DDR1	Experiment 3_DDR1+NILO-DDR1
BCR	P11274-2	Isoform 2 of Breakpoint cluster region protein	GHGQPGADAEKPFYVNVEFHHER	1	Y177	[14] Phospho (Y)	-6.69	-4.12	-3.77
CRK	P46108	Adapter molecule crk	YRPASASVSALIGGNQEGSHPQPLGGPEPGPYAQPSVNTPLPNLQNGPIYAR	1	Y221	[32] Phospho (Y)	-1.41	-1.57	-0.47
DCBLD2	Q96PD2	Isoform 2 of Discoidin, CUB and LCCL domain-containing protein 2	AGKPGLPAPDELVYQVPQSTQEVSGAGR	1	Y764	[14] Phospho (Y)	-2.3	-1.04	-0.9
DDR1	Q08345	Epithelial discoidin domain-containing receptor 1	NLYAGDYYR	2	Y792|Y796	[3] Phospho (Y)|[7] Phospho (Y);[3] Phospho (Y)|[7] Phospho (Y)	-3.57	-1.77	-1.39
FRK	P42685	Tyrosine-protein kinase FRK	LEDYFETDSSYSDANNFIR	1	Y497	[11] Phospho (Y)	-5.72	-1.07	-0.78
FRK	P42685	Tyrosine-protein kinase FRK	WKLEDYFETDSSYSDANNFIR	1	Y497	[13] Phospho (Y)	-3.38	-1.03	-0.9
ITSN2	Q9NZM3	Isoform 2 of Intersectin-2	REEPEALYAAVNK	1	Y941	[8] Phospho (Y);[8] Phospho (Y);[8] Phospho (Y)	-1.05	-2.95	-1.56
PKP4	Q99569	Plakophilin-4	TVHDMEQFGQQQYDIYER	1	Y372	[16] Phospho (Y)	-1.98	-1.46	-1.73
PRKCD	Q05655	Protein kinase C delta type	SDSASSEPVGIYQGFEKK	1	Y313	[12] Phospho (Y)	-1.35	-1.24	-2.68
SHB	Q15464	SH2 domain-containing adapter protein B	LPQDDDRPADEYDQPWEWNR	1	Y336	[12] Phospho (Y)	-2.24	-1.63	-0.61
SHB	Q15464	SH2 domain-containing adapter protein B	DKVTIADDYSDPFDAK	1	Y246	[9] Phospho (Y);[9] Phospho (Y)	-1.45	-2.14	-0.93
SHB	Q15464	SH2 domain-containing adapter protein B	GESAGYMEPYEAQR	1	Y268	[6] Phospho (Y);[6] Phospho (Y);[6] Phospho (Y)|[7] Oxidation (M)	-1.21	-2.2	-1.07
TNS3	E9PCX8	Tensin-3 (Fragment)	LSLGQYDNDAGGQLPFSK	1	Y883	[6] Phospho (Y)	-2.17	-1.75	-2.41

## Sheet: Commons Exp#1 #2 #3
gene_names	Accessions_unique	Description	Sequence	psites	mod_pos_unique	Modifications	Experiment 1_DDR1+Nilo-DDR1	Experiment 2_DDR1+NILO-DDR1	Experiment 3_DDR1+NILO-DDR1
BCR	P11274-2	Isoform 2 of Breakpoint cluster region protein	GHGQPGADAEKPFYVNVEFHHER	1	Y177	[14] Phospho (Y)	-6.69	-4.12	-3.77
CRK	P46108	Adapter molecule crk	YRPASASVSALIGGNQEGSHPQPLGGPEPGPYAQPSVNTPLPNLQNGPIYAR	1	Y221	[32] Phospho (Y)	-1.41	-1.57	-0.47
DCBLD2	Q96PD2	Isoform 2 of Discoidin, CUB and LCCL domain-containing protein 2	AGKPGLPAPDELVYQVPQSTQEVSGAGR	1	Y764	[14] Phospho (Y)	-2.3	-1.04	-0.9
DDR1	Q08345	Epithelial discoidin domain-containing receptor 1	NLYAGDYYR	2	Y792|Y796	[3] Phospho (Y)|[7] Phospho (Y);[3] Phospho (Y)|[7] Phospho (Y)	-3.57	-1.77	-1.39
DLG3	Q92796	Isoform 3 of Disks large homolog 3	DNEVDGQDYHFVVSR	1	Y222	[9] Phospho (Y)	-1.49	-4.04	1.4
FRK	P42685	Tyrosine-protein kinase FRK	LEDYFETDSSYSDANNFIR	1	Y497	[11] Phospho (Y)	-5.72	-1.07	-0.78
FRK	P42685	Tyrosine-protein kinase FRK	WKLEDYFETDSSYSDANNFIR	1	Y497	[13] Phospho (Y)	-3.38	-1.03	-0.9
ITSN2	Q9NZM3	Isoform 2 of Intersectin-2	REEPEALYAAVNK	1	Y941	[8] Phospho (Y);[8] Phospho (Y);[8] Phospho (Y)	-1.05	-2.95	-1.56
MAGI1	H7C535	Membrane-associated guanylate kinase, WW and PDZ domain-containing protein 1 (Fragment)	IEDPVYGIYYVDHINRK	1	Y254	[6] Phospho (Y)	-2.84	-1.68	2.08
PEAK1	Q9H792	Pseudopodium-enriched atypical kinase 1	YQEVWTSSTSPR	1	Y531	[1] Phospho (Y)	0.34	-1.29	-0.98
PEAK1	Q9H792	Pseudopodium-enriched atypical kinase 1	NAIKVPIVINPNAYDNLAIYK	1	Y635	[14] Phospho (Y)	0.36	-1.09	-2.08
PKP4	Q99569	Plakophilin-4	TVHDMEQFGQQQYDIYER	1	Y372	[16] Phospho (Y)	-1.98	-1.46	-1.73
PRKCD	Q05655	Protein kinase C delta type	SDSASSEPVGIYQGFEKK	1	Y313	[12] Phospho (Y)	-1.35	-1.24	-2.68
RIN1	Q13671	Isoform RIN1-delta of Ras and Rab interactor 1	EKPAQDPLYDVPNASGGQAGGPQRPGR	1	Y36	[9] Phospho (Y);[9] Phospho (Y)	-3.65	-1.46	0.02
SHB	Q15464	SH2 domain-containing adapter protein B	LPQDDDRPADEYDQPWEWNR	1	Y336	[12] Phospho (Y)	-2.24	-1.63	-0.61
SHB	Q15464	SH2 domain-containing adapter protein B	DKVTIADDYSDPFDAK	1	Y246	[9] Phospho (Y);[9] Phospho (Y)	-1.45	-2.14	-0.93
SHB	Q15464	SH2 domain-containing adapter protein B	GESAGYMEPYEAQR	1	Y268	[6] Phospho (Y);[6] Phospho (Y);[6] Phospho (Y)|[7] Oxidation (M)	-1.21	-2.2	-1.07
TNS3	E9PCX8	Tensin-3 (Fragment)	LSLGQYDNDAGGQLPFSK	1	Y883	[6] Phospho (Y)	-2.17	-1.75	-2.41

## Sheet: Combination Exp#1 #2 #3
gene_names	Accessions_unique	Description	Sequence	psites	mod_pos_unique	Modifications	Experimental 1_DDR1+Nilo-DDR1	Experimental 2_DDR1+NILO-DDR1	Experimental 3_DDR1+NILO-DDR1	motifs_unique	seq_mods	Experiment
ABLIM1	Q5JVV3	Actin binding LIM protein 1	MIHRSTSQGSINSPVYSR	2	Y173|S174	[16] Phospho (Y)|[17] Phospho (ST)	-4.63			GSINSPVYSRHSYTP;SINSPVYSRHSYTPT	MIHRSTSQGSINSPVysR	1
ACTA2	P62736	Actin, aortic smooth muscle	IWHHSFYNELR	1	Y93	[7] Phospho (Y)	-2.28			KIWHHSFYNELRVAP	IWHHSFyNELR	1
ACTB	P60709	Actin, cytoplasmic 1	EKLCYVALDFEQEMATAASSSSLEK	1	Y218	[5] Phospho (Y)		-2.14	0.57	DIKEKLCYVALDFEQ	EKLCyVALDFEQEMATAASSSSLEK	2
ACTB	P60709	Actin, cytoplasmic 1	TTGIVMDSGDGVTHTVPIYEGYALPHAILR	1	Y169	[6] Oxidation (M)|[22] Phospho (Y)		-1.65	4.36	TVPIYEGYALPHAIL	TTGIVMDSGDGVTHTVPIYEGyALPHAILR	2
ACTC1	P68032	Actin, alpha cardiac muscle 1	YPIEHGIITNWDDMEK	1	Y71	[1] Phospho (Y)	-1.13			RGILTLKYPIEHGII	yPIEHGIITNWDDMEK	1
ACTN1	P12814-3	Isoform 3 of Alpha-actinin-1	AIMTYVSSFYHAFSGAQK	1	S250;Y246	[14] Phospho (ST);[10] Phospho (Y)	-1.52			MTYVSSFYHAFSGAQ;SSFYHAFSGAQKAET	AIMTYVSSFYHAFsGAQK;AIMTYVSSFyHAFSGAQK	1
AFAP1L2	F5GZE1	Actin filament-associated protein 1-like 2	VAQQPLSLVGCEVVPDPSPDHLYSFR	1	S467;Y466	[24] Phospho (ST);[24] Phospho (ST);[24] Phospho (ST);[24] Phospho (ST);[24] Phospho (ST);[23] Phospho (Y);[23] Phospho (Y);[24] Phospho (ST);[23] Phospho (Y);[24] Phospho (ST)	-1.33			DPSPDHLYSFRILHK;PSPDHLYSFRILHKG	VAQQPLSLVGCEVVPDPSPDHLYsFR;VAQQPLSLVGCEVVPDPSPDHLYsFR;VAQQPLSLVGCEVVPDPSPDHLYsFR;VAQQPLSLVGCEVVPDPSPDHLYsFR;VAQQPLSLVGCEVVPDPSPDHLYsFR;VAQQPLSLVGCEVVPDPSPDHLySFR;VAQQPLSLVGCEVVPDPSPDHLySFR;VAQQPLSLVGCEVVPDPSPDHLYsFR;VAQQPLSLVGCEVVPDPSPDHLySFR;VAQQPLSLVGCEVVPDPSPDHLYsFR	1
AFAP1L2	Q8N4X5-4	Isoform 4 of Actin filament-associated protein 1-like 2	SSSSDEEYIYMNK	2	Y54|Y56	[8] Phospho (Y)|[10] Phospho (Y);[8] Phospho (Y)|[10] Phospho (Y)|[11] Oxidation (M);[8] Phospho (Y)|[10] Phospho (Y)|[11] Oxidation (M);[8] Phospho (Y)|[10] Phospho (Y)|[11] Oxidation (M)		-4.06	-4.45	SSDEEYIYMNKVTIN;SSSSDEEYIYMNKVT	SSSSDEEyIyMNK;SSSSDEEyIyMNK;SSSSDEEyIyMNK;SSSSDEEyIyMNK	2
ALAD	P13716	Delta-aminolevulinic acid dehydratase	FASCFYGPFR	1	Y205	[6] Phospho (Y)		-1.41	1.53	AKFASCFYGPFRDAA	FASCFyGPFR	2
ALDOA	H3BQN4	Fructose-bisphosphate aldolase	PYQYPALTPEQK	1	Y3;Y5	[4] Phospho (Y);[2] Phospho (Y)		-1.11	-0.06	-----MPYQYPALTP;---MPYQYPALTPEQ	PYQyPALTPEQK;PyQYPALTPEQK	2
ANXA2P2	A6NMY6	Putative annexin A2-like protein	AYTNFDAERDALNIETAIK	1	Y30	[2] Phospho (Y)	-2.11			AYGSVKAYTNFDAER	AyTNFDAERDALNIETAIK	1
ANXA2P2	A6NMY6	Putative annexin A2-like protein	SYSPYDMLESIR	1	Y238	[5] Phospho (Y)	-1.78			RYKSYSPYDMLESIR	SYSPyDMLESIR	1
ARHGAP12	Q8IWW6-2	Isoform 2 of Rho GTPase-activating protein 12	ATTPPNQGRPDSPVYANLQELK	1	Y243	[15] Phospho (Y)	-1.87			GRPDSPVYANLQELK	ATTPPNQGRPDSPVyANLQELK	1
ARHGAP12	Q8IWW6-2	Isoform 2 of Rho GTPase-activating protein 12	ATTPPNQGRPDSPVYANLQELK	3	T231|S240|Y243	[3] Phospho (ST)|[12] Phospho (ST)|[15] Phospho (Y)	-1.56			GRPDSPVYANLQELK;PNQGRPDSPVYANLQ;TEQIRATTPPNQGRP	ATtPPNQGRPDsPVyANLQELK	1
ARHGEF5	Q12774	Rho guanine nucleotide exchange factor 5	SGRDYSTVSASPTALSTLK	3	Y656|S662|T664	[5] Phospho (Y)|[11] Phospho (ST)|[13] Phospho (ST)	-3.34			DRRSGRDYSTVSASP;DYSTVSASPTALSTL;STVSASPTALSTLKQ	SGRDySTVSAsPtALSTLK	1
ATIC	F5GWY2	Phosphoribosylaminoimidazolecarboxamide formyltransferase	YGMNPHQTPAQLYTLQPK	1	Y149	[1] Phospho (Y);[1] Phospho (Y)|[3] Oxidation (M)	-2.08			VSQMPLRYGMNPHQT	yGMNPHQTPAQLYTLQPK;yGMNPHQTPAQLYTLQPK	1
ATP1A1	F5H3A1	Sodium/potassium-transporting ATPase subunit alpha-1	GIVVYTGDR	1	Y260	[5] Phospho (Y)	-1.16			TARGIVVYTGDRTVM	GIVVyTGDR	1
ATP8B1	O43520	Probable phospholipid-transporting ATPase IC	GYADLISSGR	1	Y1217	[2] Phospho (Y)		-1.46	-1.71	AFSHQRGYADLISSG	GyADLISSGR	2
AXL	P30530-2	Isoform Short of Tyrosine-protein kinase receptor UFO	YVLCPSTTPSPAQPADR	1	Y857	[1] Phospho (Y)	-1.73			EVHPAGRYVLCPSTT	yVLCPSTTPSPAQPADR	1
AXL	P30530-2	Isoform Short of Tyrosine-protein kinase receptor UFO	IYNGDYYR	1	Y693	[6] Phospho (Y)	-1.38			KKIYNGDYYRQGRIA	IYNGDyYR	1
BCR	P11274-2	Isoform 2 of Breakpoint cluster region protein	GHGQPGADAEKPFYVNVEFHHER	1	Y177	[14] Phospho (Y)	-6.69			ADAEKPFYVNVEFHH	GHGQPGADAEKPFyVNVEFHHER	1
BCR	P11274-2	Isoform 2 of Breakpoint cluster region protein	GHGQPGADAEKPFYVNVEFHHER	1	Y177	[14] Phospho (Y)		-4.12	-3.77	ADAEKPFYVNVEFHH	GHGQPGADAEKPFyVNVEFHHER	2
CARKD	Q8IW45-2	Isoform 2 of ATP-dependent (S)-NAD(P)H-hydrate dehydratase	IGVVGGCQEYTGAPYFAAISALK	1	Y85	[10] Phospho (Y)	-1.73			VVGGCQEYTGAPYFA	IGVVGGCQEyTGAPYFAAISALK	1
CD2AP	Q9Y5K6	CD2-associated protein	ISTYGLPAGGIQPHPQTK	1	Y88	[4] Phospho (Y)	-1.47			LVQRISTYGLPAGGI	ISTyGLPAGGIQPHPQTK	1
CD46	P15529-2	Isoform B of Membrane cofactor protein	ADGGAEYATYQTK	1	Y384	[7] Phospho (Y)	-1.17			KADGGAEYATYQTKS	ADGGAEyATYQTK	1
CDCP1	Q9H5V8	CUB domain-containing protein 1	GPAVGIYNDNINTEMPR	1	Y707	[7] Phospho (Y)		-1.35	-0.54	KGPAVGIYNDNINTE	GPAVGIyNDNINTEMPR	2
CDCP1	Q9H5V8	CUB domain-containing protein 1	LATEEPPPRSPPESESEPYTFSHPNNGDVSSK	1	Y806	[19] Phospho (Y);[19] Phospho (Y)		-1.21	-3.52	PESESEPYTFSHPNN	LATEEPPPRSPPESESEPyTFSHPNNGDVSSK;LATEEPPPRSPPESESEPyTFSHPNNGDVSSK	2
CDH1	Q9UII8	Cadherin 1, type 1, E-cadherin (Epithelial), isoform CRA_c	YLPRPANPDEIGNFIDENLK	1	Y736	[1] Phospho (Y)	-1.74			TLMSVPRYLPRPANP	yLPRPANPDEIGNFIDENLK	1
CDK1	P06493-2	Cyclin-dependent kinase 1	IGEGTYGVVYKGR	1	Y15;Y19	[6] Phospho (Y);[10] Phospho (Y)		-2.1	-1.21	EGTYGVVYKGRHKTT;EKIGEGTYGVVYKGR	IGEGTyGVVYKGR;IGEGTYGVVyKGR	2
CDK5	Q00535-2	Isoform 2 of Cyclin-dependent kinase 5	IGEGTYGTVFK	1	Y15	[6] Phospho (Y)	-3.96			EKIGEGTYGTVFKAK	IGEGTyGTVFK	1
CLTC	Q00610-2	Isoform 2 of Clathrin heavy chain 1	IYIDSNNNPER	1	Y883	[2] Phospho (Y)		-1.18	2.97	HNALAKIYIDSNNNP	IyIDSNNNPER	2
CLTC	Q00610-2	Isoform 2 of Clathrin heavy chain 1	LAELEEFINGPNNAHIQQVGDRCYDEK	1	Y1206	[24] Phospho (Y)		-1.13	-4.41	QQVGDRCYDEKMYDA	LAELEEFINGPNNAHIQQVGDRCyDEK	2
CRK	P46108	Adapter molecule crk	YRPASASVSALIGGNQEGSHPQPLGGPEPGPYAQPSVNTPLPNLQNGPIYAR	2	S194|Y221	[5] Phospho (ST)|[32] Phospho (Y)	-1.41			GGPEPGPYAQPSVNT;VEKYRPASASVSALI	YRPAsASVSALIGGNQEGSHPQPLGGPEPGPyAQPSVNTPLPNLQNGPIYAR	1
CRK	P46108	Adapter molecule crk	YRPASASVSALIGGNQEGSHPQPLGGPEPGPYAQPSVNTPLPNLQNGPIYAR	1	Y221	[32] Phospho (Y)		-1.57	-0.47	GGPEPGPYAQPSVNT	YRPASASVSALIGGNQEGSHPQPLGGPEPGPyAQPSVNTPLPNLQNGPIYAR	2
CRKL	P46109	Crk-like protein	NSNSYGIPEPAHAYAQPQTTTPLPAVSGSPGAAITPLPSTQNGPVFAK	1	Y207	[14] Phospho (Y)		-1.48	-1.57	IPEPAHAYAQPQTTT	NSNSYGIPEPAHAyAQPQTTTPLPAVSGSPGAAITPLPSTQNGPVFAK	2
CTNNA1	F8W845	Catenin alpha-1	EVKEYAQVFR	1	Y316	[5] Phospho (Y)	-4.6			NEKEVKEYAQVFREH	EVKEyAQVFR	1
CTNNB1	B4DGU4	Catenin beta-1	NEGVATYAAAVLFR	1	Y647	[7] Phospho (Y)	-1.71			RNEGVATYAAAVLFR	NEGVATyAAAVLFR	1
CTNND1	C9JZR2	Catenin delta-1	SLDNNYSTPNER	1	Y904	[6] Phospho (Y)	-3.91			TKSLDNNYSTPNERG	SLDNNySTPNER	1
CTTN	Q14247-2	Isoform 2 of Src substrate cortactin	LPSSPVYEDAASFK	1	Y384	[7] Phospho (Y)	-1.86			RLPSSPVYEDAASFK	LPSSPVyEDAASFK	1
CTTN	B4E358	Src substrate cortactin	TQTPPVSPAPQPTEERLPSSPVYEDAASFK	1	Y105	[23] Phospho (Y)		-4.09	-5.64	RLPSSPVYEDAASFK	TQTPPVSPAPQPTEERLPSSPVyEDAASFK	2
CTTN	Q14247-2	Isoform 2 of Src substrate cortactin	TQTPPVSPAPQPTEERLPSSPVYEDAASFK	2	S380|Y384;S381|Y384	[19] Phospho (ST)|[23] Phospho (Y);[20] Phospho (ST)|[23] Phospho (Y)		-1.74	-3.22	PTEERLPSSPVYEDA;RLPSSPVYEDAASFK;TEERLPSSPVYEDAA	TQTPPVSPAPQPTEERLPsSPVyEDAASFK;TQTPPVSPAPQPTEERLPSsPVyEDAASFK	2
CTTN	B4E358	Src substrate cortactin	LPSSPVYEDAASFK	1	Y105	[7] Phospho (Y);[7] Phospho (Y);[7] Phospho (Y)		-1.47	-0.98	RLPSSPVYEDAASFK	LPSSPVyEDAASFK;LPSSPVyEDAASFK;LPSSPVyEDAASFK	2
DBI	P07108-2	Isoform 2 of Acyl-CoA-binding protein	TKPSDEEMLFIYGHYK	1	Y46	[12] Phospho (Y)	-2.17			DEEMLFIYGHYKQAT	TKPSDEEMLFIyGHYK	1
DCBLD1	Q8N8Z6	Discoidin, CUB and LCCL domain-containing protein 1	YEGILANGVLSRDGSLSDK	2	S238|S244;Y228|S244	[1] Phospho (Y)|[17] Phospho (ST);[11] Phospho (ST)|[17] Phospho (ST)		-1.23	0.11	ILANGVLSRDGSLSD;LSRDGSLSDKRFLFT;QRKGISRYEGILANG	yEGILANGVLSRDGSLsDK;YEGILANGVLsRDGSLsDK	2
DCBLD2	Q96PD2-2	Isoform 2 of Discoidin, CUB and LCCL domain-containing protein 2	AGKPGLPAPDELVYQVPQSTQEVSGAGR	1	Y764	[14] Phospho (Y)	-2.3			PAPDELVYQVPQSTQ	AGKPGLPAPDELVyQVPQSTQEVSGAGR	1
DCBLD2	Q96PD2-2	Isoform 2 of Discoidin, CUB and LCCL domain-containing protein 2	TDSCSSAQAQYDTPK	1	Y746	[11] Phospho (Y)		-3.13	1.43	CSSAQAQYDTPKAGK	TDSCSSAQAQyDTPK	2
DCBLD2	Q96PD2-2	Isoform 2 of Discoidin, CUB and LCCL domain-containing protein 2	AGKPGLPAPDELVYQVPQSTQEVSGAGR	1	Y764	[14] Phospho (Y)		-1.04	-0.9	PAPDELVYQVPQSTQ	AGKPGLPAPDELVyQVPQSTQEVSGAGR	2
DDR1	Q08345-5	Isoform 4 of Epithelial discoidin domain-containing receptor 1	QVYLSRPPACPQGLYELMLR	1	Y875	[3] Phospho (Y)	-5.35			RDQGRQVYLSRPPAC	QVyLSRPPACPQGLYELMLR	1
DDR1	Q08345-5	Epithelial discoidin domain-containing receptor 1	NLYAGDYYR	2	Y792|Y797	[3] Phospho (Y)|[7] Phospho (Y);[3] Phospho (Y)|[7] Phospho (Y)	-3.57			FGMSRNLYAGDYYRV;RNLYAGDYYRVQGRA	NLyAGDyYR;NLyAGDyYR	1
DDR1	Q08345-5	Isoform 4 of Epithelial discoidin domain-containing receptor 1	NLYAGDYYR	1	Y803	[8] Phospho (Y)	-1.52			NLYAGDYYRVQGRAV	NLYAGDYyR	1
DDR1	Q08345-5	Isoform 4 of Epithelial discoidin domain-containing receptor 1	LLLATYARPPR	1	Y520	[6] Phospho (Y);[6] Phospho (Y);[6] Phospho (Y)	-1.27			YRLLLATYARPPRGP	LLLATyARPPR;LLLATyARPPR;LLLATyARPPR	1
DDR1	Q08345-5	Epithelial discoidin domain-containing receptor 1	NLYAGDYYR	2	Y792|Y797	[3] Phospho (Y)|[7] Phospho (Y);[3] Phospho (Y)|[7] Phospho (Y);[3] Phospho (Y)|[7] Phospho (Y)		-1.77	-1.39	FGMSRNLYAGDYYRV;RNLYAGDYYRVQGRA	NLyAGDyYR;NLyAGDyYR;NLyAGDyYR	2
DLG3	Q92796-3	Isoform 3 of Disks large homolog 3	DNEVDGQDYHFVVSR	1	Y222	[9] Phospho (Y)	-1.49			NEVDGQDYHFVVSRE	DNEVDGQDyHFVVSR	1
DLG3	Q92796-3	Isoform 3 of Disks large homolog 3	RDNEVDGQDYHFVVSR	1	Y222	[10] Phospho (Y)		-4.04	1.4	NEVDGQDYHFVVSRE	RDNEVDGQDyHFVVSR	2
DOCK4	Q8N1I0-3	Isoform 3 of Dedicator of cytokinesis protein 4	HYQQLLDSFNTK	1	Y931	[2] Phospho (Y)	-7.72			RQMTDRHYQQLLDSF	HyQQLLDSFNTK	1
DSP	P15924	Desmoplakin	GGGGYTCQSGSGWDEFTK	1	Y172	[5] Phospho (Y)	-3.76			SSKGGGGYTCQSGSG	GGGGyTCQSGSGWDEFTK	1
DSP	P15924	Desmoplakin	RGVITDQNSDGYCQTGTMSR	1	Y56	[12] Phospho (Y);[12] Phospho (Y)	-2.6			TDQNSDGYCQTGTMS	RGVITDQNSDGyCQTGTMSR;RGVITDQNSDGyCQTGTMSR	1
EFNB2	P52799	Ephrin-B2	TADSVFCPHYEK	1	Y304	[10] Phospho (Y);[10] Phospho (Y);[10] Phospho (Y)	-1.09			DSVFCPHYEKVSGDY	TADSVFCPHyEK;TADSVFCPHyEK;TADSVFCPHyEK	1
EIF3EIP	B0QY89	Eukaryotic translation initiation factor 3 subunit L	VYEIQDIYENSWTK	1	Y132	[2] Phospho (Y)	-1.08			DVIDQKVYEIQDIYE	VyEIQDIYENSWTK	1
EPHA1	P21709	Ephrin type-A receptor 1	LLDDFDGTYETQGGKIPIR	1	T780;Y781	[8] Phospho (ST);[9] Phospho (Y)		-1.18	-1.44	LDDFDGTYETQGGKI;LLDDFDGTYETQGGK	LLDDFDGtYETQGGKIPIR;LLDDFDGTyETQGGKIPIR	2
EPHA1	P21709	Ephrin type-A receptor 1	LLDDFDGTYETQGGK	1	Y781	[9] Phospho (Y);[9] Phospho (Y)		-1.13	0.51	LDDFDGTYETQGGKI	LLDDFDGTyETQGGK;LLDDFDGTyETQGGK	2
EPHA2	P29317	Ephrin type-A receptor 2	SEQLKPLKTYVDPHTYEDPNQAVLK	2	T587|Y594	[9] Phospho (ST)|[16] Phospho (Y);[9] Phospho (ST)|[16] Phospho (Y)	-1.37			EQLKPLKTYVDPHTY;TYVDPHTYEDPNQAV	SEQLKPLKtYVDPHTyEDPNQAVLK;SEQLKPLKtYVDPHTyEDPNQAVLK	1
EPHA2	P29317	Ephrin type-A receptor 2	IAYSLLGLK	1	Y960	[3] Phospho (Y)	-1.19			GHQKRIAYSLLGLKD	IAySLLGLK	1
EPHA2	P29317	Ephrin type-A receptor 2	VIGAGEFGEVYK	1	Y628	[11] Phospho (Y)		-2.29	-5.43	AGEFGEVYKGMLKTS	VIGAGEFGEVyK	2
EPHA2	P29317	Ephrin type-A receptor 2	VLEDDPEATYTTSGGKIPIR	1	T774;Y772	[12] Phospho (ST);[10] Phospho (Y)		-1.16	-2.5	DPEATYTTSGGKIPI;EDDPEATYTTSGGKI	VLEDDPEATYTtSGGKIPIR;VLEDDPEATyTTSGGKIPIR	2
EPHA3	P29320	Ephrin type-A receptor 3	HDAQFTVIQLVGMLRGIASGMKYLSDMGYVHR	3	T719|Y736|Y742	[6] Phospho (ST)|[23] Phospho (Y)|[29] Phospho (Y)		-1.03	0.18	GIASGMKYLSDMGYV;KYLSDMGYVHRDLAA;RKHDAQFTVIQLVGM	HDAQFtVIQLVGMLRGIASGMKyLSDMGyVHR	2
EPHB2	P29323	Ephrin type-B receptor 2	IYIDPFTYEDPNEAVR	1	Y602	[8] Phospho (Y);[8] Phospho (Y)	-3.84			IYIDPFTYEDPNEAV	IYIDPFTyEDPNEAVR;IYIDPFTyEDPNEAVR	1
EPHB2	P29323	Ephrin type-B receptor 2	FLEDDTSDPTYTSALGGK	1	Y780	[11] Phospho (Y);[11] Phospho (Y)	-2.31			DDTSDPTYTSALGGK	FLEDDTSDPTyTSALGGK;FLEDDTSDPTyTSALGGK	1
ERBB2IP	Q96RT1	Protein LAP2	RAQIPEGDYLSYR	1	Y1104	[9] Phospho (Y)	-3.6			AQIPEGDYLSYREFH	RAQIPEGDyLSYR	1
ERBB2IP	Q96RT1-3	Isoform 3 of Protein LAP2	AQIPEGDYLSYR	1	Y1104	[8] Phospho (Y)	-1.23			AQIPEGDYLSYREFH	AQIPEGDyLSYR	1
ERBB3	F8VYK4	Receptor tyrosine-protein kinase erbB-3	SLEATDSAFDNPDYWHSR	1	Y451	[14] Phospho (Y)		-1.09	0.49	SAFDNPDYWHSRLFP	SLEATDSAFDNPDyWHSR	2
FBP1	P09467	Fructose-1,6-bisphosphatase 1	TLVYGGIFLYPANKK	1	Y265	[10] Phospho (Y)		-6.32	0.45	VYGGIFLYPANKKSP	TLVYGGIFLyPANKK	2
FRK	P42685	Tyrosine-protein kinase FRK	LEDYFETDSSYSDANNFIR	1	Y497	[11] Phospho (Y)	-5.72			YFETDSSYSDANNFI	LEDYFETDSSySDANNFIR	1
FRK	P42685	Tyrosine-protein kinase FRK	WKLEDYFETDSSYSDANNFIR	1	Y497	[13] Phospho (Y)	-3.38			YFETDSSYSDANNFI	WKLEDYFETDSSySDANNFIR	1
FRK	P42685	Tyrosine-protein kinase FRK	HGHYFVALFDYQAR	1	Y46	[4] Phospho (Y);[4] Phospho (Y);[4] Phospho (Y);[4] Phospho (Y);[4] Phospho (Y)	-2.74			QSQRHGHYFVALFDY	HGHyFVALFDYQAR;HGHyFVALFDYQAR;HGHyFVALFDYQAR;HGHyFVALFDYQAR;HGHyFVALFDYQAR	1
FRK	P42685	Tyrosine-protein kinase FRK	LEDYFETDSSYSDANNFIR	1	S496;Y497	[11] Phospho (Y);[10] Phospho (ST)		-1.07	-0.78	DYFETDSSYSDANNF;YFETDSSYSDANNFI	LEDYFETDSSySDANNFIR;LEDYFETDSsYSDANNFIR	2
FRK	B4DY49	Tyrosine-protein kinase FRK	WKLEDYFETDSSYSDANNFIR	1	Y355	[13] Phospho (Y)		-1.03	-0.9	YFETDSSYSDANNFI	WKLEDYFETDSSySDANNFIR	2
FYN	P06241	Tyrosine-protein kinase Fyn	KDPEERPTFEYLQSFLEDYFTATEPQYQPGENL	1	Y531	[27] Phospho (Y)	-2.25			FTATEPQYQPGENL-	KDPEERPTFEYLQSFLEDYFTATEPQyQPGENL	1
GAPDH	E7EUT4	Glyceraldehyde-3-phosphate dehydrogenase	LISWYDNEFGYSNR	1	Y278	[11] Phospho (Y)	-3.85			WYDNEFGYSNRVVDL	LISWYDNEFGySNR	1
GMDS	O60547	GDP-mannose 4,6 dehydratase	YYRPTEVDFLQGDCTK	1	T327;Y323;Y324	[1] Phospho (Y);[2] Phospho (Y);[5] Phospho (ST);[5] Phospho (ST)	-1.02			DLKYYRPTEVDFLQG;HVTVDLKYYRPTEVD;VTVDLKYYRPTEVDF	yYRPTEVDFLQGDCTK;YyRPTEVDFLQGDCTK;YYRPtEVDFLQGDCTK;YYRPtEVDFLQGDCTK	1
GNMT	Q14749	Glycine N-methyltransferase	NIYYKSDLTK	1	Y197	[4] Phospho (Y)		-1.33	0.08	PPGKNIYYKSDLTKD	NIYyKSDLTK	2
GPRC5A	Q8NFJ5	Retinoic acid-induced protein 3	AHAWPSPYKDYEVKK	1	Y350	[11] Phospho (Y);[11] Phospho (Y);[11] Phospho (Y)	-3.39			WPSPYKDYEVKKEGS	AHAWPSPYKDyEVKK;AHAWPSPYKDyEVKK;AHAWPSPYKDyEVKK	1
HCK	A8K4G3	Tyrosine-protein kinase HCK	NRPEERPTFEYIQSVLDDFYTATESQYQQQP	1	S500;Y502	[27] Phospho (Y);[25] Phospho (ST)	-1.12			DFYTATESQYQQQP-;YTATESQYQQQP---	NRPEERPTFEYIQSVLDDFYTATESQyQQQP;NRPEERPTFEYIQSVLDDFYTATEsQYQQQP	1
HNRNPA3	E7EWI9	Heterogeneous nuclear ribonucleoprotein A3	YGKIETIEVMEDRQSGK	2	Y127|S141	[1] Phospho (Y)|[10] Oxidation (M)|[15] Phospho (ST)	-6.92			EVMEDRQSGKKRGFA;LRDYFEKYGKIETIE	yGKIETIEVMEDRQsGK	1
HSP90AB1	P08238	Heat shock protein HSP 90-beta	SIYYITGESK	1	Y484	[3] Phospho (Y)		-3.6	-3.87	KETQKSIYYITGESK	SIyYITGESK	2
HSP90AB1	P08238	Heat shock protein HSP 90-beta	YIDQEELNK	1	Y276	[1] Phospho (Y)		-1.14	1.63	TKKIKEKYIDQEELN	yIDQEELNK	2
HSP90AB2P	Q58FF8	Putative heat shock protein HSP 90-beta 2	IRYESLTDPSK	1	Y56	[3] Phospho (Y);[3] Phospho (Y)	-3.64			DALDKIRYESLTDPS	IRyESLTDPSK;IRyESLTDPSK	1
ICT1	J3KS15	Peptidyl-tRNA hydrolase ICT1, mitochondrial (Fragment)	SIYSLDKLYPESQGSDTAWR	1	Y49	[9] Phospho (Y)	-2.01			IYSLDKLYPESQGSD	SIYSLDKLyPESQGSDTAWR	1
INPP5D	Q92835-2	Isoform 2 of Phosphatidylinositol 3,4,5-trisphosphate 5-phosphatase 1	LYDFVK	1	Y864	[2] Phospho (Y)	-4.96			GKTREKLYDFVKTER	LyDFVK	1
INPPL1	O15357	Phosphatidylinositol 3,4,5-trisphosphate 5-phosphatase 2	NSFNNPAYYVLEGVPHQLLPPEPPSPAR	1	Y986	[8] Phospho (Y)	-1.03			NSFNNPAYYVLEGVP	NSFNNPAyYVLEGVPHQLLPPEPPSPAR	1
INPPL1	O15357	Phosphatidylinositol 3,4,5-trisphosphate 5-phosphatase 2	NSFNNPAYYVLEGVPHQLLPPEPPSPAR	2	Y987|S1003	[9] Phospho (Y)|[25] Phospho (ST)		-1.84	1.6	LLPPEPPSPARAPVP;SFNNPAYYVLEGVPH	NSFNNPAYyVLEGVPHQLLPPEPPsPAR	2
ITGB4	P16144	Integrin beta-4	MTTTSAAAYGTHLSPHVPHR	1	Y1469	[9] Phospho (Y)	-6.56			TTTSAAAYGTHLSPH	MTTTSAAAyGTHLSPHVPHR	1
ITSN2	Q9NZM3-2	Isoform 2 of Intersectin-2	REEPEALYAAVNK	1	Y941	[8] Phospho (Y);[8] Phospho (Y);[8] Phospho (Y)	-1.05			REEPEALYAAVNKKP	REEPEALyAAVNK;REEPEALyAAVNK;REEPEALyAAVNK	1
ITSN2	Q9NZM3-2	Isoform 2 of Intersectin-2	REEPEALYAAVNK	1	Y941	[8] Phospho (Y);[8] Phospho (Y)		-2.95	-1.56	REEPEALYAAVNKKP	REEPEALyAAVNK;REEPEALyAAVNK	2
KIAA1217	Q5T5P2-2	Isoform 2 of Sickle tail protein homolog	GTRTIHTPSLTSYKAQNGSSSK	3	T1316|T1319|Y1325	[4] Phospho (ST)|[7] Phospho (ST)|[13] Phospho (Y)	-1.42			HTPSLTSYKAQNGSS;KGTRTIHTPSLTSYK;QGAKGTRTIHTPSLT	GTRtIHtPSLTSyKAQNGSSSK	1
KIAA1217	A6NLF3	Sickle tail protein homolog	NEGFYADPYLYHEGR	1	Y393	[5] Phospho (Y)		-2.11	-0.9	MYRNEGFYADPYLYH	NEGFyADPYLYHEGR	2
KRT19	P08727	Keratin, type I cytoskeletal 19	DYSHYYTTIQDLR	1	Y130	[5] Phospho (Y)	-2.87			PSRDYSHYYTTIQDL	DYSHyYTTIQDLR	1
LASP1	J3KSN1	LIM and SH3 domain protein 1 (Fragment)	RPLEQQQPHHIPTSAPVYQQPQQQPVAQSYGGYKEPAAPVSIQR	1	Y28	[18] Phospho (Y)		-2.92	2.97	IPTSAPVYQQPQQQP	RPLEQQQPHHIPTSAPVyQQPQQQPVAQSYGGYKEPAAPVSIQR	2
LASP1	J3KSN1	LIM and SH3 domain protein 1 (Fragment)	RPLEQQQPHHIPTSAPVYQQPQQQPVAQSYGGYK	1	Y28	[18] Phospho (Y)		-2.73	-0.67	IPTSAPVYQQPQQQP	RPLEQQQPHHIPTSAPVyQQPQQQPVAQSYGGYK	2
LCK	P06239-3	Isoform 3 of Tyrosine-protein kinase Lck	SVLEDFFTATEGQYQPQP	1	Y535	[14] Phospho (Y);[14] Phospho (Y)	-7.99			FTATEGQYQPQP---	SVLEDFFTATEGQyQPQP;SVLEDFFTATEGQyQPQP	1
LCK	P06239-3	Isoform 3 of Tyrosine-protein kinase Lck	NLDNGGFYISPR	1	Y192	[8] Phospho (Y)	-1.15			NLDNGGFYISPRITF	NLDNGGFyISPR	1
LCP1	P13796	Plastin-2	YPALHKPENQDIDWGALEGETR	1	Y374	[1] Phospho (Y)	-1.16			IANLFNRYPALHKPE	yPALHKPENQDIDWGALEGETR	1
LMO7	Q8WWI1	LIM domain only protein 7	AQSNPYYNGPHLNLK	1	Y185	[6] Phospho (Y);[6] Phospho (Y);[6] Phospho (Y)	-2.35			RKAQSNPYYNGPHLN	AQSNPyYNGPHLNLK;AQSNPyYNGPHLNLK;AQSNPyYNGPHLNLK	1
LPP	C9JUT4	LIM domain containing preferred translocation partner in lipoma, isoform CRA_e	NDSDPTYGQQGHPNTWK	1	Y317	[7] Phospho (Y)	-2.27			RNDSDPTYGQQGHPN	NDSDPTyGQQGHPNTWK	1
LSR	E9PHD4	Lipolysis-stimulated lipoprotein receptor	CCCPEALYAAGK	1	Y290	[8] Phospho (Y)	-4.24			CCCPEALYAAGKAAT	CCCPEALyAAGK	1
LSR	B4DKL4	Lipolysis-stimulated lipoprotein receptor	AATSGVPSIYAPSTYAHLSPAK	2	Y167|S176	[10] Phospho (Y)|[19] Phospho (ST)	-1.78			PSTYAHLSPAKTPPP;TSGVPSIYAPSTYAH	AATSGVPSIyAPSTYAHLsPAK	1
LYN	P07948-2	Isoform 2 of Tyrosine-protein kinase Lyn	AEERPTFDYLQSVLDDFYTATEGQYQQQP	1	Y487	[25] Phospho (Y);[25] Phospho (Y)	-1.28			YTATEGQYQQQP---	AEERPTFDYLQSVLDDFYTATEGQyQQQP;AEERPTFDYLQSVLDDFYTATEGQyQQQP	1
MAGI1	H7C535	Membrane-associated guanylate kinase, WW and PDZ domain-containing protein 1 (Fragment)	IEDPVYGIYYVDHINRK	1	Y254	[6] Phospho (Y)	-2.84			EKIEDPVYGIYYVDH	IEDPVyGIYYVDHINRK	1
MAGI1	H7C535	Membrane-associated guanylate kinase, WW and PDZ domain-containing protein 1 (Fragment)	IEDPVYGIYYVDHINR	1	Y254	[6] Phospho (Y)	-2.09			EKIEDPVYGIYYVDH	IEDPVyGIYYVDHINR	1
MAGI1	H7C4U7	Membrane-associated guanylate kinase, WW and PDZ domain-containing protein 1 (Fragment)	IEDPVYGIYYVDHINRK	1	Y248	[6] Phospho (Y)		-1.68	2.08	EKIEDPVYGIYYVDH	IEDPVyGIYYVDHINRK	2
MAPK7	Q13164-2	Isoform 2 of Mitogen-activated protein kinase 7	GLCTSPAEHQYFMTEYVATR	1	Y82	[16] Phospho (Y);[13] Oxidation (M)|[16] Phospho (Y)	-1.52			HQYFMTEYVATRWYR	GLCTSPAEHQYFMTEyVATR;GLCTSPAEHQYFMTEyVATR	1
MINK1	Q8N4C8	Misshapen-like kinase 1	SNSAWQIYLQR	1	Y706	[8] Phospho (Y)		-1.3	-0.82	SNSAWQIYLQRRAER	SNSAWQIyLQR	2
MPP5	Q8N3R9	MAGUK p55 subfamily member 5	VYESIGQYGGETVK	1	Y243	[2] Phospho (Y)		-1.68	-1.54	PITDERVYESIGQYG	VyESIGQYGGETVK	2
MPZL1	O95297-2	Isoform 2 of Myelin protein zero-like protein 1	SESVVYADIR	1	Y262	[6] Phospho (Y)	-1.63			NKSESVVYADIRKN-	SESVVyADIR	1
MYH9	P35579	Myosin-9	VIQYLAYVASSHKSK	2	Y190|S196	[4] Phospho (Y)|[10] Phospho (ST)	-4.7			NTKKVIQYLAYVASS;QYLAYVASSHKSKKD	VIQyLAYVAsSHKSK	1
MYH9	P35579	Myosin-9	YLYVDKNFINNPLAQADWAAK	1	Y11	[3] Phospho (Y)	-2.31			QAADKYLYVDKNFIN	YLyVDKNFINNPLAQADWAAK	1
NCK2	O43639	Cytoplasmic protein NCK2	TGYVPSNYVER	1	Y50	[3] Phospho (Y)		-1.22	-1.45	NAANRTGYVPSNYVE	TGyVPSNYVER	2
NEDD9	Q14511-3	Isoform 3 of Enhancer of filamentation 1	GPVFSVPVGEIKPQGVYDIPPTK	1	Y214	[17] Phospho (Y)	-2.5			EIKPQGVYDIPPTKG	GPVFSVPVGEIKPQGVyDIPPTK	1
NEDD9	Q14511-3	Isoform 3 of Enhancer of filamentation 1	EKDYDFPPPMR	1	Y241	[4] Phospho (Y);[4] Phospho (Y)|[10] Oxidation (M)	-2.13			AGLREKDYDFPPPMR	EKDyDFPPPMR;EKDyDFPPPMR	1
NEDD9	Q14511-3	Isoform 3 of Enhancer of filamentation 1	DEAGLREKDYDFPPPMR	1	Y241	[10] Phospho (Y)	-1.45			AGLREKDYDFPPPMR	DEAGLREKDyDFPPPMR	1
NEDD9	Q14511-3	Isoform 3 of Enhancer of filamentation 1	HQSLSPNHPPPQLGQSVGSQNDAYDVPR	1	Y317	[24] Phospho (Y);[24] Phospho (Y);[24] Phospho (Y);[24] Phospho (Y)	-1.45			VGSQNDAYDVPRGVQ	HQSLSPNHPPPQLGQSVGSQNDAyDVPR;HQSLSPNHPPPQLGQSVGSQNDAyDVPR;HQSLSPNHPPPQLGQSVGSQNDAyDVPR;HQSLSPNHPPPQLGQSVGSQNDAyDVPR	1
NEDD9	Q14511-3	Isoform 3 of Enhancer of filamentation 1	RHQSLSPNHPPPQLGQSVGSQNDAYDVPR	1	Y317	[25] Phospho (Y);[25] Phospho (Y)	-1.38			VGSQNDAYDVPRGVQ	RHQSLSPNHPPPQLGQSVGSQNDAyDVPR;RHQSLSPNHPPPQLGQSVGSQNDAyDVPR	1
NKD1	Q969G9	Protein naked cuticle homolog 1	LEQSGCYHHCVDENIER	1	Y245	[7] Phospho (Y)	-6.44			RLEQSGCYHHCVDEN	LEQSGCyHHCVDENIER	1
NKD1	Q969G9	Protein naked cuticle homolog 1	NHYLDLAGIENYTSQFGPGSPSVAQK	1	Y268	[12] Phospho (Y)	-3.47			DLAGIENYTSQFGPG	NHYLDLAGIENyTSQFGPGSPSVAQK	1
NKD1	Q969G9	Protein naked cuticle homolog 1	RNHYLDLAGIENYTSQFGPGSPSVAQK	1	Y259	[4] Phospho (Y)	-3.37			NIERRNHYLDLAGIE	RNHyLDLAGIENYTSQFGPGSPSVAQK	1
NKD1	Q969G9	Protein naked cuticle homolog 1	ELPALVVYESQAGQPVQR	1	Y441	[8] Phospho (Y)	-1.59			ELPALVVYESQAGQP	ELPALVVyESQAGQPVQR	1
PAPSS2	E7ER89	Sulfate adenylyltransferase	AMDFYDPAR	1	Y569	[2] Oxidation (M)|[5] Phospho (Y)	-8.74			AKKAMDFYDPARHNE	AMDFyDPAR	1
PAPSS2	O95340-2	Isoform B of Bifunctional 3'-phosphoadenosine 5'-phosphosulfate synthase 2	STNVVYQAHHVSR	1	Y20	[6] Phospho (Y);[6] Phospho (Y);[6] Phospho (Y);[6] Phospho (Y)		-3.4	-0.82	QKSTNVVYQAHHVSR	STNVVyQAHHVSR;STNVVyQAHHVSR;STNVVyQAHHVSR;STNVVyQAHHVSR	2
PDCD6IP	Q8WUM4	Programmed cell death 6-interacting protein	EPSAPSIPTPAYQSSPAGGHAPTPPTPAPR	1	Y727	[12] Phospho (Y)	-10.66			PSIPTPAYQSSPAGG	EPSAPSIPTPAyQSSPAGGHAPTPPTPAPR	1
PEAK1	Q9H792	Pseudopodium-enriched atypical kinase 1	YQEVWTSSTSPR	1	Y531	[1] Phospho (Y)	0.34	-1.29	-0.98	QKSSAIRYQEVWTSS	yQEVWTSSTSPR	2
PEAK1	Q9H792	Pseudopodium-enriched atypical kinase 1	NAIKVPIVINPNAYDNLAIYK	1	Y635	[14] Phospho (Y)	0.36	-1.09	-2.08	IVINPNAYDNLAIYK	NAIKVPIVINPNAyDNLAIYK	2
PFN1	P07737	Profilin-1	KCYEMASHLR	1	Y129	[3] Phospho (Y)	-6.8			GLINKKCYEMASHLR	KCyEMASHLR	1
PFN1	P07737	Profilin-1	CYEMASHLR	1	Y129	[2] Phospho (Y)	-4.86			GLINKKCYEMASHLR	CyEMASHLR	1
PI4KA	J3KN10	Phosphatidylinositol 4-kinase alpha	GSQLHKYYMK	3	S1479|Y1484|Y1485	[2] Phospho (ST)|[7] Phospho (Y)|[8] Phospho (Y)|[9] Oxidation (M)		-1.75	1.48	GSQLHKYYMKRRTLL;RGSQLHKYYMKRRTL;SKKTNRGSQLHKYYM	GsQLHKyyMK	2
PIK3R1	P27986-4	Isoform 4 of Phosphatidylinositol 3-kinase regulatory subunit alpha	EYDRLYEEYTR	1	Y467	[6] Phospho (Y)	-3.94			SREYDRLYEEYTRTS	EYDRLyEEYTR	1
PKP2	Q99959	Plakophilin-2	TYDMLK	1	Y108	[2] Phospho (Y)	-1.29			RSPVPKTYDMLKAGT	TyDMLK	1
PKP3	Q9Y446	Plakophilin-3	GQYHTLQAGFSSR	1	T86;Y84	[5] Phospho (ST);[3] Phospho (Y)	-4.81			RGTSRGQYHTLQAGF;TSRGQYHTLQAGFSS	GQYHtLQAGFSSR;GQyHTLQAGFSSR	1
PKP3	E9PK71	Plakophilin-3 (Fragment)	YSLVSEQLEPAATSTYR	1	T151;Y152	[15] Phospho (ST);[16] Phospho (Y)		-1.2	-3.34	EPAATSTYRAFAYER;LEPAATSTYRAFAYE	YSLVSEQLEPAATStYR;YSLVSEQLEPAATSTyR	2
PKP4	Q99569-2	Isoform 2 of Plakophilin-4	TVHDMEQFGQQQYDIYER	1	Y372	[16] Phospho (Y)	-1.98			GQQQYDIYERMVPPR	TVHDMEQFGQQQYDIyER	1
PKP4	Q99569	Plakophilin-4	TVHDMEQFGQQQYDIYER	1	Y372	[16] Phospho (Y)		-1.46	-1.73	GQQQYDIYERMVPPR	TVHDMEQFGQQQYDIyER	2
PLEKHB1	F5GZ38	Pleckstrin homology domain-containing family B member 1 (Fragment)	VYSPYQDYYEVVPPNAHEATYVR	1	Y129	[9] Phospho (Y)	-4.68			YSPYQDYYEVVPPNA	VYSPYQDYyEVVPPNAHEATYVR	1
POF1B	Q8WVV4-1	Isoform 1 of Protein POF1B	GSHFFPGNNVIYEK	1	Y166	[12] Phospho (Y)		-1.1	-0.96	FPGNNVIYEKTIRKV	GSHFFPGNNVIyEK	2
PPP1CA	A6NNR3	Serine/threonine-protein phosphatase	GKYGQFSGLNPGGRPITPPR	1	Y262	[3] Phospho (Y);[3] Phospho (Y)	-5.81			ADKNKGKYGQFSGLN	GKyGQFSGLNPGGRPITPPR;GKyGQFSGLNPGGRPITPPR	1
PRKCD	Q05655	Protein kinase C delta type	SDSASSEPVGIYQGFEK	2	S304|Y313	[3] Phospho (ST)|[12] Phospho (Y)	-8.19			RASRRSDSASSEPVG;SSEPVGIYQGFEKKT	SDsASSEPVGIyQGFEK	1
PRKCD	Q05655	Protein kinase C delta type	SDSASSEPVGIYQGFEKK	1	Y313	[12] Phospho (Y)	-1.35			SSEPVGIYQGFEKKT	SDSASSEPVGIyQGFEKK	1
PRKCD	Q05655	Protein kinase C delta type	ASRRSDSASSEPVGIYQGFEK	2	S302|Y313	[5] Phospho (ST)|[16] Phospho (Y)		-1.68	-3.31	SSEPVGIYQGFEKKT;TQRASRRSDSASSEP	ASRRsDSASSEPVGIyQGFEK	2
PRKCD	Q05655	Protein kinase C delta type	DYSNFDQEFLNEK	1	Y630	[2] Phospho (Y)		-1.53	-3.6	KVKSPRDYSNFDQEF	DySNFDQEFLNEK	2
PRKCD	Q05655	Protein kinase C delta type	RSDSASSEPVGIYQGFEKK	1	Y313	[13] Phospho (Y)		-1.24	-2.68	SSEPVGIYQGFEKKT	RSDSASSEPVGIyQGFEKK	2
PSMC1	P62191	26S protease regulatory subunit 4	KKYEPPVPTR	1	Y25	[3] Phospho (Y)	-1.88			DKDKKKKYEPPVPTR	KKyEPPVPTR	1
PTK2	Q05397-2	Isoform 2 of Focal adhesion kinase 1	FLIGNQHIYQPVGKPDPAAPPK	1	Y688	[9] Phospho (Y)	-5.86			LIGNQHIYQPVGKPD	FLIGNQHIyQPVGKPDPAAPPK	1
PTK2	H0YBP1	Focal adhesion kinase 1 (Fragment)	GSIDREDGSLQGPIGNQHIYQPVGKPDPAAPPK	1	Y826	[20] Phospho (Y);[20] Phospho (Y)	-1.13			PIGNQHIYQPVGKPD	GSIDREDGSLQGPIGNQHIyQPVGKPDPAAPPK;GSIDREDGSLQGPIGNQHIyQPVGKPDPAAPPK	1
PTPN11	Q06124-2	Isoform 2 of Tyrosine-protein phosphatase non-receptor type 11	KGHEYTNIK	1	Y542	[5] Phospho (Y)		-2.02	2.61	SKRKGHEYTNIKYSL	KGHEyTNIK	2
PTPN11	Q06124-2	Isoform 2 of Tyrosine-protein phosphatase non-receptor type 11	VYENVGLMQQQK	1	Y580	[2] Phospho (Y)		-1.14	-1.32	REDSARVYENVGLMQ	VyENVGLMQQQK	2
PTPRA	J3KP22	Receptor-type tyrosine-protein phosphatase alpha	VVQEYIDAFSDYANFK	1	Y654	[12] Phospho (Y);[12] Phospho (Y);[12] Phospho (Y)	-1.05			YIDAFSDYANFK---	VVQEYIDAFSDyANFK;VVQEYIDAFSDyANFK;VVQEYIDAFSDyANFK	1
PTPRE	P23469-2	Isoform 2 of Receptor-type tyrosine-protein phosphatase epsilon	VVQDFIDIFSDYANFK	1	Y638	[12] Phospho (Y);[12] Phospho (Y);[12] Phospho (Y)	-2.77			FIDIFSDYANFK---	VVQDFIDIFSDyANFK;VVQDFIDIFSDyANFK;VVQDFIDIFSDyANFK	1
PTPRK	Q15262	Receptor-type tyrosine-protein phosphatase kappa	YLCEGTESPYQTGQLHPAIR	1	Y858	[10] Phospho (Y)	-4.84			CEGTESPYQTGQLHP	YLCEGTESPyQTGQLHPAIR	1
PTRF	Q6NZI2	Polymerase I and transcript release factor	KSFTPDHVVYAR	1	Y308	[10] Phospho (Y)	-5.71			FTPDHVVYARSKTAV	KSFTPDHVVyAR	1
PTRF	Q6NZI2	Polymerase I and transcript release factor	SFTPDHVVYAR	1	Y308	[9] Phospho (Y);[9] Phospho (Y)	-5.13			FTPDHVVYARSKTAV	SFTPDHVVyAR;SFTPDHVVyAR	1
RAN	B5MDF5	GTP-binding nuclear protein Ran	SNYNFEKPFLWLAR	1	Y172	[3] Phospho (Y)	-2.02			DISAKSNYNFEKPFL	SNyNFEKPFLWLAR	1
RIN1	Q13671-2	Isoform RIN1-delta of Ras and Rab interactor 1	EKPAQDPLYDVPNASGGQAGGPQRPGR	1	Y36	[9] Phospho (Y);[9] Phospho (Y)	-3.65			KPAQDPLYDVPNASG	EKPAQDPLyDVPNASGGQAGGPQRPGR;EKPAQDPLyDVPNASGGQAGGPQRPGR	1
RIN1	Q13671-2	Isoform RIN1-delta of Ras and Rab interactor 1	EKPAQDPLYDVPNASGGQAGGPQRPGR	1	Y36	[9] Phospho (Y);[9] Phospho (Y);[9] Phospho (Y)		-1.46	0.02	KPAQDPLYDVPNASG	EKPAQDPLyDVPNASGGQAGGPQRPGR;EKPAQDPLyDVPNASGGQAGGPQRPGR;EKPAQDPLyDVPNASGGQAGGPQRPGR	2
S100A11	P31949	Protein S100-A11	DGYNYTLSK	1	Y30	[3] Phospho (Y)	-1.56			KYAGKDGYNYTLSKT	DGyNYTLSK	1
SDCBP	B4DHN5	Syntenin-1	VIQAQTAFSANPANPAILSEASAPIPHDGNLYPR	1	Y46	[32] Phospho (Y);[32] Phospho (Y)	-1.73			IPHDGNLYPRLYPEL	VIQAQTAFSANPANPAILSEASAPIPHDGNLyPR;VIQAQTAFSANPANPAILSEASAPIPHDGNLyPR	1
SHB	Q15464	SH2 domain-containing adapter protein B	LPQDDDRPADEYDQPWEWNR	1	Y336	[12] Phospho (Y)	-2.24			DDRPADEYDQPWEWN	LPQDDDRPADEyDQPWEWNR	1
SHB	Q15464	SH2 domain-containing adapter protein B	DKVTIADDYSDPFDAK	1	Y246	[9] Phospho (Y);[9] Phospho (Y)	-1.45			KVTIADDYSDPFDAK	DKVTIADDySDPFDAK;DKVTIADDySDPFDAK	1
SHB	Q15464	SH2 domain-containing adapter protein B	GESAGYMEPYEAQR	1	Y268	[6] Phospho (Y);[6] Phospho (Y);[6] Phospho (Y)|[7] Oxidation (M)	-1.21			GKGESAGYMEPYEAQ	GESAGyMEPYEAQR;GESAGyMEPYEAQR;GESAGyMEPYEAQR	1
SHB	Q15464	SH2 domain-containing adapter protein B	VTIADDYSDPFDAK	1	Y246	[7] Phospho (Y);[7] Phospho (Y)	-1.02			KVTIADDYSDPFDAK	VTIADDySDPFDAK;VTIADDySDPFDAK	1
SHB	Q15464	SH2 domain-containing adapter protein B	ESKLPQDDDRPADEYDQPWEWNR	1	Y336	[15] Phospho (Y)		-3.62	-3.18	DDRPADEYDQPWEWN	ESKLPQDDDRPADEyDQPWEWNR	2
SHB	Q15464	SH2 domain-containing adapter protein B	GESAGYMEPYEAQR	1	Y268	[6] Phospho (Y);[6] Phospho (Y)|[7] Oxidation (M)		-2.2	-1.07	GKGESAGYMEPYEAQ	GESAGyMEPYEAQR;GESAGyMEPYEAQR	2
SHB	Q15464	SH2 domain-containing adapter protein B	DKVTIADDYSDPFDAK	1	Y246	[9] Phospho (Y);[9] Phospho (Y);[9] Phospho (Y)		-2.14	-0.93	KVTIADDYSDPFDAK	DKVTIADDySDPFDAK;DKVTIADDySDPFDAK;DKVTIADDySDPFDAK	2
SHB	Q15464	SH2 domain-containing adapter protein B	VTIADDYSDPFDAK	1	Y246	[7] Phospho (Y);[7] Phospho (Y);[7] Phospho (Y)		-2.03	0.38	KVTIADDYSDPFDAK	VTIADDySDPFDAK;VTIADDySDPFDAK;VTIADDySDPFDAK	2
SHB	Q15464	SH2 domain-containing adapter protein B	AGKGESAGYMEPYEAQR	1	Y268	[9] Phospho (Y);[9] Phospho (Y)		-1.75	-1.35	GKGESAGYMEPYEAQ	AGKGESAGyMEPYEAQR;AGKGESAGyMEPYEAQR	2
SHB	Q15464	SH2 domain-containing adapter protein B	LPQDDDRPADEYDQPWEWNR	1	Y336	[12] Phospho (Y)		-1.63	-0.61	DDRPADEYDQPWEWN	LPQDDDRPADEyDQPWEWNR	2
SHC4	Q6S5L8	SHC-transforming protein 4	VDLFDDPCYINTQALQSTPGSAGNQR	1	Y465	[9] Phospho (Y)	-1.26			DLFDDPCYINTQALQ	VDLFDDPCyINTQALQSTPGSAGNQR	1
SHF	F8W6K9	SH2 domain-containing adapter protein F	LPEDDERPPEEYDQPWEWKK	1	Y258	[12] Phospho (Y)		-2.73	-1.41	DERPPEEYDQPWEWK	LPEDDERPPEEyDQPWEWKK	2
SIT1	Q9Y3P8	Signaling threshold-regulating transmembrane adapter 1	SGESVEEVPLYGNLHYLQTGR	1	Y90	[11] Phospho (Y)	-1.62			SVEEVPLYGNLHYLQ	SGESVEEVPLyGNLHYLQTGR	1
SLC1A5	Q15758	Neutral amino acid transporter B(0)	HYRGPAGDATVASEK	1	Y524	[2] Phospho (Y)	-1.98			GNPLLKHYRGPAGDA	HyRGPAGDATVASEK	1
SLC38A2	Q96QD8	Sodium-coupled neutral amino acid transporter 2	SHYADVDPENQNFLLESNLGKK	1	Y41	[3] Phospho (Y)	-5.06			QAALKSHYADVDPEN	SHyADVDPENQNFLLESNLGKK	1
SLC38A2	Q96QD8	Sodium-coupled neutral amino acid transporter 2	SHYADVDPENQNFLLESNLGK	1	S39;Y41	[3] Phospho (Y);[1] Phospho (ST)	-1.53			QAALKSHYADVDPEN;TKQAALKSHYADVDP	SHyADVDPENQNFLLESNLGK;sHYADVDPENQNFLLESNLGK	1
SMC1A	Q14683	Structural maintenance of chromosomes protein 1A	ALQYACGNALVCDNVEDARR	1	Y611	[4] Phospho (Y)	-7.97			HIKKALQYACGNALV	ALQyACGNALVCDNVEDARR	1
SPTBN1	Q01082-2	Isoform Short of Spectrin beta chain, non-erythrocytic 1	VDKLYAGLK	1	Y1680	[5] Phospho (Y)		-4.54	0.11	QSKVDKLYAGLKDLA	VDKLyAGLK	2
SPTBN1	Q01082-2	Isoform Short of Spectrin beta chain, non-erythrocytic 1	QALQDTLALYK	1	Y852	[N-term] Gln->pyro-Glu (N-term Q)|[10] Phospho (Y)		-1.17	-0.22	LQDTLALYKMFSEAD	QALQDTLALyK	2
SRSF3	B4E241	Serine/arginine-rich-splicing factor 3	AFGYYGPLR	1	Y32	[4] Phospho (Y)	-2.89			ELERAFGYYGPLRSV	AFGyYGPLR	1
STAM2	O75886	Signal transducing adapter molecule 2	LVNEAPVYSVYSK	1	Y371	[8] Phospho (Y)	-1.53			LVNEAPVYSVYSKLH	LVNEAPVySVYSK	1
SYK	P43405	Tyrosine-protein kinase SYK	QESTVSFNPYEPELAPWAADK	1	Y323	[10] Phospho (Y)	-3.56			STVSFNPYEPELAPW	QESTVSFNPyEPELAPWAADK	1
SYK	P43405	Tyrosine-protein kinase SYK	QESTVSFNPYEPELAPWAADKGPQR	1	Y323	[10] Phospho (Y);[N-term] Gln->pyro-Glu (N-term Q)|[10] Phospho (Y)	-1.87			STVSFNPYEPELAPW	QESTVSFNPyEPELAPWAADKGPQR;QESTVSFNPyEPELAPWAADKGPQR	1
SYK	P43405	Tyrosine-protein kinase SYK	IKSYSFPKPGHR	1	Y296	[4] Phospho (Y)	-1.08			IISRIKSYSFPKPGH	IKSySFPKPGHR	1
TCF20	Q9UGU0	Transcription factor 20	YSYKDSFGSAVPR	2	Y707|S712	[1] Phospho (Y)|[6] Phospho (ST)		-3.4	-5.67	KSPGSLRYSYKDSFG;LRYSYKDSFGSAVPR	ySYKDsFGSAVPR	2
TJP2	F5H301	Tight junction protein ZO-2	IEIAQKHPDIYAVPIK	1	Y1149	[11] Phospho (Y)		-1.94	-2.86	AQKHPDIYAVPIKTH	IEIAQKHPDIyAVPIK	2
TJP2	F5H301	Tight junction protein ZO-2	HPDIYAVPIK	1	Y1149	[5] Phospho (Y)		-1.07	-0.3	AQKHPDIYAVPIKTH	HPDIyAVPIK	2
TNK2	C9J1X3	Activated CDC42 kinase 1	KVSSTHYYLLPERPSYLER	1	Y891	[7] Phospho (Y)	-2.94			KKVSSTHYYLLPERP	KVSSTHyYLLPERPSYLER	1
TNS3	E9PCX8	Tensin-3 (Fragment)	WDSYENLSADGEVLHTQGPVDGSLYAK	2	S435|Y457	[3] Phospho (ST)|[25] Phospho (Y)	-3.43			DPLIRWDSYENLSAD;GPVDGSLYAKVRKKS	WDsYENLSADGEVLHTQGPVDGSLyAK	1
TNS3	E9PCX8	Tensin-3 (Fragment)	LSLGQYDNDAGGQLPFSK	1	Y883	[6] Phospho (Y)	-2.17			RKLSLGQYDNDAGGQ	LSLGQyDNDAGGQLPFSK	1
TNS3	E9PCX8	Tensin-3 (Fragment)	KLSLGQYDNDAGGQLPFSK	1	Y883	[7] Phospho (Y);[7] Phospho (Y)	-1.23			RKLSLGQYDNDAGGQ	KLSLGQyDNDAGGQLPFSK;KLSLGQyDNDAGGQLPFSK	1
TNS3	Q68CZ2	Tensin-3	LSLGQYDNDAGGQLPFSK	1	Y780	[6] Phospho (Y)		-1.75	-2.41	RKLSLGQYDNDAGGQ	LSLGQyDNDAGGQLPFSK	2
TNS3	Q68CZ2	Tensin-3	KLSLGQYDNDAGGQLPFSK	1	Y780	[7] Phospho (Y);[7] Phospho (Y)		-1.15	-1.35	RKLSLGQYDNDAGGQ	KLSLGQyDNDAGGQLPFSK;KLSLGQyDNDAGGQLPFSK	2
TPI1	B7Z5D8	Triosephosphate isomerase	IIYGGSVTGATCK	1	Y127	[3] Phospho (Y)		-1.41	-1.48	AQSTRIIYGGSVTGA	IIyGGSVTGATCK	2
TUBA1C	F5H5D3	Tubulin alpha-1C chain	IHFPLATYAPVISAEK	1	Y342	[8] Phospho (Y)	-1.97			IHFPLATYAPVISAE	IHFPLATyAPVISAEK	1
TUBB	Q5JP53	Tubulin beta chain	NSSYFVEWIPNNVK	1	Y322	[4] Phospho (Y)	-1.42			VQNKNSSYFVEWIPN	NSSyFVEWIPNNVK	1
TUBB	Q5JP53	Tubulin beta chain	YVPRAILVDLEPGTMDSVR	3	Y41|T54|S57	[1] Phospho (Y)|[14] Phospho (ST)|[15] Oxidation (M)|[17] Phospho (ST)	-1			LEPGTMDSVRSGPFG;LVDLEPGTMDSVRSG;NEATGGKYVPRAILV	yVPRAILVDLEPGtMDsVR	1
TYK2	E9PPF2	Non-receptor tyrosine-protein kinase TYK2	LLAQAEGEPCYIR	1	Y292	[11] Phospho (Y);[11] Phospho (Y)	-1.2			QAEGEPCYIRDSGVA	LLAQAEGEPCyIR;LLAQAEGEPCyIR	1
VTA1	Q9NP79	Vacuolar protein sorting-associated protein VTA1 homolog	YAGSALQYEDVSTAVQNLQK	1	S281;Y278	[1] Phospho (Y);[4] Phospho (ST)	-1.12			KYCKYAGSALQYEDV;RAQKYCKYAGSALQY	yAGSALQYEDVSTAVQNLQK;YAGsALQYEDVSTAVQNLQK	1
WAS	P42768	Wiskott-Aldrich syndrome protein	GGLPPLPLHPGGDQGGPPVGPLSLGLATVDIQNPDITSSRYR	3	S194|S210|Y212	[23] Phospho (ST)|[39] Phospho (ST)|[41] Phospho (Y)	-6.55			GPPVGPLSLGLATVD;PDITSSRYRGLPAPG;QNPDITSSRYRGLPA	GGLPPLPLHPGGDQGGPPVGPLsLGLATVDIQNPDITSsRyR	1
WAS	P42768	Wiskott-Aldrich syndrome protein	LIYDFIEDQGGLEAVR	1	Y291	[3] Phospho (Y);[3] Phospho (Y)	-3.18			AETSKLIYDFIEDQG	LIyDFIEDQGGLEAVR;LIyDFIEDQGGLEAVR	1
YES1	J3QRU1	Tyrosine-protein kinase Yes	LDNGGYYITTR	1	Y228	[7] Phospho (Y)		-1.5	-0.12	KLDNGGYYITTRAQF	LDNGGYyITTR	2

## Sheet: data Exp#2 Exp#3
gene_names	Accessions	Description	Sequence	psites	mod_pos_unique	Modifications	Intensity DDR1+NILO, 1	Intensity DDR1+NILO, 2	Intensity DDR1_1, 1	Intensity DDR1_1, 2	Intensity DDR1_2, 1	Intensity DDR1_2, 2	Experimental 2_DDR1+NILO-DDR1_1	Experimental 3_DDR1+NILO-DDR1_2	motifs_unique	seq_mods
ABL1;ABL2	P42684-10	Isoform 10 of Abelson tyrosine-protein kinase 2	LMTGDTYTAHAGAK	1	T425;Y393;Y424	[8] Phospho (ST);[7] Phospho (Y);[7] Phospho (Y);[7] Phospho (Y)	914.29	889.47	597.36	685.68	641.34	513.08	0.49	0.65	LMTGDTYTAHAGAKF;RLMTGDTYTAHAGAK	LMTGDTYtAHAGAK;LMTGDTyTAHAGAK;LMTGDTyTAHAGAK;LMTGDTyTAHAGAK
ABL2	P42684-5	Isoform 5 of Abelson tyrosine-protein kinase 2	WTAPESLAYNTFSIK	2	Y459|S463	[9] Phospho (Y)|[13] Phospho (ST)	1.14	0.91	0.87	0.9	345.61	245.16	0.2	-8.16	SLAYNTFSIKSDVWA;TAPESLAYNTFSIKS	WTAPESLAyNTFsIK
ACTB	P60709	Actin, cytoplasmic 1	EKLCYVALDFEQEMATAASSSSLEK	1	Y218	[5] Phospho (Y)	67.23	46.63	983.76	62.02	59.42	23.92	-2.14	0.57	DIKEKLCYVALDFEQ	EKLCyVALDFEQEMATAASSSSLEK
ACTB	P60709	Actin, cytoplasmic 1	TTGIVMDSGDGVTHTVPIYEGYALPHAILR	1	Y169	[6] Oxidation (M)|[22] Phospho (Y)	253.38	51.32	449.94	283.6	31.96	0.96	-1.65	4.36	TVPIYEGYALPHAIL	TTGIVMDSGDGVTHTVPIYEGyALPHAILR
ACTG1	P63261	Actin, cytoplasmic 2	GYSFTTTAER	1	Y198	[2] Phospho (Y)	1629.83	1721.32	1974.4	2149.94	1657.82	1326.85	-0.3	0.18	KILTERGYSFTTTAE	GySFTTTAER
ACTG1	P63261	Actin, cytoplasmic 2	IWHHTFYNELR	1	Y91	[7] Phospho (Y);[7] Phospho (Y)	14709.9	18741.4	14477.6	14018.7	6994.25	8834.86	0.22	1.08	KIWHHTFYNELRVAP	IWHHTFyNELR;IWHHTFyNELR
ACTG1	P63261	Actin, cytoplasmic 2	DSYVGDEAQSK	1	S52;Y53	[3] Phospho (Y);[2] Phospho (ST)	962.11	1374.81	176.1	56.96	17.41	36.77	3.52	5.51	GMGQKDSYVGDEAQS;VGMGQKDSYVGDEAQ	DSyVGDEAQSK;DsYVGDEAQSK
ACTG1	I3L3I4	Actin, cytoplasmic 2, N-terminally processed	DSYVGDEAQSKR	1	S52;Y53	[2] Phospho (ST);[3] Phospho (Y)	987.62	1031.55	86.04	83.61	82.19	31.79	3.57	4.3	GMGQKDSYVGDEAQS;VGMGQKDSYVGDEAQ	DsYVGDEAQSKR;DSyVGDEAQSKR
ACTN1	H9KV75	Alpha-actinin-1	HRPELIDYGK	1	Y128	[8] Phospho (Y);[8] Phospho (Y);[8] Phospho (Y)	1380.91	1502.16	316.29	1435.73	780.98	585.52	1.1	1.09	HRPELIDYGKLRKDD	HRPELIDyGK;HRPELIDyGK;HRPELIDyGK
ACTN4	O43707	Alpha-actinin-4	YLDIPK	1	Y234	[1] Phospho (Y)	273.04	306.61	267.08	381.66	328.79	240.67	-0.14	0.04	AFEVAEKYLDIPKML	yLDIPK
ACTR10	H0YJR3	Actin-related protein 10 (Fragment)	GPLYEGLGSGGEK	1	Y3	[4] Phospho (Y)	201.14	282.15	428.81	443.41	270.07	216.19	-0.87	-0.02	#NAME?	GPLyEGLGSGGEK
ACTR3	P61158	Actin-related protein 3	DITYFIQQLLR	1	Y202	[4] Phospho (Y)	719.36	180.76	588.38	350.72	275.82	293.88	-0.33	0.34	IAGRDITYFIQQLLR	DITyFIQQLLR
ADAM9	Q13443	Disintegrin and metalloproteinase domain-containing protein 9	HVSPVTPPREVPIYANR	2	T761|Y769	[6] Phospho (ST)|[14] Phospho (Y)	1136.87	1553.01	1560.59	1430.2	1182.1	1543.69	-0.17	-0.02	PPREVPIYANRFAVP;PRHVSPVTPPREVPI	HVSPVtPPREVPIyANR
AFAP1L2	Q8N4X5-4	Isoform 4 of Actin filament-associated protein 1-like 2	SSSSDEEYIYMNK	2	Y54|Y56	[8] Phospho (Y)|[10] Phospho (Y);[8] Phospho (Y)|[10] Phospho (Y)|[11] Oxidation (M);[8] Phospho (Y)|[10] Phospho (Y)|[11] Oxidation (M);[8] Phospho (Y)|[10] Phospho (Y)|[11] Oxidation (M)	135.9	65.6	1501.87	1652.39	2343.66	1822.41	-4.06	-4.45	SSDEEYIYMNKVTIN;SSSSDEEYIYMNKVT	SSSSDEEyIyMNK;SSSSDEEyIyMNK;SSSSDEEyIyMNK;SSSSDEEyIyMNK
AFAP1L2	Q8N4X5-4	Actin filament-associated protein 1-like 2	VAQQPLSLVGCEVVPDPSPDHLYSFR	1	S414;S442;Y413;Y441	[23] Phospho (Y);[24] Phospho (ST);[23] Phospho (Y);[23] Phospho (Y);[24] Phospho (ST)	729724	461195	656836	608949	797554	860353	-0.12	-0.51	DPSPDHLYSFRILHK;PSPDHLYSFRILHKG	VAQQPLSLVGCEVVPDPSPDHLySFR;VAQQPLSLVGCEVVPDPSPDHLYsFR;VAQQPLSLVGCEVVPDPSPDHLySFR;VAQQPLSLVGCEVVPDPSPDHLySFR;VAQQPLSLVGCEVVPDPSPDHLYsFR
AFAP1L2	Q8N4X5-4	Isoform 4 of Actin filament-associated protein 1-like 2	SSSSDEEYIYMNKVTINK	2	Y54|Y56	[8] Phospho (Y)|[10] Phospho (Y);[8] Phospho (Y)|[10] Phospho (Y)	159.48	234.95	104.64	344.02	3307.15	3912.02	0.03	-4.22	SSDEEYIYMNKVTIN;SSSSDEEYIYMNKVT	SSSSDEEyIyMNKVTINK;SSSSDEEyIyMNKVTINK
AFAP1L2	Q8N4X5-4	Isoform 4 of Actin filament-associated protein 1-like 2	DNHLHFYQDR	1	Y411	[7] Phospho (Y);[7] Phospho (Y)	2143.6	1741	1771.06	1873.41	2486.27	1964.97	0.08	-0.19	RDNHLHFYQDRNRSK	DNHLHFyQDR;DNHLHFyQDR
AHCY	P23526	Adenosylhomocysteinase	SKFDNLYGCR	1	Y193	[7] Phospho (Y)	5927.45	5128.07	9193.93	9601.08	3107.36	2580.49	-0.77	0.96	KSKFDNLYGCRESLI	SKFDNLyGCR
AHCY	P23526	Adenosylhomocysteinase	FDNLYGCR	1	Y193	[5] Phospho (Y)	759.74	794.8	968.89	1206.68	308.43	312.89	-0.48	1.32	KSKFDNLYGCRESLI	FDNLyGCR
AHNAK	Q09666	Neuroblast differentiation-associated protein AHNAK	VKGEYDVTVPK	1	Y715	[5] Phospho (Y)	2312.43	2545.02	1650.31	1955.15	982.46	1210.61	0.43	1.15	GTKVKGEYDVTVPKL	VKGEyDVTVPK
ALAD	P13716	Delta-aminolevulinic acid dehydratase	FASCFYGPFR	1	Y205	[6] Phospho (Y)	217.33	293.08	615.32	728.7	103.02	73.89	-1.41	1.53	AKFASCFYGPFRDAA	FASCFyGPFR
ALDOA	H3BQN4	Fructose-bisphosphate aldolase	PYQYPALTPEQK	1	Y3;Y5	[4] Phospho (Y);[2] Phospho (Y)	422.9	598.9	983.83	1196.61	743.52	368.09	-1.11	-0.06	-----MPYQYPALTP;---MPYQYPALTPEQ	PYQyPALTPEQK;PyQYPALTPEQK
ANK3	Q12955	Ankyrin-3	ADIVQQLLQQGASPNAATTSGYTPLHLSAR	1	Y533	[22] Phospho (Y)	1380.35	534.31	1943.88	1442.59	2226.3	2803.04	-0.96	-1.54	NAATTSGYTPLHLSA	ADIVQQLLQQGASPNAATTSGyTPLHLSAR
ANXA2	P07355	Annexin A2	AYTNFDAERDALNIETAIK	1	Y30	[2] Phospho (Y)	1826.1	1495.04	1633.74	1716.28	2434.02	3258.68	-0.02	-0.77	AYGSVKAYTNFDAER	AyTNFDAERDALNIETAIK
ANXA2	P07355	Annexin A2	SYSPYDMLESIR	1	Y238	[5] Phospho (Y)	1769.18	1117.42	1064.07	1161.24	1144.53	1184.53	0.34	0.27	RYKSYSPYDMLESIR	SYSPyDMLESIR
ANXA2	P07355	Annexin (Fragment)	LSLEGDHSTPPSAYGSVK	1	Y24;Y42	[14] Phospho (Y);[14] Phospho (Y);[14] Phospho (Y);[14] Phospho (Y);[14] Phospho (Y)	271589	333874	198766	247931	280076	231870	0.44	0.24	HSTPPSAYGSVKAYT	LSLEGDHSTPPSAyGSVK;LSLEGDHSTPPSAyGSVK;LSLEGDHSTPPSAyGSVK;LSLEGDHSTPPSAyGSVK;LSLEGDHSTPPSAyGSVK
ANXA2	P07355	Annexin A2	AYTNFDAER	1	Y30	[2] Phospho (Y);[2] Phospho (Y)	4681.09	5506.14	2712.89	2874.32	1589.24	1664.13	0.86	1.64	AYGSVKAYTNFDAER	AyTNFDAER;AyTNFDAER
ANXA5	D6RBL5	Annexin	LYDAYELKHALK	1	Y34	[5] Phospho (Y)	604.68	703.9	858.53	1117.37	861.04	1160.65	-0.59	-0.62	PSRLYDAYELKHALK	LYDAyELKHALK
ANXA5	D6RBL5	Annexin A5	LYDAYELK	1	Y34;Y94	[5] Phospho (Y);[5] Phospho (Y)	837.4	1229.37	831.37	1150.5	898.21	618.95	0.05	0.44	PSRLYDAYELKHALK	LYDAyELK;LYDAyELK
ARHGAP12	Q8IWW6	Rho GTPase-activating protein 12	ATTPPNQGRPDSPVYANLQELK	2	S240|Y243	[12] Phospho (ST)|[15] Phospho (Y);[12] Phospho (ST)|[15] Phospho (Y)	16971.9	19833.3	24698.5	24829.9	23207.8	27330.6	-0.43	-0.46	GRPDSPVYANLQELK;PNQGRPDSPVYANLQ	ATTPPNQGRPDsPVyANLQELK;ATTPPNQGRPDsPVyANLQELK
ARHGAP12	Q8IWW6	Rho GTPase-activating protein 12	ATTPPNQGRPDSPVYANLQELK	3	T230|S240|Y243;T231|S240|Y243	[3] Phospho (ST)|[12] Phospho (ST)|[15] Phospho (Y);[2] Phospho (ST)|[12] Phospho (ST)|[15] Phospho (Y)	36683.3	39473.3	47410.4	44721.3	59656.4	78669.4	-0.28	-0.85	GRPDSPVYANLQELK;PNQGRPDSPVYANLQ;STEQIRATTPPNQGR;TEQIRATTPPNQGRP	ATtPPNQGRPDsPVyANLQELK;AtTPPNQGRPDsPVyANLQELK
ARHGAP21	Q5T5U3	Rho GTPase-activating protein 21	YGVSEQTSLK	3	Y302|S305|T308	[1] Phospho (Y)|[4] Phospho (ST)|[7] Phospho (ST)	103.98	257.13	17.36	269.63	42.03	0.96	1.26	4.69	EEVRYGVSEQTSLKT;HRTEEVRYGVSEQTS;RYGVSEQTSLKTVSR	yGVsEQtSLK
ARHGAP35	Q9NRY4	Rho GTPase-activating protein 35	NEEENIYSVPHDSTQGK	1	Y1105	[7] Phospho (Y);[7] Phospho (Y)	128989	100939	143088	152946	77419.3	82819.6	-0.37	0.51	RNEEENIYSVPHDST	NEEENIySVPHDSTQGK;NEEENIySVPHDSTQGK
ARHGAP42	A6NI28	Rho GTPase-activating protein 42	LWLEAMDGKEPIYTLPAIISK	1	T377;Y376	[13] Phospho (Y);[6] Oxidation (M)|[14] Phospho (ST);[13] Phospho (Y);[14] Phospho (ST)	1874.56	1111.93	2464.83	1247.87	1026.61	1049.81	-0.28	0.48	DGKEPIYTLPAIISK;MDGKEPIYTLPAIIS	LWLEAMDGKEPIyTLPAIISK;LWLEAMDGKEPIYtLPAIISK;LWLEAMDGKEPIyTLPAIISK;LWLEAMDGKEPIYtLPAIISK
ARHGAP42	A6NI28	Rho GTPase-activating protein 42	KLWLEAMDGKEPIYTLPAIISK	1	T377;Y376	[7] Oxidation (M)|[14] Phospho (Y);[14] Phospho (Y);[15] Phospho (ST)	7720.17	4132.81	7501.55	6038.22	3955.41	3910.97	-0.25	0.52	DGKEPIYTLPAIISK;MDGKEPIYTLPAIIS	KLWLEAMDGKEPIyTLPAIISK;KLWLEAMDGKEPIyTLPAIISK;KLWLEAMDGKEPIYtLPAIISK
ARHGAP42	A6NI28	Rho GTPase-activating protein 42	EPIYTLPAIISK	1	Y376	[4] Phospho (Y)	1024.89	925.49	998.55	925.18	286.12	264.24	0.02	1.82	MDGKEPIYTLPAIIS	EPIyTLPAIISK
ARPC3	C9JZD1	Actin-related protein 2/3 complex subunit 3 (Fragment)	DTDIVDEAIYYFK	1	Y47	[10] Phospho (Y);[10] Phospho (Y);[10] Phospho (Y)	647.3	383.11	566.12	536.62	315.32	352.86	-0.15	0.58	DIVDEAIYYFKANVF	DTDIVDEAIyYFK;DTDIVDEAIyYFK;DTDIVDEAIyYFK
ARRB2	P32121-3	Isoform 2 of Beta-arrestin-2	DFVDHLDKVDPVDGVVLVDPDYLKDR	1	Y48	[22] Phospho (Y)	628.53	304.43	441.52	431.69	316.7	397.12	0	0.3	VVLVDPDYLKDRKVF	DFVDHLDKVDPVDGVVLVDPDyLKDR
ATIC	C9JLK0	Phosphoribosylaminoimidazolecarboxamide formyltransferase (Fragment)	YGMNPHQTPAQLYTLQPK	1	Y149	[1] Phospho (Y)	223.4	393.48	495.48	398.62	698.62	755.66	-0.58	-1.29	VSQMPLRYGMNPHQT	yGMNPHQTPAQLYTLQPK
ATP1A1	P05023-2	Isoform 2 of Sodium/potassium-transporting ATPase subunit alpha-1	GIVVYTGDR	1	Y260	[5] Phospho (Y)	881.75	832.97	1072.05	1130.42	3531.31	3431.23	-0.36	-2.02	TARGIVVYTGDRTVM	GIVVyTGDR
ATP1A1	F5H3A1	Sodium/potassium-transporting ATPase subunit alpha-1	EQPLDEELKDAFQNAYLELGGLGER	1	Y542	[16] Phospho (Y);[16] Phospho (Y)	313.27	96.61	161.62	100.13	1428.52	1740.99	0.45	-3.18	KDAFQNAYLELGGLG	EQPLDEELKDAFQNAyLELGGLGER;EQPLDEELKDAFQNAyLELGGLGER
ATP8B1	O43520	Probable phospholipid-transporting ATPase IC	GYADLISSGR	1	Y1217	[2] Phospho (Y)	12.42	46.68	63.65	69.23	117.22	53.21	-1.46	-1.71	AFSHQRGYADLISSG	GyADLISSGR
AXL	P30530-2	Isoform Short of Tyrosine-protein kinase receptor UFO	IYNGDYYR	1	Y693	[6] Phospho (Y)	1097.81	818.45	763.12	755.84	613.2	27.45	0.32	2.87	KKIYNGDYYRQGRIA	IYNGDyYR
BCAR1	E9PCL5	Breast cancer anti-estrogen resistance protein 1	AQQGLYQVPGPSPQFQSPPAK	1	Y174	[6] Phospho (Y)	2069.53	2997.26	2728.54	2284.01	162.32	171.42	0	3.9	SKAQQGLYQVPGPSP	AQQGLyQVPGPSPQFQSPPAK
BCAR1	F5GXV6	Breast cancer anti-estrogen resistance protein 1	RPGPGTLYDVPR	1	T237;Y433	[6] Phospho (ST);[8] Phospho (Y);[8] Phospho (Y);[8] Phospho (Y)	5212.05	6222.71	5029.6	6172.81	3459.37	2719.93	0.03	0.89	LRRPGPGTLYDVPRE;RPGPGTLYDVPRERV	RPGPGtLYDVPR;RPGPGTLyDVPR;RPGPGTLyDVPR;RPGPGTLyDVPR
BCAR1	F5H7Z0	Breast cancer anti-estrogen resistance protein 1 (Fragment)	HLLAPGPQDIYDVPPVR	1	Y116;Y249	[11] Phospho (Y);[11] Phospho (Y)	15542.5	16244.3	12554.2	13424.1	13983.4	18112.8	0.29	0	APGPQDIYDVPPVRG	HLLAPGPQDIyDVPPVR;HLLAPGPQDIyDVPPVR
BCR	P11274-2	Isoform 2 of Breakpoint cluster region protein	GHGQPGADAEKPFYVNVEFHHER	1	Y177	[14] Phospho (Y)	391.21	254.62	5441.38	5533.27	4250.13	4342.54	-4.12	-3.77	ADAEKPFYVNVEFHH	GHGQPGADAEKPFyVNVEFHHER
BCS1L	C9J1S9	Mitochondrial chaperone BCS1 (Fragment)	TVMYTAVGSEWRPFGYPR	1	Y61	[3] Oxidation (M)|[16] Phospho (Y);[16] Phospho (Y);[3] Oxidation (M)|[16] Phospho (Y)	2319.93	1932.14	2482.53	2555.88	1901.02	2259.4	-0.25	0.03	SEWRPFGYPRRRRPL	TVMYTAVGSEWRPFGyPR;TVMYTAVGSEWRPFGyPR;TVMYTAVGSEWRPFGyPR
C11orf52	Q96A22	Uncharacterized protein C11orf52	HVHLENATEYATLR	1	T101;T105;Y103	[10] Phospho (Y);[12] Phospho (ST);[10] Phospho (Y);[8] Phospho (ST)	3386.06	3785.44	5400.9	4905.44	5915.75	7263.46	-0.52	-0.87	ENATEYATLRFPQAT;HLENATEYATLRFPQ;HVHLENATEYATLRF	HVHLENATEyATLR;HVHLENATEYAtLR;HVHLENATEyATLR;HVHLENAtEYATLR
CA2	P00921	Carbonic anhydrase 2	YAAELHLVHWNTK	1	Y114	[1] Phospho (Y)	2.04	0.91	0.87	1.22	3.05	4.96	0.4	-1.51	HTVDRKKYAAELHLV	yAAELHLVHWNTK
CACYBP	Q9HB71	Calcyclin-binding protein	KAELLDNEKPAAVVAPITTGYTVK	1	Y71	[21] Phospho (Y)	48.83	32.73	34.82	99.57	123.45	72.7	-0.56	-1.24	VAPITTGYTVKISNY	KAELLDNEKPAAVVAPITTGyTVK
CALM1	E7ETZ0	Calmodulin	VFDKDGNGYISAAELR	1	Y101	[9] Phospho (Y);[9] Phospho (Y)	6937.41	9826.65	12030.5	11542.7	5332.74	8151.24	-0.51	0.32	FDKDGNGYISAAELR	VFDKDGNGyISAAELR;VFDKDGNGyISAAELR
CARKD	Q8IW45-2	Isoform 2 of ATP-dependent (S)-NAD(P)H-hydrate dehydratase	IGVVGGCQEYTGAPYFAAISALK	1	Y85	[10] Phospho (Y)	2369.69	776.13	2556.77	1786.2	1004.92	1262.95	-0.66	0.27	VVGGCQEYTGAPYFA	IGVVGGCQEyTGAPYFAAISALK
CASKIN2	Q8WXE0-2	Caskin-2	NTYNQTALDIVNQFTTSQASR	1	T174;Y253	[6] Phospho (ST);[3] Phospho (Y)	33590.4	22167.4	27570.2	22676.1	13238.3	19394.8	0.13	0.77	DVNIRNTYNQTALDI;IRNTYNQTALDIVNQ	NTYNQtALDIVNQFTTSQASR;NTyNQTALDIVNQFTTSQASR
CASQ1	P31415	Calsequestrin-1	NYKNVFK	1	Y57	[2] Phospho (Y)	5800	5416.13	21.6	38.13	35.14	14.2	7.61	7.97	INVNAKNYKNVFKKY	NyKNVFK
CD46	P15529-16	Isoform 3 of Membrane cofactor protein	ADGGAEYATYQTK	1	Y321	[7] Phospho (Y)	8048.08	7927.87	8317.95	8116.25	6539.97	7598.38	-0.04	0.18	KADGGAEYATYQTKS	ADGGAEyATYQTK
CD46	P15529-16	Isoform 3 of Membrane cofactor protein	GKADGGAEYATYQTK	1	Y321	[9] Phospho (Y);[9] Phospho (Y);[9] Phospho (Y);[9] Phospho (Y)	1814.56	1261.33	1405.36	1585.7	1805	140.28	0.02	1.59	KADGGAEYATYQTKS	GKADGGAEyATYQTK;GKADGGAEyATYQTK;GKADGGAEyATYQTK;GKADGGAEyATYQTK
CDCP1	Q9H5V8	CUB domain-containing protein 1	GPAVGIYNDNINTEMPR	1	Y707	[7] Phospho (Y)	13.76	9.65	25.6	33.47	9.72	28.81	-1.35	-0.54	KGPAVGIYNDNINTE	GPAVGIyNDNINTEMPR
CDCP1	Q9H5V8	CUB domain-containing protein 1	LATEEPPPRSPPESESEPYTFSHPNNGDVSSK	1	Y806	[19] Phospho (Y);[19] Phospho (Y)	755.36	877.92	2077.08	1698.01	6683.15	13098.3	-1.21	-3.52	PESESEPYTFSHPNN	LATEEPPPRSPPESESEPyTFSHPNNGDVSSK;LATEEPPPRSPPESESEPyTFSHPNNGDVSSK
CDCP1	Q9H5V8	CUB domain-containing protein 1	GPAVGIYNDNINTEMPR	2	Y707|T713	[7] Phospho (Y)|[13] Phospho (ST)|[15] Oxidation (M)	2295.75	2219.37	4248.92	4044.58	19.93	7.79	-0.88	7.5	IYNDNINTEMPRQPK;KGPAVGIYNDNINTE	GPAVGIyNDNINtEMPR
CDCP1	Q9H5V8	CUB domain-containing protein 1	SPPESESEPYTFSHPNNGDVSSK	1	Y806	[10] Phospho (Y)	20769	28857.6	23217.7	24279.5	38057	31750.8	0.04	-0.51	PESESEPYTFSHPNN	SPPESESEPyTFSHPNNGDVSSK
CDCP1	Q9H5V8	CUB domain-containing protein 1	LATEEPPPRSPPESESEPYTFSHPNNGDVSSK	2	S797|Y806	[10] Phospho (ST)|[19] Phospho (Y);[10] Phospho (ST)|[19] Phospho (Y);[10] Phospho (ST)|[19] Phospho (Y)	10919.8	11795	9905.88	6874.96	22796.5	22072.8	0.46	-0.98	PESESEPYTFSHPNN;TEEPPPRSPPESESE	LATEEPPPRsPPESESEPyTFSHPNNGDVSSK;LATEEPPPRsPPESESEPyTFSHPNNGDVSSK;LATEEPPPRsPPESESEPyTFSHPNNGDVSSK
CDH1	Q9UII8	Cadherin 1, type 1, E-cadherin (Epithelial), isoform CRA_c	YLPRPANPDEIGNFIDENLK	1	Y736	[1] Phospho (Y)	782.24	681.67	705.27	661.06	506.59	800.6	0.1	0.2	TLMSVPRYLPRPANP	yLPRPANPDEIGNFIDENLK
CDK1	P06493-2	Cyclin-dependent kinase 1	IGEGTYGVVYKGR	1	Y15;Y19	[6] Phospho (Y);[10] Phospho (Y)	294.95	571.54	1930.24	1606.51	1149.22	786.01	-2.1	-1.21	EGTYGVVYKGRHKTT;EKIGEGTYGVVYKGR	IGEGTyGVVYKGR;IGEGTYGVVyKGR
CDK1	P06493	Cyclin-dependent kinase 1	IGEGTYGVVYK	2	T14|Y15	[5] Phospho (ST)|[6] Phospho (Y);[5] Phospho (ST)|[6] Phospho (Y)	243411	312014	152505	163384	714494	625038	0.8	-1.28	EKIGEGTYGVVYKGR;IEKIGEGTYGVVYKG	IGEGtyGVVYK;IGEGtyGVVYK
CDK1;CDK3	P06493-2	Cyclin-dependent kinase 1	IGEGTYGVVYK	1	Y15	[6] Phospho (Y);[6] Phospho (Y);[6] Phospho (Y);[6] Phospho (Y)	868334	1063988	1269337	1245796	1268558	1048926	-0.39	-0.26	EKIGEGTYGVVYKAK;EKIGEGTYGVVYKGR	IGEGTyGVVYK;IGEGTyGVVYK;IGEGTyGVVYK;IGEGTyGVVYK
CDK5	Q00535-2	Isoform 2 of Cyclin-dependent kinase 5	IGEGTYGTVFK	1	Y15	[6] Phospho (Y);[6] Phospho (Y);[6] Phospho (Y)	832.12	1264.39	1025.41	1317.3	1369.72	1139.62	-0.18	-0.28	EKIGEGTYGTVFKAK	IGEGTyGTVFK;IGEGTyGTVFK;IGEGTyGTVFK
CDV3	Q9UKY7	Protein CDV3 homolog	EVDYSGLRVQAMQISSEK	2	Y95|S107	[4] Phospho (Y)|[12] Oxidation (M)|[16] Phospho (ST)	1041.19	642.73	1729.87	908.03	470.15	503.49	-0.62	0.75	LEQKEVDYSGLRVQA;VQAMQISSEKEEDDN	EVDySGLRVQAMQISsEK
CFL1	G3V1A4	Cofilin 1 (Non-muscle), isoform CRA_a	LTGIKHELQANCYEEVKDR	1	Y123	[13] Phospho (Y);[13] Phospho (Y)	18.68	186.59	10.73	206.37	17.67	2082.66	0.33	-1.7	HELQANCYEEVKDRC	LTGIKHELQANCyEEVKDR;LTGIKHELQANCyEEVKDR
CFL1	G3V1A4	Cofilin 1 (Non-muscle), isoform CRA_a	HELQANCYEEVKDR	1	Y123	[8] Phospho (Y);[8] Phospho (Y);[8] Phospho (Y);[8] Phospho (Y)	9767.25	12051.5	8077.89	7992.64	8677.25	7631.66	0.43	0.41	HELQANCYEEVKDRC	HELQANCyEEVKDR;HELQANCyEEVKDR;HELQANCyEEVKDR;HELQANCyEEVKDR
CKM	P06732	Creatine kinase M-type	GKYYPLK	1	Y174	[4] Phospho (Y)	16530.8	14266.5	77.88	46.54	173.44	14.46	7.99	8.26	GEFKGKYYPLKSMTE	GKYyPLK
CKMT2	P17540	Creatine kinase S-type, mitochondrial	RGTGGVDTAAVADVYDISNIDR	1	Y368	[15] Phospho (Y)	2689.67	2219.95	300.4	771.71	160.34	92.42	2.34	4.33	TAAVADVYDISNIDR	RGTGGVDTAAVADVyDISNIDR
CKMT2	P17540	Creatine kinase S-type, mitochondrial	GTGGVDTAAVADVYDISNIDR	1	Y368	[14] Phospho (Y)	2051.97	1335.8	6.51	42.8	35.38	55.18	6.63	5.23	TAAVADVYDISNIDR	GTGGVDTAAVADVyDISNIDR
CLDN2	P57739	Claudin-2	SNYYDAYQAQPLATR	1	Y194;Y195	[3] Phospho (Y);[4] Phospho (Y)	911.69	1156.82	1045.07	889.4	706.51	576.31	0.09	0.69	QRNRSNYYDAYQAQP;SQRNRSNYYDAYQAQ	SNyYDAYQAQPLATR;SNYyDAYQAQPLATR
CLTC	Q00610-2	Isoform 2 of Clathrin heavy chain 1	IYIDSNNNPER	1	Y883	[2] Phospho (Y)	115.42	88.96	208.5	253.87	5.34	31.38	-1.18	2.97	HNALAKIYIDSNNNP	IyIDSNNNPER
CLTC	Q00610-2	Isoform 2 of Clathrin heavy chain 1	LAELEEFINGPNNAHIQQVGDRCYDEK	1	Y1206	[24] Phospho (Y)	29.98	0.91	9.55	13.61	645.67	19.1	-1.13	-4.41	QQVGDRCYDEKMYDA	LAELEEFINGPNNAHIQQVGDRCyDEK
CLTC	Q00610-2	Isoform 2 of Clathrin heavy chain 1	ALEHFTDLYDIKR	1	Y634	[9] Phospho (Y)	2735.45	2730.54	2786.55	2399.42	1417.47	1831.92	0.08	0.76	LEHFTDLYDIKRAVV	ALEHFTDLyDIKR
CLTC	Q00610-2	Isoform 2 of Clathrin heavy chain 1	VANVELYYR	2	Y1404|Y1405	[7] Phospho (Y)|[8] Phospho (Y)	64.6	73.59	38.05	65.64	89.47	0.96	0.46	2.89	KVANVELYYRAIQFY;VANVELYYRAIQFYL	VANVELyyR
CNN3	F8WA86	Calponin-3	GMSVYGLGR	1	Y215	[5] Phospho (Y)	33.93	51.05	4.71	29.33	0.88	168.35	1.82	1.77	SQKGMSVYGLGRQVY	GMSVyGLGR
COBL	O75128	Protein cordon-bleu	TSSQYVASAIAK	1	Y867	[5] Phospho (Y)	7.76	62.07	129.21	12.4	465.2	436.16	-0.87	-4.36	QRRTSSQYVASAIAK	TSSQyVASAIAK
COPA	P53621-2	Isoform 2 of Coatomer subunit alpha	GHYNNVSCAVFHPR	1	Y249	[3] Phospho (Y);[3] Phospho (Y)	6.05	0.95	0.87	7.25	261.03	358.25	-0.07	-7	VDTCRGHYNNVSCAV	GHyNNVSCAVFHPR;GHyNNVSCAVFHPR
CPNE3	O75131	Copine-3	LYGPTNFSPIINHVAR	1	Y392	[2] Phospho (Y);[2] Phospho (Y)	1313.91	1071.8	1181.07	1196.27	903.9	1029.39	0	0.3	CLPQIKLYGPTNFSP	LyGPTNFSPIINHVAR;LyGPTNFSPIINHVAR
CPS1	J3KQL0	Carbamoyl-phosphate synthase [ammonia], mitochondrial	VPAIYGVDTR	1	Y168	[5] Phospho (Y);[5] Phospho (Y)	1383.99	1740.83	2170.4	2858.41	1059.96	650.39	-0.68	0.9	EEKVPAIYGVDTRML	VPAIyGVDTR;VPAIyGVDTR
CRK	P46108	Adapter molecule crk	YRPASASVSALIGGNQEGSHPQPLGGPEPGPYAQPSVNTPLPNLQNGPIYAR	1	Y221	[32] Phospho (Y)	97688.9	63465.2	262779	207334	107243	110747	-1.57	-0.47	GGPEPGPYAQPSVNT	YRPASASVSALIGGNQEGSHPQPLGGPEPGPyAQPSVNTPLPNLQNGPIYAR
CRK	P46108	Adapter molecule crk	YRPASASVSALIGGNQEGSHPQPLGGPEPGPYAQPSVNTPLPNLQNGPIYAR	2	S196|Y221;Y221|Y239	[7] Phospho (ST)|[32] Phospho (Y);[32] Phospho (Y)|[50] Phospho (Y)	26015.6	16184.3	43364.2	31378.6	20974.8	23596.9	-0.85	-0.12	GGPEPGPYAQPSVNT;KYRPASASVSALIGG;NLQNGPIYARVIQKR	YRPASAsVSALIGGNQEGSHPQPLGGPEPGPyAQPSVNTPLPNLQNGPIYAR;YRPASASVSALIGGNQEGSHPQPLGGPEPGPyAQPSVNTPLPNLQNGPIyAR
CRKL	P46109	Crk-like protein	NSNSYGIPEPAHAYAQPQTTTPLPAVSGSPGAAITPLPSTQNGPVFAK	1	Y207	[14] Phospho (Y)	139979	120152	392724	334528	362039	408682	-1.48	-1.57	IPEPAHAYAQPQTTT	NSNSYGIPEPAHAyAQPQTTTPLPAVSGSPGAAITPLPSTQNGPVFAK
CRKL	P46109	Crk-like protein	TLYDFPGNDAEDLPFKK	1	Y132	[3] Phospho (Y)	880.49	757.03	1410.11	1464.71	990.72	1017.97	-0.82	-0.3	LEYVRTLYDFPGNDA	TLyDFPGNDAEDLPFKK
CTNNB1	P35222	Catenin beta-1	NEGVATYAAAVLFR	1	Y654	[7] Phospho (Y)	643.25	700.4	1049.69	984.57	967.44	1399.61	-0.6	-0.79	RNEGVATYAAAVLFR	NEGVATyAAAVLFR
CTNNB1	P35222	Catenin beta-1	LHYGLPVVVK	1	Y489	[3] Phospho (Y)	715.25	842.55	948.13	1061.44	857.88	992.06	-0.37	-0.25	QNAVRLHYGLPVVVK	LHyGLPVVVK
CTNND1	O60716-3	Catenin delta-1	SLDNNYSTPNER	1	Y904	[6] Phospho (Y);[6] Phospho (Y)	909.99	612.48	919.91	872.51	476.99	1.13	-0.26	5.01	TKSLDNNYSTPNERG	SLDNNySTPNER;SLDNNySTPNER
CTNND1	O60716-3	Catenin delta-1	HYEDGYPGGSDNYGSLSR	2	Y228|S230;Y228|S232	[13] Phospho (Y)|[15] Phospho (ST);[13] Phospho (Y)|[17] Phospho (ST);[13] Phospho (Y)|[15] Phospho (ST);[13] Phospho (Y)|[17] Phospho (ST)	834.49	917.11	997.31	849.51	2189.97	1908.9	-0.07	-1.22	GGSDNYGSLSRVTRI;SDNYGSLSRVTRIEE;YPGGSDNYGSLSRVT	HYEDGYPGGSDNyGsLSR;HYEDGYPGGSDNyGSLsR;HYEDGYPGGSDNyGsLSR;HYEDGYPGGSDNyGSLsR
CTNND1	O60716-3	Catenin delta-1	HYEDGYPGGSDNYGSLSR	1	S230;S232;Y228	[13] Phospho (Y);[13] Phospho (Y);[13] Phospho (Y);[17] Phospho (ST);[13] Phospho (Y);[15] Phospho (ST);[13] Phospho (Y);[15] Phospho (ST)	6637.58	8142.23	7108.71	7403.08	8942.6	7574.73	0.02	-0.16	GGSDNYGSLSRVTRI;SDNYGSLSRVTRIEE;YPGGSDNYGSLSRVT	HYEDGYPGGSDNyGSLSR;HYEDGYPGGSDNyGSLSR;HYEDGYPGGSDNyGSLSR;HYEDGYPGGSDNYGSLsR;HYEDGYPGGSDNyGSLSR;HYEDGYPGGSDNYGsLSR;HYEDGYPGGSDNyGSLSR;HYEDGYPGGSDNYGsLSR
CTNND1	O60716-3	Isoform 1AC of Catenin delta-1	QDVYGPQPQVR	1	Y257	[4] Phospho (Y);[N-term] Gln->pyro-Glu (N-term Q)|[4] Phospho (Y)	1548.34	1540.02	956.22	974.76	1015.18	510.05	0.68	1.1	APSRQDVYGPQPQVR	QDVyGPQPQVR;QDVyGPQPQVR
CTNND1	O60716-3	Isoform 1AC of Catenin delta-1	APSRQDVYGPQPQVR	2	S252|Y257	[3] Phospho (ST)|[8] Phospho (Y)	672.96	495.21	267.57	275.67	173.04	1.16	1.09	5.35	APSRQDVYGPQPQVR;MEGYRAPSRQDVYGP	APsRQDVyGPQPQVR
CTTN	B4E358	Src substrate cortactin	TQTPPVSPAPQPTEERLPSSPVYEDAASFK	1	Y105	[23] Phospho (Y)	1.14	0.91	17.93	16.78	199.64	12.81	-4.09	-5.64	RLPSSPVYEDAASFK	TQTPPVSPAPQPTEERLPSSPVyEDAASFK
CTTN	Q14247-2	Isoform 2 of Src substrate cortactin	TQTPPVSPAPQPTEERLPSSPVYEDAASFK	2	S380|Y384;S381|Y384	[19] Phospho (ST)|[23] Phospho (Y);[20] Phospho (ST)|[23] Phospho (Y)	132.82	122.04	454.68	399.98	1486.62	947.38	-1.74	-3.22	PTEERLPSSPVYEDA;RLPSSPVYEDAASFK;TEERLPSSPVYEDAA	TQTPPVSPAPQPTEERLPsSPVyEDAASFK;TQTPPVSPAPQPTEERLPSsPVyEDAASFK
CTTN	B4E358	Src substrate cortactin	LPSSPVYEDAASFK	1	Y105	[7] Phospho (Y);[7] Phospho (Y);[7] Phospho (Y)	194.54	180.83	632.63	424.05	340.73	402.15	-1.47	-0.98	RLPSSPVYEDAASFK	LPSSPVyEDAASFK;LPSSPVyEDAASFK;LPSSPVyEDAASFK
CTTN	B4E358	Src substrate cortactin	LPSSPVYEDAASFK	2	S101|Y105;S102|Y105	[4] Phospho (ST)|[7] Phospho (Y);[3] Phospho (ST)|[7] Phospho (Y)	26.29	14.82	33.55	24.02	407.6	402	-0.52	-4.36	PTEERLPSSPVYEDA;RLPSSPVYEDAASFK;TEERLPSSPVYEDAA	LPSsPVyEDAASFK;LPsSPVyEDAASFK
CTTN	B4E358	Src substrate cortactin	GPVSGTEPEPVYSMEAADYR	1	S131;Y130	[12] Phospho (Y)|[14] Oxidation (M);[13] Phospho (ST)	1571.39	2291.13	1058.65	1037.56	686.85	804.82	0.86	1.35	GTEPEPVYSMEAADY;TEPEPVYSMEAADYR	GPVSGTEPEPVySMEAADYR;GPVSGTEPEPVYsMEAADYR
CXADR	P78310	Coxsackievirus and adenovirus receptor	TQYNQVPSEDFER	1	Y318	[3] Phospho (Y);[3] Phospho (Y)	330.97	323.49	423.49	474.49	521.89	436.21	-0.45	-0.54	EGYSKTQYNQVPSED	TQyNQVPSEDFER;TQyNQVPSEDFER
CYP2A7	P20853	Cytochrome P450 2A7	GYGVAFSNGER	1	Y114	[2] Phospho (Y)	7.81	4.81	7.92	2.92	1.44	1.09	0.35	2.29	FDWVFKGYGVAFSNG	GyGVAFSNGER
DBI	P07108-2	Isoform 2 of Acyl-CoA-binding protein	TKPSDEEMLFIYGHYK	1	Y46	[12] Phospho (Y)	1333.91	1443.26	1562.87	1306.59	924.89	1036.34	-0.04	0.5	DEEMLFIYGHYKQAT	TKPSDEEMLFIyGHYK
DCBLD1	Q8N8Z6	Discoidin, CUB and LCCL domain-containing protein 1	YEGILANGVLSRDGSLSDK	2	S238|S244;Y228|S244	[1] Phospho (Y)|[17] Phospho (ST);[11] Phospho (ST)|[17] Phospho (ST)	2311.56	398.73	1815.21	2778.35	649	1224.38	-1.23	0.11	ILANGVLSRDGSLSD;LSRDGSLSDKRFLFT;QRKGISRYEGILANG	yEGILANGVLSRDGSLsDK;YEGILANGVLsRDGSLsDK
DCBLD1	Q8N8Z6	Discoidin, CUB and LCCL domain-containing protein 1	YEGILANGVLSR	1	Y228	[1] Phospho (Y)	6116.27	1418.82	97.01	381.87	150.84	124.29	3.94	4.43	QRKGISRYEGILANG	yEGILANGVLSR
DCBLD2	Q96PD2-2	Isoform 2 of Discoidin, CUB and LCCL domain-containing protein 2	TDSCSSAQAQYDTPK	1	Y746	[11] Phospho (Y)	10.89	0.91	64.85	11.6	0.88	1.54	-3.13	1.43	CSSAQAQYDTPKAGK	TDSCSSAQAQyDTPK
DCBLD2	Q96PD2-2	Isoform 2 of Discoidin, CUB and LCCL domain-containing protein 2	AGKPGLPAPDELVYQVPQSTQEVSGAGR	1	Y764	[14] Phospho (Y)	4325.54	3556.14	8555.57	7633.13	6691.4	7971.71	-1.04	-0.9	PAPDELVYQVPQSTQ	AGKPGLPAPDELVyQVPQSTQEVSGAGR
DDR1	Q08345-5	Epithelial discoidin domain-containing receptor 1	NLYAGDYYR	2	Y792|Y796	[3] Phospho (Y)|[7] Phospho (Y);[3] Phospho (Y)|[7] Phospho (Y);[3] Phospho (Y)|[7] Phospho (Y)	7317.37	9464.07	26064.1	31080	21806.5	21874.1	-1.77	-1.39	FGMSRNLYAGDYYRV;RNLYAGDYYRVQGRA	NLyAGDyYR;NLyAGDyYR;NLyAGDyYR
DDR1	Q08345-5	Epithelial discoidin domain-containing receptor 1	NLYAGDYYRVQGR	3	Y792|Y96|Y797	[3] Phospho (Y)|[7] Phospho (Y)|[8] Phospho (Y)	2.51	0.91	0.87	6.87	2129.13	1695.04	-0.7	-10.3	FGMSRNLYAGDYYRV;NLYAGDYYRVQGRAV;RNLYAGDYYRVQGRA	NLyAGDyyRVQGR
DDR1	Q08345-6	Isoform 5 of Epithelial discoidin domain-containing receptor 1	NLYAGDYYR	1	Y773;Y777	[7] Phospho (Y);[3] Phospho (Y)	7506.43	9253.32	9721.03	10318	10371.5	8317.18	-0.27	-0.16	FGMSRNLYAGDYYRV;RNLYAGDYYRVQGRA	NLYAGDyYR;NLyAGDYYR
DDR1	Q08345-5	Isoform 4 of Epithelial discoidin domain-containing receptor 1	EPPPYQEPRPR	1	Y484	[5] Phospho (Y);[5] Phospho (Y)	12224.1	10972	11613.3	10377.3	5124.62	5224.55	0.08	1.16	GPREPPPYQEPRPRG	EPPPyQEPRPR;EPPPyQEPRPR
DDR1	Q08345-5	Isoform 4 of Epithelial discoidin domain-containing receptor 1	LLLATYARPPR	1	Y520	[6] Phospho (Y);[6] Phospho (Y)	19421	27366.4	19616.7	19614.7	9315.38	15980.4	0.23	0.92	YRLLLATYARPPRGP	LLLATyARPPR;LLLATyARPPR
DDX3X	O00571-2	Isoform 2 of ATP-dependent RNA helicase DDX3X	KGADSLEDFLYHEGYACTSIHGDR	1	Y446	[11] Phospho (Y)	2097.85	1063.74	1328.3	1168.56	51.41	60.67	0.26	4.74	DSLEDFLYHEGYACT	KGADSLEDFLyHEGYACTSIHGDR
DDX3X;DDX3Y	B4DXX7	ATP-dependent RNA helicase DDX3Y	RKQYPISLVLAPTR	1	Y250;Y261	[4] Phospho (Y);[4] Phospho (Y);[4] Phospho (Y)	1401.92	1338.85	1020.27	1300.91	624.97	771.21	0.25	0.98	RYGRRKQYPISLVLA	RKQyPISLVLAPTR;RKQyPISLVLAPTR;RKQyPISLVLAPTR
DDX3Y	B4DXX7	ATP-dependent RNA helicase DDX3Y	KQYPISLVLAPTR	1	Y261	[3] Phospho (Y);[3] Phospho (Y)	1287.6	1275.78	1638.12	1297.26	433.58	427.28	-0.19	1.57	RYGRRKQYPISLVLA	KQyPISLVLAPTR;KQyPISLVLAPTR
DLG1	Q12959-3	Isoform 3 of Disks large homolog 1	RDYEVDGRDYHFVTSR	1	Y727	[10] Phospho (Y)	674.8	887.25	1099	1062.85	214.35	1002.19	-0.48	0.74	YEVDGRDYHFVTSRE	RDYEVDGRDyHFVTSR
DLG1	E7EWL7	Disks large homolog 1	DYHFVTSR	1	Y656	[2] Phospho (Y);[2] Phospho (Y)	1423.44	1467.82	1271.87	1390.24	475.88	141.15	0.12	2.48	YEVDGRDYHFVTSRE	DyHFVTSR;DyHFVTSR
DLG1	Q12959-3	Isoform 3 of Disks large homolog 1	DYEVDGRDYHFVTSR	1	Y727	[9] Phospho (Y)	64.22	81.44	1.25	156.61	3.99	252.3	2.37	1.19	YEVDGRDYHFVTSRE	DYEVDGRDyHFVTSR
DLG3	Q92796-3	Isoform 3 of Disks large homolog 3	RDNEVDGQDYHFVVSR	1	Y222	[10] Phospho (Y)	27.05	128.07	1446.56	649.77	21.51	23.18	-4.04	1.4	NEVDGQDYHFVVSRE	RDNEVDGQDyHFVVSR
DLGAP4	Q9Y2H0	Disks large-associated protein 4	YFMHAYNTISGHMLKTTK	2	Y241|T257	[1] Phospho (Y)|[3] Oxidation (M)|[13] Oxidation (M)|[17] Phospho (ST)	1210.34	1911.95	1154.19	1345.29	1554.92	1918.39	0.29	-0.18	AERSQPRYFMHAYNT;SGHMLKTTKNNTTEL	yFMHAYNTISGHMLKTtK
DSC3	J3QRL9	Desmocollin-3 (Fragment)	YTYSEWHSFTQPR	1	Y193	[3] Phospho (Y)	2238.5	2801.67	1707.9	1981.63	2381.57	3231.6	0.44	-0.15	VDNCRYTYSEWHSFT	YTySEWHSFTQPR
DSP	P15924	Desmoplakin	AESGPDLRYEVTSGGGGTSR	2	S22|Y28	[3] Phospho (ST)|[9] Phospho (Y);[3] Phospho (ST)|[9] Phospho (Y)	1917.69	1797.64	2967.87	1831.98	11538.8	7918.65	-0.33	-2.36	ESGPDLRYEVTSGGG;GRMIRAESGPDLRYE	AEsGPDLRyEVTSGGGGTSR;AEsGPDLRyEVTSGGGGTSR
DSP	P15924	Desmoplakin	GVITDQNSDGYCQTGTMSR	2	S53|Y56	[8] Phospho (ST)|[11] Phospho (Y);[8] Phospho (ST)|[11] Phospho (Y)	9.38	0.91	13.31	0.9	314.77	148.21	-0.25	-6.21	GVITDQNSDGYCQTG;TDQNSDGYCQTGTMS	GVITDQNsDGyCQTGTMSR;GVITDQNsDGyCQTGTMSR
DSP	P15924	Desmoplakin	YGDGIQLTR	1	Y95	[1] Phospho (Y)	2321.96	3127.33	2878.17	3343.84	3950.48	3163.13	-0.2	-0.39	IVQPELKYGDGIQLT	yGDGIQLTR
DSP	P15924	Desmoplakin	GVITDQNSDGYCQTGTMSR	1	Y56	[11] Phospho (Y);[11] Phospho (Y)	1647.33	1041.37	1216.32	936.5	1675.3	1701.48	0.3	-0.37	TDQNSDGYCQTGTMS	GVITDQNSDGyCQTGTMSR;GVITDQNSDGyCQTGTMSR
DSP	P15924	Desmoplakin	RGVITDQNSDGYCQTGTMSR	1	Y56	[12] Phospho (Y)|[18] Oxidation (M);[12] Phospho (Y)|[18] Oxidation (M);[12] Phospho (Y)|[18] Oxidation (M)	815.99	627.88	329.51	664.7	675.5	1034.97	0.61	-0.22	TDQNSDGYCQTGTMS	RGVITDQNSDGyCQTGTMSR;RGVITDQNSDGyCQTGTMSR;RGVITDQNSDGyCQTGTMSR
DSP	P15924	Desmoplakin	GGGGYTCQSGSGWDEFTK	1	Y172	[5] Phospho (Y);[5] Phospho (Y)	24.33	4.88	1.72	12.18	362.88	465.47	1.25	-5.24	SSKGGGGYTCQSGSG	GGGGyTCQSGSGWDEFTK;GGGGyTCQSGSGWDEFTK
DSP	P15924	Desmoplakin	RGVITDQNSDGYCQTGTMSR	2	S53|Y56	[9] Phospho (ST)|[12] Phospho (Y)	31.41	0.91	0.87	0.9	811.91	733.84	2.59	-7.18	GVITDQNSDGYCQTG;TDQNSDGYCQTGTMS	RGVITDQNsDGyCQTGTMSR
DYRK1A	Q13627-2	Isoform 1 of Dual specificity tyrosine-phosphorylation-regulated kinase 1A	KVYNDGYDDDNYDYIVK	1	Y136	[12] Phospho (Y);[12] Phospho (Y)	1843.45	2578.6	3673.81	3320.38	2247.69	2577.06	-0.68	-0.14	DGYDDDNYDYIVKNG	KVYNDGYDDDNyDYIVK;KVYNDGYDDDNyDYIVK
DYRK1A	Q13627-2	Isoform 1 of Dual specificity tyrosine-phosphorylation-regulated kinase 1A	IYQYIQSR	1	Y312	[4] Phospho (Y)	233743	242035	222214	226303	273827	226580	0.08	-0.07	LGQRIYQYIQSRFYR	IYQyIQSR
DYRK4	F5H6L9	Dual-specificity tyrosine-phosphorylation-regulated kinase 4 (Fragment)	VYTYIQSR	1	Y379	[4] Phospho (Y);[4] Phospho (Y)	9212.35	10372.2	8921.66	9547.94	5482.14	5570.02	0.08	0.82	EHQKVYTYIQSRFYR	VYTyIQSR;VYTyIQSR
EEF1A1;EEF1A1P5	Q5VTE0	Elongation factor 1-alpha 1	EVSTYIKK	1	T176;Y177	[5] Phospho (Y);[4] Phospho (ST)	7422.97	8031.63	8179.75	8825.9	2024.38	2166.93	-0.14	1.88	EIVKEVSTYIKKIGY;IVKEVSTYIKKIGYN	EVSTyIKK;EVStYIKK
EEF1A1P5	Q5VTE0	Putative elongation factor 1-alpha-like 3	EHALLAYTLGVK	1	Y141	[7] Phospho (Y);[7] Phospho (Y)	28392.4	24316.2	28422	30645.5	9193.28	11187.3	-0.17	1.37	REHALLAYTLGVKQL	EHALLAyTLGVK;EHALLAyTLGVK
EEF1A1P5	Q5VTE0	Putative elongation factor 1-alpha-like 3	STTTGHLIYK	1	Y29	[9] Phospho (Y);[9] Phospho (Y)	8218.57	6188.5	7718.86	7085.93	290	12.82	-0.05	6.87	TTTGHLIYKCGGIDK	STTTGHLIyK;STTTGHLIyK
EFNB2	P52799	Ephrin-B2	TADSVFCPHYEK	1	Y304	[10] Phospho (Y)	891.56	1643.93	131.27	625.88	2371.42	1608.19	2.08	-0.69	DSVFCPHYEKVSGDY	TADSVFCPHyEK
ELMO2	Q96JJ3	Engulfment and cell motility protein 2	EVCDGWSLPNPEYYTLR	1	Y48	[13] Phospho (Y)	2534.68	1675.28	3570.56	2150.41	1987.55	2308.76	-0.43	-0.06	WSLPNPEYYTLRYAD	EVCDGWSLPNPEyYTLR
ENO1	P06733	Alpha-enolase	SFIKDYPVVSIEDPFDQDDWGAWQK	1	S189;Y287	[6] Phospho (Y);[1] Phospho (ST);[1] Phospho (ST)	5107.08	2154.55	6080.9	3842.3	4458.58	5926.86	-0.54	-0.63	QLADLYKSFIKDYPV;YKSFIKDYPVVSIED	SFIKDyPVVSIEDPFDQDDWGAWQK;sFIKDYPVVSIEDPFDQDDWGAWQK;sFIKDYPVVSIEDPFDQDDWGAWQK
ENO1	P06733	Alpha-enolase	AAVPSGASTGIYEALELR	1	T41;Y44	[12] Phospho (Y);[9] Phospho (ST)	4061.1	2337.49	4169.04	4138.15	3323.87	3645.96	-0.43	-0.18	AVPSGASTGIYEALE;SGASTGIYEALELRD	AAVPSGASTGIyEALELR;AAVPSGAStGIYEALELR
EPHA1	P21709	Ephrin type-A receptor 1	LLDDFDGTYETQGGKIPIR	1	T780;Y781	[8] Phospho (ST);[9] Phospho (Y)	1013.52	1071.1	2568.85	2163.03	2605.09	3075.48	-1.18	-1.44	LDDFDGTYETQGGKI;LLDDFDGTYETQGGK	LLDDFDGtYETQGGKIPIR;LLDDFDGTyETQGGKIPIR
EPHA1	P21709	Ephrin type-A receptor 1	LLDDFDGTYETQGGK	1	Y781	[9] Phospho (Y);[9] Phospho (Y)	627.11	892.09	1609.41	1662.92	1121.81	245.34	-1.13	0.51	LDDFDGTYETQGGKI	LLDDFDGTyETQGGK;LLDDFDGTyETQGGK
EPHA2	P29317	Ephrin type-A receptor 2	VIGAGEFGEVYK	1	Y628	[11] Phospho (Y)	7.28	4.53	41.87	18.72	219.26	278.95	-2.29	-5.43	AGEFGEVYKGMLKTS	VIGAGEFGEVyK
EPHA2	P29317	Ephrin type-A receptor 2	VLEDDPEATYTTSGGKIPIR	1	T774;Y772	[12] Phospho (ST);[10] Phospho (Y)	2018.09	2919.96	5585.33	5245.95	12819.3	14652	-1.16	-2.5	DPEATYTTSGGKIPI;EDDPEATYTTSGGKI	VLEDDPEATYTtSGGKIPIR;VLEDDPEATyTTSGGKIPIR
EPHA2	P29317	Ephrin type-A receptor 2	QSPEDVYFSKSEQLKPLK	1	S577;Y575	[7] Phospho (Y);[N-term] Gln->pyro-Glu (N-term Q)|[7] Phospho (Y);[9] Phospho (ST)	1304.37	1835.72	2445.4	2336.9	5669.81	6823.48	-0.63	-2.01	RQSPEDVYFSKSEQL;SPEDVYFSKSEQLKP	QSPEDVyFSKSEQLKPLK;QSPEDVyFSKSEQLKPLK;QSPEDVYFsKSEQLKPLK
EPHA2	P29317	Ephrin type-A receptor 2	TYVDPHTYEDPNQAVLK	1	T587;T593;Y588;Y594	[7] Phospho (ST);[2] Phospho (Y);[8] Phospho (Y);[1] Phospho (ST);[8] Phospho (Y)	17536.8	21500.9	23337.4	22559.3	23404	23853	-0.24	-0.28	EQLKPLKTYVDPHTY;KTYVDPHTYEDPNQA;QLKPLKTYVDPHTYE;TYVDPHTYEDPNQAV	TYVDPHtYEDPNQAVLK;TyVDPHTYEDPNQAVLK;TYVDPHTyEDPNQAVLK;tYVDPHTYEDPNQAVLK;TYVDPHTyEDPNQAVLK
EPHA2	P29317	Ephrin type-A receptor 2	SEQLKPLKTYVDPHTYEDPNQAVLK	1	T587;Y588	[10] Phospho (Y);[9] Phospho (ST)	29157	32473.2	36921.4	34620	22351.9	26566.7	-0.22	0.34	EQLKPLKTYVDPHTY;QLKPLKTYVDPHTYE	SEQLKPLKTyVDPHTYEDPNQAVLK;SEQLKPLKtYVDPHTYEDPNQAVLK
EPHA2	P29317	Ephrin type-A receptor 2	SEQLKPLKTYVDPHTYEDPNQAVLK	2	T587|Y594;Y588|Y594	[10] Phospho (Y)|[16] Phospho (Y);[9] Phospho (ST)|[16] Phospho (Y)	41345	43304.8	50714.9	42043.7	50537.1	65160.6	-0.13	-0.44	EQLKPLKTYVDPHTY;QLKPLKTYVDPHTYE;TYVDPHTYEDPNQAV	SEQLKPLKTyVDPHTyEDPNQAVLK;SEQLKPLKtYVDPHTyEDPNQAVLK
EPHA2	P29317	Ephrin type-A receptor 2	VLEDDPEATYTTSGGK	1	Y772	[10] Phospho (Y)	18538.3	17599.5	19404.7	19728	21646.4	17806.3	-0.12	-0.12	EDDPEATYTTSGGKI	VLEDDPEATyTTSGGK
EPHA2	P29317	Ephrin type-A receptor 2	IAYSLLGLK	1	Y960	[3] Phospho (Y)	373.58	588.68	497.14	483.58	314.17	481.18	-0.06	0.27	GHQKRIAYSLLGLKD	IAySLLGLK
EPHA2	P29317	Ephrin type-A receptor 2	QSPEDVYFSK	1	Y575	[7] Phospho (Y);[N-term] Gln->pyro-Glu (N-term Q)|[7] Phospho (Y);[N-term] Gln->pyro-Glu (N-term Q)|[7] Phospho (Y);[N-term] Gln->pyro-Glu (N-term Q)|[7] Phospho (Y);[N-term] Gln->pyro-Glu (N-term Q)|[7] Phospho (Y);[N-term] Gln->pyro-Glu (N-term Q)|[7] Phospho (Y)	5314.56	7538.71	5034.13	7322.03	5874.5	4498.47	0.06	0.3	RQSPEDVYFSKSEQL	QSPEDVyFSK;QSPEDVyFSK;QSPEDVyFSK;QSPEDVyFSK;QSPEDVyFSK;QSPEDVyFSK
EPHA2	P29317	Ephrin type-A receptor 2	TYVDPHTYEDPNQAVLK	2	T587|Y594;Y588|T593;Y588|Y594	[2] Phospho (Y)|[7] Phospho (ST);[2] Phospho (Y)|[8] Phospho (Y);[2] Phospho (Y)|[7] Phospho (ST);[1] Phospho (ST)|[8] Phospho (Y);[2] Phospho (Y)|[7] Phospho (ST);[1] Phospho (ST)|[8] Phospho (Y)	21771.7	25799	21315.4	20361.8	22903.7	18873.3	0.19	0.19	EQLKPLKTYVDPHTY;KTYVDPHTYEDPNQA;QLKPLKTYVDPHTYE;TYVDPHTYEDPNQAV	TyVDPHtYEDPNQAVLK;TyVDPHTyEDPNQAVLK;TyVDPHtYEDPNQAVLK;tYVDPHTyEDPNQAVLK;TyVDPHtYEDPNQAVLK;tYVDPHTyEDPNQAVLK
EPHA3	P29320	Ephrin type-A receptor 3	HDAQFTVIQLVGMLRGIASGMKYLSDMGYVHR	3	T719|Y736|Y742	[6] Phospho (ST)|[23] Phospho (Y)|[29] Phospho (Y)	4306.5	2886.74	9198.39	5667.77	2522.08	3849.3	-1.03	0.18	GIASGMKYLSDMGYV;KYLSDMGYVHRDLAA;RKHDAQFTVIQLVGM	HDAQFtVIQLVGMLRGIASGMKyLSDMGyVHR
EPHA3	C9JXA2	Ephrin type-A receptor 3	VLEDDPEAAYTTR	1	Y779	[10] Phospho (Y);[10] Phospho (Y)	1218.38	1117.66	1110.75	1044.48	1144.87	996.98	0.12	0.13	EDDPEAAYTTRGGKI	VLEDDPEAAyTTR;VLEDDPEAAyTTR
EPHA4	P54764	Ephrin type-A receptor 4	MDRYKDNFTAAGYTTLEAVVHVNQEDLAR	2	T933|Y937	[9] Phospho (ST)|[13] Phospho (Y)	1426.55	1045.27	307.23	182.65	82.24	0.96	2.37	7.1	DNFTAAGYTTLEAVV;DRYKDNFTAAGYTTL	MDRYKDNFtAAGyTTLEAVVHVNQEDLAR
EPHB2	P29323	Ephrin type-B receptor 2	FLEDDTSDPTYTSALGGK	1	T779;Y780	[11] Phospho (Y);[11] Phospho (Y);[10] Phospho (ST);[11] Phospho (Y)	377.55	548.63	846.43	789.61	2289.32	1599.85	-0.85	-2.07	DDTSDPTYTSALGGK;EDDTSDPTYTSALGG	FLEDDTSDPTyTSALGGK;FLEDDTSDPTyTSALGGK;FLEDDTSDPtYTSALGGK;FLEDDTSDPTyTSALGGK
EPHB2	P29323	Ephrin type-B receptor 2	IYIDPFTYEDPNEAVR	1	Y602	[8] Phospho (Y)	3365.67	2682.13	3313.63	3128.2	2648.66	3447.9	-0.1	-0.01	IYIDPFTYEDPNEAV	IYIDPFTyEDPNEAVR
EPHB2	P29323	Ephrin type-B receptor 2	FLEDDTSDPTYTSALGGK	2	T775|Y780	[6] Phospho (ST)|[11] Phospho (Y)	1.14	0.91	0.87	0.9	587.28	159.96	0.2	-8.24	DDTSDPTYTSALGGK;SRFLEDDTSDPTYTS	FLEDDtSDPTyTSALGGK
EPHB2	P29323	Ephrin type-B receptor 2	IYIDPFTYEDPNEAVR	2	Y596|Y602	[2] Phospho (Y)|[8] Phospho (Y);[2] Phospho (Y)|[8] Phospho (Y)	584.32	279.77	240.66	254.47	850.27	1273.75	0.71	-1.36	IYIDPFTYEDPNEAV;MTPGMKIYIDPFTYE	IyIDPFTyEDPNEAVR;IyIDPFTyEDPNEAVR
EPHB4	Q96L35	EPH receptor B4, isoform CRA_b	VYIDPFTYEDPNEAVR	1	Y590;Y596	[2] Phospho (Y);[8] Phospho (Y)	913.73	590.72	849.41	1011.44	1014.7	518.05	-0.34	0.02	IGHGTKVYIDPFTYE;VYIDPFTYEDPNEAV	VyIDPFTYEDPNEAVR;VYIDPFTyEDPNEAVR
EPHB4	Q96L35	EPH receptor B4, isoform CRA_b	VYIDPFTYEDPNEAVR	2	Y590|Y596	[2] Phospho (Y)|[8] Phospho (Y)	33.07	0.91	21.33	0.9	299.49	240.38	0.32	-5.61	IGHGTKVYIDPFTYE;VYIDPFTYEDPNEAV	VyIDPFTyEDPNEAVR
EPHB6	O15197-2	Ephrin type-B receptor 6	YYIDPSTYEDPCQAIR	1	Y368;Y374;Y645	[8] Phospho (Y);[2] Phospho (Y);[2] Phospho (Y);[2] Phospho (Y)	176.49	81.85	50.9	278.44	730.3	743.37	0.01	-2.62	PGLGVKYYIDPSTYE;YYIDPSTYEDPCQAI	YYIDPSTyEDPCQAIR;YyIDPSTYEDPCQAIR;YyIDPSTYEDPCQAIR;YyIDPSTYEDPCQAIR
EPHB6	O15197	Ephrin type-B receptor 6	YYIDPSTYEDPCQAIR	2	Y644|S649	[1] Phospho (Y)|[6] Phospho (ST)	1.14	0.91	0.87	0.9	0.88	0.96	0.2	0.14	SPGLGVKYYIDPSTY;VKYYIDPSTYEDPCQ	yYIDPsTYEDPCQAIR
EPS8	Q12929	Epidermal growth factor receptor kinase substrate 8	VYSQITVQK	1	Y774	[2] Phospho (Y)	253.07	293.95	337.99	324.09	299.49	490.88	-0.28	-0.49	CPEGARVYSQITVQK	VySQITVQK
EPS8	Q12929	Epidermal growth factor receptor kinase substrate 8	HIDRNYEPLK	1	Y525	[6] Phospho (Y)	129.18	293.27	28.16	67.95	10.83	1.38	2.15	5.66	NRHIDRNYEPLKTQP	HIDRNyEPLK
ERBB2IP	Q96RT1-8	Isoform 8 of Protein LAP2	AQIPEGDYLSYR	1	Y1104	[8] Phospho (Y);[8] Phospho (Y);[8] Phospho (Y)	408.66	693.77	991.71	1077.97	1213.26	1499.12	-0.96	-1.34	AQIPEGDYLSYREFH	AQIPEGDyLSYR;AQIPEGDyLSYR;AQIPEGDyLSYR
ERBB2IP	Q96RT1-8	Isoform 8 of Protein LAP2	RAQIPEGDYLSYR	1	Y1104	[9] Phospho (Y)	18.88	53.59	20	35.82	190.33	235.49	0.25	-2.73	AQIPEGDYLSYREFH	RAQIPEGDyLSYR
ERBB3	F8VYK4	Receptor tyrosine-protein kinase erbB-3	SLEATDSAFDNPDYWHSR	1	Y451	[14] Phospho (Y)	262.13	414.13	764.06	643.32	626.13	88.02	-1.09	0.49	SAFDNPDYWHSRLFP	SLEATDSAFDNPDyWHSR
ERRFI1	Q9UJM3	ERBB receptor feedback inhibitor 1	VSSTHYYLLPERPPYLDKYEK	1	Y394	[6] Phospho (Y)	303.85	326.98	211.86	915.27	3591.72	2742.27	-0.48	-3.32	KKVSSTHYYLLPERP	VSSTHyYLLPERPPYLDKYEK
ERRFI1	Q9UJM3	ERBB receptor feedback inhibitor 1	VSSTHYYLLPERPPYLDK	1	Y395	[7] Phospho (Y)	8124.66	7780.14	6787.83	7122.35	1578.48	1911.89	0.19	2.19	KVSSTHYYLLPERPP	VSSTHYyLLPERPPYLDK
ESYT1	Q9BSJ8-2	Isoform 2 of Extended synaptotagmin-1	QNGRDPPDPYVSLLLLPDKNR	1	Y1019	[N-term] Gln->pyro-Glu (N-term Q)|[10] Phospho (Y)	78.17	70.69	130.2	102.62	764.53	727.35	-0.64	-3.33	GRDPPDPYVSLLLLP	QNGRDPPDPyVSLLLLPDKNR
ESYT1	Q9BSJ8-2	Isoform 2 of Extended synaptotagmin-1	HLSPYATLTVGDSSHK	1	S830;Y832	[3] Phospho (ST);[5] Phospho (Y)	5872.56	7392.58	7011.86	8031.73	8359.36	9782.66	-0.19	-0.46	GTKHLSPYATLTVGD;RKGTKHLSPYATLTV	HLsPYATLTVGDSSHK;HLSPyATLTVGDSSHK
F11R	B7Z5W1	Junctional adhesion molecule A	KVIYSQPSAR	1	S285;Y284	[5] Phospho (ST);[4] Phospho (Y);[5] Phospho (ST)	1829.57	2055.89	1276.63	1232.67	681.16	666.7	0.63	1.53	SSKKVIYSQPSARSE;TSSKKVIYSQPSARS	KVIYsQPSAR;KVIySQPSAR;KVIYsQPSAR
FAM20B	O75063	Glycosaminoglycan xylosylkinase	DHVVEGEPYAGYDR	1	Y138	[9] Phospho (Y);[9] Phospho (Y)	1775.43	1821.16	1787.53	1787.48	1551.9	1648.49	0.01	0.17	HVVEGEPYAGYDRHN	DHVVEGEPyAGYDR;DHVVEGEPyAGYDR
FAT1	Q14517	Protocadherin Fat 1	EYSVELSETVSIGSFVGMVTAHSQSSVVYEIK	2	Y1672|T1690	[N-term] Glu->pyro-Glu (N-term E)|[2] Phospho (Y)|[18] Oxidation (M)|[20] Phospho (ST)	3088.18	3518.73	2252.85	1895.83	1792.48	1688.62	0.67	0.92	GSFVGMVTAHSQSSV;PKFTSKEYSVELSET	EySVELSETVSIGSFVGMVtAHSQSSVVYEIK
FBP1	P09467	Fructose-1,6-bisphosphatase 1	TLVYGGIFLYPANKK	1	Y265	[10] Phospho (Y)	160.79	1.19	1079.86	1127.22	4.69	21.82	-6.32	0.45	VYGGIFLYPANKKSP	TLVYGGIFLyPANKK
FBP1	P09467	Fructose-1,6-bisphosphatase 1	TLVYGGIFLYPANK	1	Y265	[10] Phospho (Y)	3159	2372.19	3653.57	3130.78	2129.35	3048.25	-0.31	0.1	VYGGIFLYPANKKSP	TLVYGGIFLyPANK
FDXACB1	B4DUU2	Ferredoxin-fold anticodon-binding domain-containing protein 1	TQQVSLCYRLTYQTCDK	1	Y439	[8] Phospho (Y)	3581.88	3751.95	3549	3853.84	7977.48	10585.7	-0.01	-1.33	TQQVSLCYRLTYQTC	TQQVSLCyRLTYQTCDK
FLNB	O75369-2	Isoform 2 of Filamin-B	DLDIIDNYDYSHTVK	1	T907;Y904	[13] Phospho (ST);[10] Phospho (Y)	2810.29	3076.49	4071.82	3656.81	2762.31	2772.6	-0.39	0.09	DIIDNYDYSHTVKYT;DNYDYSHTVKYTPTQ	DLDIIDNYDYSHtVK;DLDIIDNYDySHTVK
FLNB	O75369-2	Isoform 2 of Filamin-B	SSTETCYSAIPK	1	Y2478	[7] Phospho (Y)	450.14	416.79	66.52	478.06	306.71	33.07	1.28	2.1	RSSTETCYSAIPKAS	SSTETCySAIPK
FRK	P42685	Tyrosine-protein kinase FRK	LEDYFETDSSYSDANNFIR	1	S496;Y497	[11] Phospho (Y);[10] Phospho (ST)	862.32	546.79	1897.38	1093.02	1196.67	1169.06	-1.07	-0.78	DYFETDSSYSDANNF;YFETDSSYSDANNFI	LEDYFETDSSySDANNFIR;LEDYFETDSsYSDANNFIR
FRK	B4DY49	Tyrosine-protein kinase FRK	WKLEDYFETDSSYSDANNFIR	1	Y355	[13] Phospho (Y)	4722.89	3625.62	9212.11	7772.42	6455.16	9204.93	-1.03	-0.9	YFETDSSYSDANNFI	WKLEDYFETDSSySDANNFIR
FRK	P42685	Tyrosine-protein kinase FRK	HGHYFVALFDYQAR	1	Y46	[4] Phospho (Y)	1940.41	1450.14	382.55	925.43	2808.6	3392.38	1.5	-0.88	QSQRHGHYFVALFDY	HGHyFVALFDYQAR
FRMPD4	Q14CM0	FERM and PDZ domain-containing protein 4	WYVATEGGMAEKSGLEAATGK	1	Y1094	[2] Phospho (Y)|[9] Oxidation (M)	2928.37	3396.46	3000.95	3492.06	4753.2	8085.33	-0.04	-0.98	RKDSQRWYVATEGGM	WyVATEGGMAEKSGLEAATGK
FYN	Q5R3A8	FYN oncogene related to SRC, FGR, YES	KDPEERPTFEYLQSFLEDYFTATEPQYQPGENL	1	Y479	[27] Phospho (Y)	38991.2	19248.5	46197.3	31608.3	33426	41455.1	-0.48	-0.44	FTATEPQYQPGENL-	KDPEERPTFEYLQSFLEDYFTATEPQyQPGENL
G6PD	P11413-2	Isoform Long of Glucose-6-phosphate 1-dehydrogenase	VGFQYEGTYK	1	Y549	[5] Phospho (Y)	722.4	1062.58	1160.77	1021.16	507.43	685.68	-0.31	0.57	MKRVGFQYEGTYKWV	VGFQyEGTYK
GAB1	Q13480-2	Isoform 2 of GRB2-associated-binding protein 1	VDYVVVDQQK	1	Y689	[3] Phospho (Y)	597.87	601	642.24	814.57	1338.33	746.95	-0.27	-0.74	VADERVDYVVVDQQK	VDyVVVDQQK
GAB1	Q13480-2	Isoform 2 of GRB2-associated-binding protein 1	DASSQDCYDIPR	1	Y406	[8] Phospho (Y)	155.62	186.91	2.79	27.34	4	3.65	4.29	5.48	DASSQDCYDIPRAFP	DASSQDCyDIPR
GDI2	P50395	Rab GDP dissociation inhibitor beta	TDDYLDQPCYETINR	1	T205;Y203	[10] Phospho (Y);[12] Phospho (ST);[10] Phospho (Y)	56.12	32.18	83.69	38.54	330.74	277.44	-0.42	-2.83	DYLDQPCYETINRIK;LDQPCYETINRIKLY	TDDYLDQPCyETINR;TDDYLDQPCYEtINR;TDDYLDQPCyETINR
GLUD2	P49448	Glutamate dehydrogenase 2, mitochondrial	NLNHVSYGR	1	S450;Y451	[6] Phospho (ST);[7] Phospho (Y)	4204.25	4450.2	3303.44	3206.56	806.28	81.08	0.41	4.08	KNLNHVSYGRLTFKY;LKNLNHVSYGRLTFK	NLNHVsYGR;NLNHVSyGR
GMDS	O60547	GDP-mannose 4,6 dehydratase	YYRPTEVDFLQGDCTK	1	T327;Y324	[5] Phospho (ST);[2] Phospho (Y)	3261.89	4039.47	5303.75	5382.94	3695.84	3904.09	-0.56	-0.07	DLKYYRPTEVDFLQG;VTVDLKYYRPTEVDF	YYRPtEVDFLQGDCTK;YyRPTEVDFLQGDCTK
GNMT	Q14749	Glycine N-methyltransferase	NIYYKSDLTK	1	Y197	[4] Phospho (Y)	1757.95	1756.95	4257.14	4569.97	1625.94	1704.46	-1.33	0.08	PPGKNIYYKSDLTKD	NIYyKSDLTK
GOT2	P00505	Aspartate aminotransferase, mitochondrial	NLDKEYLPIGGLAEFCK	1	Y96	[6] Phospho (Y);[6] Phospho (Y)	10314.6	6738.33	10519.8	10273	3848.25	4231.23	-0.32	1.05	AKNLDKEYLPIGGLA	NLDKEyLPIGGLAEFCK;NLDKEyLPIGGLAEFCK
GPRC5A	Q8NFJ5	Retinoic acid-induced protein 3	AHAWPSPYKDYEVKK	1	Y350	[11] Phospho (Y);[11] Phospho (Y);[11] Phospho (Y)	7082.12	8897.05	6133.16	6049.77	2386.38	2568.55	0.38	1.68	WPSPYKDYEVKKEGS	AHAWPSPYKDyEVKK;AHAWPSPYKDyEVKK;AHAWPSPYKDyEVKK
GPRC5A	Q8NFJ5	Retinoic acid-induced protein 3	AHAWPSPYKDYEVK	1	Y347	[8] Phospho (Y)	2564.77	3685.22	2112.59	2220.59	1116.59	1301.29	0.51	1.35	AHAWPSPYKDYEVKK	AHAWPSPyKDYEVK
GPRC5A	Q8NFJ5	Retinoic acid-induced protein 3	AYSQEEITQGFEETGDTLYAPYSTHFQLQNQPPQK	2	S301|Y317	[3] Phospho (ST)|[19] Phospho (Y)	4873.68	1772.39	2135.96	621.26	0.88	28.17	1.35	9.2	EETGDTLYAPYSTHF;GVENRAYSQEEITQG	AYsQEEITQGFEETGDTLyAPYSTHFQLQNQPPQK
GRASP	Q7Z6J2-2	Isoform 2 of General receptor for phosphoinositides 1-associated scaffold protein	LVHGLVVKDPSIYDTLESVR	1	Y94	[13] Phospho (Y);[13] Phospho (Y);[13] Phospho (Y)	744.28	327.21	460.4	435.56	246.13	284.1	0.14	0.9	VVKDPSIYDTLESVR	LVHGLVVKDPSIyDTLESVR;LVHGLVVKDPSIyDTLESVR;LVHGLVVKDPSIyDTLESVR
GSK3B	P49841	Glycogen synthase kinase-3 beta	GEPNVSYICSR	1	S215;Y216	[7] Phospho (Y);[7] Phospho (Y);[6] Phospho (ST)	1476351	1884310	1941871	1933544	2134737	1748359	-0.22	-0.21	RGEPNVSYICSRYYR;VRGEPNVSYICSRYY	GEPNVSyICSR;GEPNVSyICSR;GEPNVsYICSR
GSK3B	P49841	Glycogen synthase kinase-3 beta	GEPNVSYICSR	2	Y216|S219	[7] Phospho (Y)|[10] Phospho (ST);[7] Phospho (Y)|[10] Phospho (ST)	1721.31	3062.66	62.85	1682.25	11815.4	11333	2.82	-2.33	PNVSYICSRYYRAPE;RGEPNVSYICSRYYR	GEPNVSyICsR;GEPNVSyICsR
HBA1	P69905	Hemoglobin subunit alpha	VGAHAGEYGAEALER	1	Y25	[8] Phospho (Y);[8] Phospho (Y);[8] Phospho (Y);[8] Phospho (Y);[8] Phospho (Y);[8] Phospho (Y)	13952.8	18449.2	20184.8	18544.6	12224.9	8595.55	-0.27	0.65	VGAHAGEYGAEALER	VGAHAGEyGAEALER;VGAHAGEyGAEALER;VGAHAGEyGAEALER;VGAHAGEyGAEALER;VGAHAGEyGAEALER;VGAHAGEyGAEALER
HCK	P08631-4	Isoform 4 of Tyrosine-protein kinase HCK	NRPEERPTFEYIQSVLDDFYTATESQYQQQP	1	Y521	[27] Phospho (Y);[27] Phospho (Y)	87364.2	53643.9	157157	97140.4	69031	93509.1	-0.85	-0.23	YTATESQYQQQP---	NRPEERPTFEYIQSVLDDFYTATESQyQQQP;NRPEERPTFEYIQSVLDDFYTATESQyQQQP
HCK	P08631-4	Isoform 4 of Tyrosine-protein kinase HCK	VIEDNEYTAR	1	Y410	[7] Phospho (Y)	19515.1	23476.8	20924.2	22840.8	11674.4	13334.2	-0.03	0.78	RVIEDNEYTAREGAK	VIEDNEyTAR
HCLS1	P14317	Hematopoietic lineage cell-specific protein	GFGGQYGIQK	1	Y198	[6] Phospho (Y);[6] Phospho (Y)	218.87	206.78	407.43	353.49	370.43	404.02	-0.84	-0.86	AKGFGGQYGIQKDRV	GFGGQyGIQK;GFGGQyGIQK
HGS	O14964	Hepatocyte growth factor-regulated tyrosine kinase substrate	VCEPCYEQLNR	1	Y216	[6] Phospho (Y);[6] Phospho (Y)	226.62	230.77	382.98	327.44	458.31	426.47	-0.63	-0.95	VRVCEPCYEQLNRKA	VCEPCyEQLNR;VCEPCyEQLNR
HIPK2	Q9H2X6-3	Isoform 3 of Homeodomain-interacting protein kinase 2	AVCSTYLQSR	1	Y361	[6] Phospho (Y);[6] Phospho (Y)	66174.7	55518.6	56592.6	70021.6	37973.8	40557.7	-0.05	0.63	SKAVCSTYLQSRYYR	AVCSTyLQSR;AVCSTyLQSR
HIPK2	Q9H2X6-3	Isoform 3 of Homeodomain-interacting protein kinase 2	AVCSTYLQSR	2	S359|Y361	[4] Phospho (ST)|[6] Phospho (Y)	380.3	214.19	134.99	228.67	141.77	266.03	0.7	0.56	HVSKAVCSTYLQSRY;SKAVCSTYLQSRYYR	AVCsTyLQSR
HIPK3	Q9H422	Homeodomain-interacting protein kinase 3	TVCSTYLQSR	1	T358;Y359	[6] Phospho (Y);[5] Phospho (ST)	26273.8	20923.7	26295.2	23723.2	11774.9	12666.9	-0.09	0.94	SKTVCSTYLQSRYYR;VSKTVCSTYLQSRYY	TVCSTyLQSR;TVCStYLQSR
HNRNPA1	H0YH80	Heterogeneous nuclear ribonucleoprotein A1 (Fragment)	SSGPYGGGGQYFAKPR	1	Y166	[11] Phospho (Y)	82.21	56.98	0.87	87.24	491.99	287.38	2.97	-2.46	PYGGGGQYFAKPRNQ	SSGPYGGGGQyFAKPR
HNRNPA2B1	P22626	Heterogeneous nuclear ribonucleoproteins A2/B1	NMGGPYGGGNYGPGGSGGSGGYGGR	1	Y331;Y336	[11] Phospho (Y);[6] Phospho (Y)	70.48	89.87	127.51	187.27	237.01	165.28	-0.96	-1.31	GPYGGGNYGPGGSGG;SRNMGGPYGGGNYGP	NMGGPYGGGNyGPGGSGGSGGYGGR;NMGGPyGGGNYGPGGSGGSGGYGGR
HSP90AB1	P08238	Heat shock protein HSP 90-beta	SIYYITGESK	1	Y484	[3] Phospho (Y)	23.65	22.43	229.62	337.57	558.89	202.46	-3.6	-3.87	KETQKSIYYITGESK	SIyYITGESK
HSP90AB1	P08238	Heat shock protein HSP 90-beta	YIDQEELNK	1	Y276	[1] Phospho (Y)	172.31	70.87	192.98	307.59	200.11	6.33	-1.14	1.63	TKKIKEKYIDQEELN	yIDQEELNK
HSP90AB1	P08238	Heat shock protein HSP 90-beta	IRYESLTDPSKLDSGK	1	T60;Y56	[7] Phospho (ST);[3] Phospho (Y)	629.88	729.26	607.72	845.19	658.62	1139.03	-0.08	-0.35	DALDKIRYESLTDPS;KIRYESLTDPSKLDS	IRYESLtDPSKLDSGK;IRyESLTDPSKLDSGK
HSP90AB1	P08238	Heat shock protein HSP 90-beta	YESLTDPSK	1	Y56	[1] Phospho (Y)	1072.93	603.29	752.39	775.8	251.39	127.71	0.07	2.17	DALDKIRYESLTDPS	yESLTDPSK
HSP90AB1	P08238	Heat shock protein HSP 90-beta	YESLTDPSKLDSGK	1	Y56	[1] Phospho (Y);[1] Phospho (Y)	67.85	84.48	105.44	42.33	783.69	602.76	0.18	-3.18	DALDKIRYESLTDPS	yESLTDPSKLDSGK;yESLTDPSKLDSGK
ICK	Q9UPZ9	Serine/threonine-protein kinase ICK	SKPPYTDYVSTR	1	T157;Y159	[8] Phospho (Y);[8] Phospho (Y);[8] Phospho (Y);[6] Phospho (ST)	1493.33	1491.49	695.17	2307.11	3513.28	2693.09	0.24	-1.04	IRSKPPYTDYVSTRW;SKPPYTDYVSTRWYR	SKPPYTDyVSTR;SKPPYTDyVSTR;SKPPYTDyVSTR;SKPPYtDYVSTR
ICT1	J3KS15	Peptidyl-tRNA hydrolase ICT1, mitochondrial (Fragment)	SIYSLDKLYPESQGSDTAWR	1	Y49	[9] Phospho (Y)	4070.58	3720.02	4359.44	3866.83	2343.81	2857.07	-0.08	0.59	IYSLDKLYPESQGSD	SIYSLDKLyPESQGSDTAWR
IGF1R	H3BSZ8	Insulin-like growth factor 1 receptor (Fragment)	ATQYAVYVKAVTLTMVENDHIRGAK	2	Y3|T11	[4] Phospho (Y)|[12] Phospho (ST)	1028.85	512.15	235.04	195.84	1362.1	1197.44	1.76	-0.82	#NAME?	ATQyAVYVKAVtLTMVENDHIRGAK
INPP5D	Q92835-2	Isoform 2 of Phosphatidylinositol 3,4,5-trisphosphate 5-phosphatase 1	EKLYDFVK	1	Y864	[4] Phospho (Y);[4] Phospho (Y)	16199	24160.3	28760.1	25543.7	7573.8	12624.3	-0.45	1.02	GKTREKLYDFVKTER	EKLyDFVK;EKLyDFVK
INPP5D	Q92835-2	Isoform 2 of Phosphatidylinositol 3,4,5-trisphosphate 5-phosphatase 1	LYDFVK	1	Y864	[2] Phospho (Y)	2255.89	3127.32	406.84	1291.13	405.3	1235.65	1.87	1.91	GKTREKLYDFVKTER	LyDFVK
INPPL1	O15357	Phosphatidylinositol 3,4,5-trisphosphate 5-phosphatase 2	NSFNNPAYYVLEGVPHQLLPPEPPSPAR	2	Y987|S1003	[9] Phospho (Y)|[25] Phospho (ST)	1003.98	385.12	3719.41	1336.93	185.78	225.89	-1.84	1.6	LLPPEPPSPARAPVP;SFNNPAYYVLEGVPH	NSFNNPAYyVLEGVPHQLLPPEPPsPAR
INPPL1	O15357	Phosphatidylinositol 3,4,5-trisphosphate 5-phosphatase 2	NSFNNPAYYVLEGVPHQLLPPEPPSPAR	1	Y986	[8] Phospho (Y)	15.36	38.28	46.83	0.9	60.09	45.05	1.9	-1.1	NSFNNPAYYVLEGVP	NSFNNPAyYVLEGVPHQLLPPEPPSPAR
IQGAP1	P46940	Ras GTPase-activating-like protein IQGAP1	LQQTYAALNSK	1	Y1510	[5] Phospho (Y)	707.51	533.58	630.9	597.11	566.96	655.98	0	0.01	LVKLQQTYAALNSKA	LQQTyAALNSK
ITGB1	P05556	Integrin beta-1	WDTGENPIYK	1	Y783	[9] Phospho (Y);[9] Phospho (Y)	828.07	1143.14	635.76	426.29	1717.3	1386.61	0.9	-0.67	DTGENPIYKSAVTTV	WDTGENPIyK;WDTGENPIyK
ITGB4	P16144-3	Integrin beta-4	VCAYGAQGEGPYSSLVSCR	1	S1208;Y1207	[12] Phospho (Y);[13] Phospho (ST);[12] Phospho (Y);[12] Phospho (Y)	4264.1	5745.28	6359.85	5541.54	6720.87	344.42	-0.26	1.7	AQGEGPYSSLVSCRT;GAQGEGPYSSLVSCR	VCAYGAQGEGPySSLVSCR;VCAYGAQGEGPYsSLVSCR;VCAYGAQGEGPySSLVSCR;VCAYGAQGEGPySSLVSCR
ITGB4	P16144-3	Isoform Beta-4B of Integrin beta-4	MGQNLARVLSQLTSDYTIGFGK	3	T164|S165|Y167	[13] Phospho (ST)|[14] Phospho (ST)|[16] Phospho (Y)	2923.07	3758.32	2319.79	2702.14	3289.99	1873.48	0.4	0.42	ARVLSQLTSDYTIGF;LSQLTSDYTIGFGKF;RVLSQLTSDYTIGFG	MGQNLARVLSQLtsDyTIGFGK
ITSN2	Q9NZM3-2	Isoform 2 of Intersectin-2	REEPEALYAAVNK	1	Y941	[8] Phospho (Y);[8] Phospho (Y)	92.16	195.12	1671.74	639.49	233.47	669.24	-2.95	-1.56	REEPEALYAAVNKKP	REEPEALyAAVNK;REEPEALyAAVNK
ITSN2	Q9NZM3-2	Isoform 2 of Intersectin-2	LIYLVPEK	1	Y553	[3] Phospho (Y)	101.06	135.24	152.81	242.71	167.08	218.22	-0.72	-0.71	EYQNKLIYLVPEKQL	LIyLVPEK
ITSN2	Q9NZM3-2	Isoform 2 of Intersectin-2	EEPEALYAAVNK	1	Y941	[7] Phospho (Y)	674.33	865.31	871.82	977.15	1049.12	1411.95	-0.27	-0.67	REEPEALYAAVNKKP	EEPEALyAAVNK
ITSN2	Q9NZM3-2	Isoform 2 of Intersectin-2	AASEQYIDTEKKK	2	Y1519|T1522	[6] Phospho (Y)|[9] Phospho (ST)	39.59	94.31	28.99	78.27	316.71	248.57	0.36	-2.2	ASEQYIDTEKKKREK;IKAASEQYIDTEKKK	AASEQyIDtEKKK
JUP	P14923	Junction plakoglobin	LNYGIPAIVK	1	Y480	[3] Phospho (Y)	152.64	201.24	250.85	239.03	147.99	186.85	-0.48	0.08	QNSVRLNYGIPAIVK	LNyGIPAIVK
KDR	P35968	Vascular endothelial growth factor receptor 2	DIYKDPDYVR	2	Y1054|Y1059	[3] Phospho (Y)|[8] Phospho (Y)	946.15	730.97	735.99	942.18	616.86	61	0	2.1	DIYKDPDYVRKGDAR;FGLARDIYKDPDYVR	DIyKDPDyVR
KIAA1217	A6NLF3	Sickle tail protein homolog	NEGFYADPYLYHEGR	1	Y393	[5] Phospho (Y)	81.76	24.65	238.44	158.04	304.78	22.92	-2.11	-0.9	MYRNEGFYADPYLYH	NEGFyADPYLYHEGR
KIAA1217	Q5T5P2	Sickle tail protein homolog	NVYYELNDVR	1	Y244	[3] Phospho (Y)	949	1462.81	1852.24	1822.4	1027.87	1086.74	-0.64	0.16	KDESRNVYYELNDVR	NVyYELNDVR
KRT19	P08727	Keratin, type I cytoskeletal 19	DYSHYYTTIQDLR	1	S128;T132;Y127	[3] Phospho (ST);[2] Phospho (Y);[7] Phospho (ST)	814.32	916.74	975.62	1215.92	538.81	518.7	-0.33	0.71	GPGPSRDYSHYYTTI;PGPSRDYSHYYTTIQ;RDYSHYYTTIQDLRD	DYsHYYTTIQDLR;DySHYYTTIQDLR;DYSHYYtTIQDLR
KRT8	F8VXB4	Keratin, type II cytoskeletal 8	DVDEAYMNKVELESR	1	Y232	[6] Phospho (Y)	1283.96	1733.09	2719.27	2400.39	2084.78	2288.09	-0.78	-0.55	KKDVDEAYMNKVELE	DVDEAyMNKVELESR
KRT8	P05787	Keratin, type II cytoskeletal 8	YEELQSLAGK	1	Y286	[1] Phospho (Y)	327.14	396.41	278.17	422.76	409.6	274.19	0.07	0.1	ESMYQIKYEELQSLA	yEELQSLAGK
LASP1	J3KSN1	LIM and SH3 domain protein 1 (Fragment)	RPLEQQQPHHIPTSAPVYQQPQQQPVAQSYGGYKEPAAPVSIQR	1	Y28	[18] Phospho (Y)	26.1	33.21	299.83	165.41	0.88	15.9	-2.92	2.97	IPTSAPVYQQPQQQP	RPLEQQQPHHIPTSAPVyQQPQQQPVAQSYGGYKEPAAPVSIQR
LASP1	J3KSN1	LIM and SH3 domain protein 1 (Fragment)	RPLEQQQPHHIPTSAPVYQQPQQQPVAQSYGGYK	1	Y28	[18] Phospho (Y)	31.96	76.13	381.61	282.21	34.31	178.81	-2.73	-0.67	IPTSAPVYQQPQQQP	RPLEQQQPHHIPTSAPVyQQPQQQPVAQSYGGYK
LAT2	Q9GZY6	Linker for activation of T-cells family member 2	FSKPPEDDDANSYENVLICK	1	Y136	[13] Phospho (Y)	217.2	292.8	504.78	463.16	527.06	611.42	-0.94	-1.17	EDDDANSYENVLICK	FSKPPEDDDANSyENVLICK
LCK	Q573B4	Proto-oncogene tyrosine-protein kinase LCK	SVLEDFFTATEGQYQPQP	1	Y512	[14] Phospho (Y);[14] Phospho (Y);[14] Phospho (Y);[14] Phospho (Y)	2500518	1621638	2603099	2519275	2335142	3155462	-0.35	-0.43	FTATEGQYQPQP---	SVLEDFFTATEGQyQPQP;SVLEDFFTATEGQyQPQP;SVLEDFFTATEGQyQPQP;SVLEDFFTATEGQyQPQP
LCK	Q573B4	Proto-oncogene tyrosine-protein kinase LCK	NLDNGGFYISPR	1	Y250	[8] Phospho (Y)	24438.6	28301.6	31757.2	31697.1	33507.5	41310	-0.27	-0.5	NLDNGGFYISPRITF	NLDNGGFyISPR
LCK	Q573B4	Proto-oncogene tyrosine-protein kinase LCK	LIEDNEYTAR	1	Y401	[7] Phospho (Y);[7] Phospho (Y)	152315	137793	156214	136500	118801	135770	-0.01	0.19	RLIEDNEYTAREGAK	LIEDNEyTAR;LIEDNEyTAR
LCK	Q573B4	Proto-oncogene tyrosine-protein kinase LCK	LIEDNEYTAREGAK	1	Y401	[7] Phospho (Y)	1.14	11.83	0.87	0.9	200.4	6.96	2.05	-3.35	RLIEDNEYTAREGAK	LIEDNEyTAREGAK
LCP1	P13796	Plastin-2	VDTDGNGYISFNELNDLFK	1	Y28	[8] Phospho (Y)	1274.8	877.05	1670.63	1170.69	1669.65	2268.11	-0.4	-0.88	VDTDGNGYISFNELN	VDTDGNGyISFNELNDLFK
LCP1	P13796	Plastin-2	YAFVNWINK	1	Y124	[1] Phospho (Y)	742.25	561.6	555.63	595.58	212.11	234.96	0.17	1.53	SYSEEEKYAFVNWIN	yAFVNWINK
LCP1	P13796	Plastin-2	YPALHKPENQDIDWGALEGETR	1	Y374	[1] Phospho (Y)	3707.8	3999.99	3364.56	3139.66	1348.13	1499.11	0.24	1.44	IANLFNRYPALHKPE	yPALHKPENQDIDWGALEGETR
LDHA	F5H308	L-lactate dehydrogenase	DQLIYNLLKEEQTPQNK	1	Y10	[5] Phospho (Y)	1656.67	1227.2	1438.15	1365.79	916.29	873.86	0.02	0.67	TLKDQLIYNLLKEEQ	DQLIyNLLKEEQTPQNK
LDHA	F5GWW2	L-lactate dehydrogenase A chain	ATLKDQLIYNLLKEEQTPQNK	1	Y10	[N-term] Acetyl (Protein N-term)|[9] Phospho (Y)	1.25	17.75	20.6	0.9	15.96	211.19	0.12	-3.63	TLKDQLIYNLLKEEQ	ATLKDQLIyNLLKEEQTPQNK
LDHA	P00338	L-lactate dehydrogenase A chain	DQLIYNLLK	1	Y10	[5] Phospho (Y)	187.86	84.39	86.32	104.25	53.24	11.15	0.41	2.37	TLKDQLIYNLLKEEQ	DQLIyNLLK
LDLR	P01130-2	Isoform 2 of Low-density lipoprotein receptor	TTEDEVHICHNQDGYSYPSR	1	Y667	[15] Phospho (Y)	714.8	1162.94	1095.23	1111.13	452.45	141.9	-0.27	1.85	ICHNQDGYSYPSRQM	TTEDEVHICHNQDGySYPSR
LIME1	Q9H400	Lck-interacting transmembrane adapter 1	GQGAILALAGDLAYQTLPLR	1	Y235	[14] Phospho (Y)	398.17	226.36	526.68	335.27	542.5	658.32	-0.49	-0.99	ALAGDLAYQTLPLRA	GQGAILALAGDLAyQTLPLR
LIME1	Q9H400	Lck-interacting transmembrane adapter 1	TEVTPAAQVDVLYSR	1	Y200	[13] Phospho (Y)	1730.98	2164.11	2131.03	2080.98	2408.84	2920.84	-0.12	-0.45	AAQVDVLYSRVCKPK	TEVTPAAQVDVLySR
LMO7	Q8WWI1	LIM domain only protein 7	AQSNPYYNGPHLNLK	1	Y185	[6] Phospho (Y)	761.71	1615.03	2175.88	1694.89	898.54	888.13	-0.79	0.31	RKAQSNPYYNGPHLN	AQSNPyYNGPHLNLK
LMO7	Q8WWI1	LIM domain only protein 7	KAQSNPYYNGPHLNLK	1	Y185	[7] Phospho (Y);[7] Phospho (Y);[7] Phospho (Y)	9628.37	12186.8	12588.4	11513.6	7588.54	9359.24	-0.15	0.36	RKAQSNPYYNGPHLN	KAQSNPyYNGPHLNLK;KAQSNPyYNGPHLNLK;KAQSNPyYNGPHLNLK
LMO7	Q8WWI1	LIM domain only protein 7	SIPNIVKDDLYVRK	2	S392|Y402	[1] Phospho (ST)|[11] Phospho (Y)	1902.03	2101.23	599.97	706.52	419.32	579.91	1.62	2.02	EEKAKTRSIPNIVKD;NIVKDDLYVRKLSPV	sIPNIVKDDLyVRK
LSR	Q86X29-2	Isoform 2 of Lipolysis-stimulated lipoprotein receptor	CCCPEALYAAGK	1	Y272	[8] Phospho (Y)	477.99	418.17	542.95	595.01	245.98	206.78	-0.35	0.99	CCCPEALYAAGKAAT	CCCPEALyAAGK
LYN	P07948-2	Isoform 2 of Tyrosine-protein kinase Lyn	AEERPTFDYLQSVLDDFYTATEGQYQQQP	1	Y487	[25] Phospho (Y);[25] Phospho (Y)	631667	481813	1216287	746128	494245	674164	-0.79	-0.07	YTATEGQYQQQP---	AEERPTFDYLQSVLDDFYTATEGQyQQQP;AEERPTFDYLQSVLDDFYTATEGQyQQQP
LYN	P07948-2	Isoform 2 of Tyrosine-protein kinase Lyn	EKAEERPTFDYLQSVLDDFYTATEGQYQQQP	1	Y487	[27] Phospho (Y);[27] Phospho (Y)	342828	229576	577830	361615	331655	451079	-0.7	-0.46	YTATEGQYQQQP---	EKAEERPTFDYLQSVLDDFYTATEGQyQQQP;EKAEERPTFDYLQSVLDDFYTATEGQyQQQP
MAGI1	H7C4U7	Membrane-associated guanylate kinase, WW and PDZ domain-containing protein 1 (Fragment)	IEDPVYGIYYVDHINRK	1	Y248	[6] Phospho (Y)	1.55	76.88	20.04	61.17	1.01	6.61	-1.68	2.08	EKIEDPVYGIYYVDH	IEDPVyGIYYVDHINRK
MAPK1	A8CZ64	Extracellular signal-regulated kinase-2 splice variant	VADPDHDHTGFLTEYVATR	1	Y187	[15] Phospho (Y);[15] Phospho (Y);[15] Phospho (Y)	349291	393809	356075	334066	441093	504365	0.1	-0.35	HTGFLTEYVATRWYR	VADPDHDHTGFLTEyVATR;VADPDHDHTGFLTEyVATR;VADPDHDHTGFLTEyVATR
MAPK1	A8CZ64	Extracellular signal-regulated kinase-2 splice variant	VADPDHDHTGFLTEYVATR	2	T185|Y187	[13] Phospho (ST)|[15] Phospho (Y);[13] Phospho (ST)|[15] Phospho (Y)	60066.6	62558.8	35069	33035.4	97769.2	113979	0.85	-0.78	HDHTGFLTEYVATRW;HTGFLTEYVATRWYR	VADPDHDHTGFLtEyVATR;VADPDHDHTGFLtEyVATR
MAPK12	P53778	Mitogen-activated protein kinase 12	QADSEMTGYVVTR	1	Y185	[6] Oxidation (M)|[9] Phospho (Y)	463.17	465.01	60.43	74.16	64.27	25.94	2.79	3.51	ADSEMTGYVVTRWYR	QADSEMTGyVVTR
MAPK13	O15264	Mitogen-activated protein kinase 13	YIHSAGVVHR	2	Y140|S143	[1] Phospho (Y)|[4] Phospho (ST)	406.59	571.3	322.25	483.82	1666.31	1366.35	0.29	-1.65	KGLKYIHSAGVVHRD;QMLKGLKYIHSAGVV	yIHsAGVVHR
MAPK13	O15264	Mitogen-activated protein kinase 13	HADAEMTGYVVTR	1	T180;Y182	[6] Oxidation (M)|[7] Phospho (ST);[6] Oxidation (M)|[9] Phospho (Y)	144.86	150.27	45.07	73.17	380.42	12.5	1.36	1.1	ADAEMTGYVVTRWYR;RHADAEMTGYVVTRW	HADAEMtGYVVTR;HADAEMTGyVVTR
MAPK14	Q16539-2	Isoform CSBP1 of Mitogen-activated protein kinase 14	HTDDEMTGYVATR	1	T180;Y182	[9] Phospho (Y);[6] Oxidation (M)|[9] Phospho (Y);[6] Oxidation (M)|[9] Phospho (Y);[6] Oxidation (M)|[7] Phospho (ST);[6] Oxidation (M)|[9] Phospho (Y);[9] Phospho (Y);[6] Oxidation (M)|[9] Phospho (Y);[9] Phospho (Y)	223850	238232	260641	252966	143150	137985	-0.15	0.72	RHTDDEMTGYVATRW;TDDEMTGYVATRWYR	HTDDEMTGyVATR;HTDDEMTGyVATR;HTDDEMTGyVATR;HTDDEMtGYVATR;HTDDEMTGyVATR;HTDDEMTGyVATR;HTDDEMTGyVATR;HTDDEMTGyVATR
MAPK14	Q16539-2	Isoform CSBP1 of Mitogen-activated protein kinase 14	HTDDEMTGYVATR	2	T175|Y182;T180|Y182	[7] Phospho (ST)|[9] Phospho (Y);[2] Phospho (ST)|[9] Phospho (Y);[7] Phospho (ST)|[9] Phospho (Y)	12148	14200.3	6914.11	8285.34	29006.8	27045	0.8	-1.09	DFGLARHTDDEMTGY;RHTDDEMTGYVATRW;TDDEMTGYVATRWYR	HTDDEMtGyVATR;HtDDEMTGyVATR;HTDDEMtGyVATR
MAPK3	E9PJF0	Mitogen-activated protein kinase 3	IADPEHDHTGFLTEYVATR	1	Y204	[15] Phospho (Y);[15] Phospho (Y)	196897	238501	217984	234306	223592	261916	-0.06	-0.16	HTGFLTEYVATRWYR	IADPEHDHTGFLTEyVATR;IADPEHDHTGFLTEyVATR
MAPK3	E9PJF0	Mitogen-activated protein kinase 3	IADPEHDHTGFLTEYVATR	2	T202|Y204	[13] Phospho (ST)|[15] Phospho (Y);[13] Phospho (ST)|[15] Phospho (Y)	26963.3	29973.7	18816	17199.5	51547.2	59226.1	0.66	-0.96	HDHTGFLTEYVATRW;HTGFLTEYVATRWYR	IADPEHDHTGFLtEyVATR;IADPEHDHTGFLtEyVATR
MAPK7	Q13164-4	Isoform 4 of Mitogen-activated protein kinase 7	GLCTSPAEHQYFMTEYVATR	1	T142;Y139	[19] Phospho (ST);[13] Oxidation (M)|[16] Phospho (Y)	1240.14	1360.82	2032.64	1901.81	2306.8	2545.29	-0.6	-0.9	FMTEYVATRWYRAPE;HQYFMTEYVATRWYR	GLCTSPAEHQYFMTEYVAtR;GLCTSPAEHQYFMTEyVATR
MAPK9	P45984-2	Isoform Alpha-1 of Mitogen-activated protein kinase 9	TACTNFMMTPYVVTR	1	Y185	[11] Phospho (Y);[8] Oxidation (M)|[11] Phospho (Y);[8] Oxidation (M)|[11] Phospho (Y)	500.59	545.28	929.5	762.87	973.87	1307.14	-0.69	-1.11	TNFMMTPYVVTRYYR	TACTNFMMTPyVVTR;TACTNFMMTPyVVTR;TACTNFMMTPyVVTR
MET	P08581-2	Hepatocyte growth factor receptor	DMYDKEYYSVHNK	1	Y1234;Y1252	[7] Phospho (Y);[2] Oxidation (M)|[7] Phospho (Y);[2] Oxidation (M)|[7] Phospho (Y);[7] Phospho (Y);[7] Phospho (Y)	3524.31	5409.06	3161.97	3612.86	4443.72	2795.88	0.37	0.31	RDMYDKEYYSVHNKT	DMYDKEyYSVHNK;DMYDKEyYSVHNK;DMYDKEyYSVHNK;DMYDKEyYSVHNK;DMYDKEyYSVHNK
MINK1	Q8N4C8	Misshapen-like kinase 1	SNSAWQIYLQR	1	Y706	[8] Phospho (Y)	418.54	386.95	848.67	1160.62	646.37	784.48	-1.3	-0.82	SNSAWQIYLQRRAER	SNSAWQIyLQR
MLLT4	Q5TIG5	Afadin	EYFTFPASK	1	Y1230	[2] Phospho (Y)	389.5	588.45	707.01	678.51	798.14	1338.9	-0.53	-1.11	TQTYTREYFTFPASK	EyFTFPASK
MPP5	Q8N3R9	MAGUK p55 subfamily member 5	VYESIGQYGGETVK	1	Y243	[2] Phospho (Y)	216.17	300.25	897.14	742.51	381.98	1438.08	-1.68	-1.54	PITDERVYESIGQYG	VyESIGQYGGETVK
MPZL1	O95297-2	Isoform 2 of Myelin protein zero-like protein 1	SESVVYADIR	1	Y262	[6] Phospho (Y)	189.23	327.02	350.23	381.44	269.42	331.15	-0.56	-0.26	NKSESVVYADIRKN-	SESVVyADIR
MSN	P26038	Moesin	KAPDFVFYAPR	1	Y270	[8] Phospho (Y)	107.98	64.52	59.5	53.49	153.78	168.75	0.57	-0.95	KAPDFVFYAPRLRIN	KAPDFVFyAPR
MTMR10	Q9NXD2	Myotubularin-related protein 10	SGPLEACYGELGQSR	1	Y708	[8] Phospho (Y)	628.75	877.34	1199.88	911.41	1838.55	1694.77	-0.49	-1.25	SGPLEACYGELGQSR	SGPLEACyGELGQSR
MYBPC1	E7ESM5	Myosin-binding protein C, slow-type	YYSQPILVK	1	Y793	[2] Phospho (Y);[2] Phospho (Y)	1210.12	1874.27	13.17	167.48	119.61	93.86	5	3.83	GASEPKYYSQPILVK	YySQPILVK;YySQPILVK
MYH1	P12882	Myosin-1	ALCYPR	1	Y404	[4] Phospho (Y)	32681.4	29932.4	200.26	517.47	235.57	236.25	6.6	7.05	DLLKALCYPRVKVGN	ALCyPR
MYH2	Q9UKX2	Myosin-2	VGNEYVTK	1	Y413	[5] Phospho (Y)	29815.3	27812.9	8.06	5.48	75.95	46.15	12.08	8.93	RVKVGNEYVTKGQTV	VGNEyVTK
MYH9	P35579	Myosin-9	YLYVDKNFINNPLAQADWAAK	1	Y11	[3] Phospho (Y)	948.14	840.11	1438.28	1335.7	950.39	1158.38	-0.64	-0.23	QAADKYLYVDKNFIN	YLyVDKNFINNPLAQADWAAK
MYH9	P35579	Myosin-9	ALELDSNLYR	1	Y754	[9] Phospho (Y);[9] Phospho (Y)	1131.09	1701.19	1251.75	1132.01	671.43	954.21	0.22	0.79	LELDSNLYRIGQSKV	ALELDSNLyR;ALELDSNLyR
MYH9	P35579	Myosin-9	VAAYDKLEK	1	Y1408	[4] Phospho (Y);[4] Phospho (Y);[4] Phospho (Y)	6061.03	5470.39	340.92	2480.83	2427.62	2738.13	2.65	1.16	HEEKVAAYDKLEKTK	VAAyDKLEK;VAAyDKLEK;VAAyDKLEK
NCK1	P16333	Cytoplasmic protein NCK1	RKPSVPDSASPADDSFVDPGERLYDLNMPAYVK	2	S85|Y105	[4] Phospho (ST)|[24] Phospho (Y)	85.24	91.3	156.59	85.83	646.64	1088.85	-0.39	-3.25	GKVKRKPSVPDSASP;VDPGERLYDLNMPAY	RKPsVPDSASPADDSFVDPGERLyDLNMPAYVK
NCK1	P16333	Cytoplasmic protein NCK1	RKPSVPDSASPADDSFVDPGERLYDLNMPAYVK	1	Y105	[24] Phospho (Y)	177.81	108.68	159.62	208.06	1041.66	743.97	-0.39	-2.66	VDPGERLYDLNMPAY	RKPSVPDSASPADDSFVDPGERLyDLNMPAYVK
NCK1	P16333	Cytoplasmic protein NCK1	LYDLNMPAYVK	1	Y105	[2] Phospho (Y);[2] Phospho (Y)	473.2	436.39	390.63	405.05	550.89	640.62	0.19	-0.39	VDPGERLYDLNMPAY	LyDLNMPAYVK;LyDLNMPAYVK
NCK2	O43639	Cytoplasmic protein NCK2	TGYVPSNYVER	1	Y50	[3] Phospho (Y)	328.85	391.27	760.57	922.46	1005.24	950.9	-1.22	-1.45	NAANRTGYVPSNYVE	TGyVPSNYVER
NCK2	O43639	Cytoplasmic protein NCK2	IYDLNIPAFVK	1	Y110	[2] Phospho (Y)	1813.18	895.94	600.56	607.93	611.02	381.71	1.08	1.4	GSGADRIYDLNIPAF	IyDLNIPAFVK
NCK2	O43639	Cytoplasmic protein NCK2	DASPTPSTDAEYPANGSGADRIYDLNIPAFVK	2	S90|Y110	[3] Phospho (ST)|[23] Phospho (Y)	5788.85	3704.09	1520.11	1462.16	2177.57	2706.66	1.64	0.93	GSGADRIYDLNIPAF;KTSARDASPTPSTDA	DAsPTPSTDAEYPANGSGADRIyDLNIPAFVK
NEDD9	Q14511-3	Isoform 3 of Enhancer of filamentation 1	YQKDVYDIPPSHTTQGVYDIPPSSAK	2	Y177|S182	[6] Phospho (Y)|[11] Phospho (ST)	503.18	329.25	1195.29	518.62	3566.75	2586.77	-0.95	-2.9	DVYDIPPSHTTQGVY;SRYQKDVYDIPPSHT	YQKDVyDIPPsHTTQGVYDIPPSSAK
NEDD9	Q14511-3	Isoform 3 of Enhancer of filamentation 1	DEAGLREKDYDFPPPMR	1	Y241	[10] Phospho (Y)	1925.46	3532.72	3941.02	4031.46	8288.83	9865.87	-0.61	-1.79	AGLREKDYDFPPPMR	DEAGLREKDyDFPPPMR
NEDD9	Q14511-3	Isoform 3 of Enhancer of filamentation 1	EKDYDFPPPMR	1	Y241	[4] Phospho (Y)|[10] Oxidation (M);[4] Phospho (Y)|[10] Oxidation (M)	2310.58	2565.74	3139.9	3635.76	2987.66	2807.94	-0.47	-0.25	AGLREKDYDFPPPMR	EKDyDFPPPMR;EKDyDFPPPMR
NEDD9	Q14511-3	Isoform 3 of Enhancer of filamentation 1	DGVYDVPLHNPPDAK	1	Y345	[4] Phospho (Y);[4] Phospho (Y);[4] Phospho (Y);[4] Phospho (Y)	2966	3860.71	4424.35	4473.73	7465.96	6955.45	-0.39	-1.09	PQERDGVYDVPLHNP	DGVyDVPLHNPPDAK;DGVyDVPLHNPPDAK;DGVyDVPLHNPPDAK;DGVyDVPLHNPPDAK
NEDD9	Q14511-3	Isoform 3 of Enhancer of filamentation 1	RHQSLSPNHPPPQLGQSVGSQNDAYDVPR	2	S296|Y317	[4] Phospho (ST)|[25] Phospho (Y)	74.82	54.32	62.29	107.36	364.51	286.8	-0.36	-2.34	PVARRHQSLSPNHPP;VGSQNDAYDVPRGVQ	RHQsLSPNHPPPQLGQSVGSQNDAyDVPR
NEDD9	Q14511-3	Isoform 3 of Enhancer of filamentation 1	LYQVPNPQAAPR	1	Y92	[2] Phospho (Y)	674.57	1060.53	1005.19	1094.36	2130.51	1677.92	-0.31	-1.16	TFGQQKLYQVPNPQA	LyQVPNPQAAPR
NEDD9	Q14511-3	Isoform 3 of Enhancer of filamentation 1	HQSLSPNHPPPQLGQSVGSQNDAYDVPR	1	Y317	[24] Phospho (Y);[24] Phospho (Y)	4967.83	6788.84	7624.76	6551.63	7768.1	8214.67	-0.28	-0.46	VGSQNDAYDVPRGVQ	HQSLSPNHPPPQLGQSVGSQNDAyDVPR;HQSLSPNHPPPQLGQSVGSQNDAyDVPR
NEDD9	Q14511-3	Isoform 3 of Enhancer of filamentation 1	GPVFSVPVGEIKPQGVYDIPPTK	1	Y214	[17] Phospho (Y)	552.87	248.22	422.32	420.38	3195.04	3342.98	-0.19	-3.14	EIKPQGVYDIPPTKG	GPVFSVPVGEIKPQGVyDIPPTK
NEDD9	Q14511-3	Isoform 3 of Enhancer of filamentation 1	RHQSLSPNHPPPQLGQSVGSQNDAYDVPR	1	Y317	[25] Phospho (Y)	5722.43	7131.53	7699.98	6829.87	7334.29	9535.4	-0.18	-0.39	VGSQNDAYDVPRGVQ	RHQSLSPNHPPPQLGQSVGSQNDAyDVPR
NEDD9	Q14511-3	Isoform 3 of Enhancer of filamentation 1	DVYDIPPSHTTQGVYDIPPSSAK	2	Y177|Y189	[3] Phospho (Y)|[15] Phospho (Y)	12342.3	14636	14039.2	11002.1	10989.2	13211.4	0.11	0.16	SHTTQGVYDIPPSSA;SRYQKDVYDIPPSHT	DVyDIPPSHTTQGVyDIPPSSAK
NEDD9	Q14511-3	Isoform 3 of Enhancer of filamentation 1	TGHGYVYEYPSR	1	Y166	[7] Phospho (Y);[7] Phospho (Y);[7] Phospho (Y);[7] Phospho (Y)	5915.22	5685.63	4302.64	5533.91	7290.35	6524.39	0.25	-0.25	RTGHGYVYEYPSRYQ	TGHGYVyEYPSR;TGHGYVyEYPSR;TGHGYVyEYPSR;TGHGYVyEYPSR
NEDD9	Q14511-3	Isoform 3 of Enhancer of filamentation 1	ANPQERDGVYDVPLHNPPDAK	1	Y345	[10] Phospho (Y)	326.44	612.19	168.99	486.14	4338.33	4050.14	0.64	-3.23	PQERDGVYDVPLHNP	ANPQERDGVyDVPLHNPPDAK
NHLRC2	Q8NBF2	NHL repeat-containing protein 2	FAGSGNEENRNNAYPHK	1	Y403	[14] Phospho (Y);[14] Phospho (Y)	6313.82	7399.66	6398.52	6622.23	3756.02	3239.02	0.07	0.97	EENRNNAYPHKAGFA	FAGSGNEENRNNAyPHK;FAGSGNEENRNNAyPHK
NIPSNAP1	Q9BPW8	Protein NipSnap homolog 1	GWDENVYYTVPLVR	1	Y261	[7] Phospho (Y);[7] Phospho (Y)	4318.48	3187.16	4244.71	4195.39	2198.25	2293.87	-0.19	0.72	RGWDENVYYTVPLVR	GWDENVyYTVPLVR;GWDENVyYTVPLVR
NIPSNAP1	Q9BPW8	Protein NipSnap homolog 1	KRGWDENVYYTVPLVR	1	Y261	[9] Phospho (Y);[9] Phospho (Y)	124.09	111.35	74.71	223.3	1124.02	1187.6	-0.14	-3.3	RGWDENVYYTVPLVR	KRGWDENVyYTVPLVR;KRGWDENVyYTVPLVR
NKD1	Q969G9	Protein naked cuticle homolog 1	EDITSLLHTIYEVVDSSVNHSPTSSK	1	T162;Y164	[11] Phospho (Y);[9] Phospho (ST)	1788.74	919.48	3244.88	1331.04	3515.63	6357.09	-0.7	-1.88	DITSLLHTIYEVVDS;TSLLHTIYEVVDSSV	EDITSLLHTIyEVVDSSVNHSPTSSK;EDITSLLHtIYEVVDSSVNHSPTSSK
NKD1	Q969G9	Protein naked cuticle homolog 1	NHYLDLAGIENYTSQFGPGSPSVAQK	1	Y268	[12] Phospho (Y)	1267.44	704.95	1302.72	1208.28	1695.89	1663.07	-0.41	-0.83	DLAGIENYTSQFGPG	NHYLDLAGIENyTSQFGPGSPSVAQK
NKD1	Q969G9	Protein naked cuticle homolog 1	ELPALVVYESQAGQPVQR	1	Y441	[8] Phospho (Y);[8] Phospho (Y)	598.72	539.44	570.4	658.26	1553.02	1711.71	-0.11	-1.52	ELPALVVYESQAGQP	ELPALVVyESQAGQPVQR;ELPALVVyESQAGQPVQR
NKD1	Q969G9	Protein naked cuticle homolog 1	LEQSGCYHHCVDENIER	1	Y245	[7] Phospho (Y);[7] Phospho (Y);[7] Phospho (Y)	3180.36	3158.2	3021.98	3359.04	3315.31	3614.57	-0.01	-0.13	RLEQSGCYHHCVDEN	LEQSGCyHHCVDENIER;LEQSGCyHHCVDENIER;LEQSGCyHHCVDENIER
NOA1	Q8NC60	Nitric oxide-associated protein 1	FLFPEYILDPEPQPTR	1	Y77	[6] Phospho (Y);[6] Phospho (Y);[6] Phospho (Y)	937.46	121.15	1099.06	392.19	224.2	191.76	-0.96	0.7	ERFLFPEYILDPEPQ	FLFPEyILDPEPQPTR;FLFPEyILDPEPQPTR;FLFPEyILDPEPQPTR
PAPSS2	O95340-2	Isoform B of Bifunctional 3'-phosphoadenosine 5'-phosphosulfate synthase 2	STNVVYQAHHVSR	1	Y20	[6] Phospho (Y);[6] Phospho (Y);[6] Phospho (Y);[6] Phospho (Y)	6135.24	137.29	9944.11	9374.11	1757.59	1495.58	-3.4	-0.82	QKSTNVVYQAHHVSR	STNVVyQAHHVSR;STNVVyQAHHVSR;STNVVyQAHHVSR;STNVVyQAHHVSR
PARD3	Q8TEW0-5	Isoform 5 of Partitioning defective 3 homolog	ERDYAEIQDFHR	1	Y968	[4] Phospho (Y);[4] Phospho (Y);[4] Phospho (Y)	5633.15	7188.27	5447.99	6273.1	7993.77	5384	0.12	-0.04	RQARERDYAEIQDFH	ERDyAEIQDFHR;ERDyAEIQDFHR;ERDyAEIQDFHR
PCBD1	P61457	Pterin-4-alpha-carbinolamine dehydratase	LDHHPEWFNVYNK	1	Y70	[11] Phospho (Y)	820.7	980.03	1063.09	1081.67	180.8	185.11	-0.26	2.29	HPEWFNVYNKVHITL	LDHHPEWFNVyNK
PDCD6IP	Q8WUM4	Programmed cell death 6-interacting protein	EPSAPSIPTPAYQSSPAGGHAPTPPTPAPR	1	Y727	[12] Phospho (Y)	1138.98	1271.92	1356.69	1124.22	7.17	29.29	-0.04	6.38	PSIPTPAYQSSPAGG	EPSAPSIPTPAyQSSPAGGHAPTPPTPAPR
PDHA2	P29803	Pyruvate dehydrogenase E1 component subunit alpha, testis-specific form, mitochondrial	YHGHSMSDPGVSYR	1	S298;Y299	[13] Phospho (Y);[13] Phospho (Y);[13] Phospho (Y);[12] Phospho (ST)	1396.17	1189.47	745.34	968.53	994.76	600.07	0.6	0.74	MSDPGVSYRTREEIQ;SMSDPGVSYRTREEI	YHGHSMSDPGVSyR;YHGHSMSDPGVSyR;YHGHSMSDPGVSyR;YHGHSMSDPGVsYR
PEAK1	Q9H792	Pseudopodium-enriched atypical kinase 1	YQEVWTSSTSPR	1	Y531	[1] Phospho (Y)	866.75	992.61	2315.46	2217.99	2168.48	1551.34	-1.29	-0.98	QKSSAIRYQEVWTSS	yQEVWTSSTSPR
PEAK1	Q9H792	Pseudopodium-enriched atypical kinase 1	NAIKVPIVINPNAYDNLAIYK	1	Y635	[14] Phospho (Y)	1579.96	1121.11	2960.59	2697.05	5191.31	6086.67	-1.09	-2.08	IVINPNAYDNLAIYK	NAIKVPIVINPNAyDNLAIYK
PEAK1	Q9H792	Pseudopodium-enriched atypical kinase 1	EDGKEDISDPMDPNPCSATYSNLGQSR	1	Y1107	[20] Phospho (Y)	193.87	279.69	489.41	332.58	306.2	277.99	-0.79	-0.33	PNPCSATYSNLGQSR	EDGKEDISDPMDPNPCSATySNLGQSR
PEAK1	Q9H792	Pseudopodium-enriched atypical kinase 1	VPIVINPNAYDNLAIYK	1	Y635	[10] Phospho (Y);[10] Phospho (Y)	14171.1	11463	10143.2	11092	7619.06	8187.92	0.26	0.69	IVINPNAYDNLAIYK	VPIVINPNAyDNLAIYK;VPIVINPNAyDNLAIYK
PFN1	P07737	Profilin-1	KCYEMASHLR	1	Y129	[3] Phospho (Y);[3] Phospho (Y)	1.94	30.44	2.64	1.98	135.55	2.79	1.75	-1.34	GLINKKCYEMASHLR	KCyEMASHLR;KCyEMASHLR
PGAM1	P18669	Phosphoglycerate mutase 1	FSGWYDADLSPAGHEEAKR	1	Y26	[5] Phospho (Y)	2779.52	2902.25	3504.93	3401.35	2150.76	2584.94	-0.28	0.27	ENRFSGWYDADLSPA	FSGWyDADLSPAGHEEAKR
PGAM1	P18669	Phosphoglycerate mutase 1	HYGGLTGLNK	1	Y92	[2] Phospho (Y);[2] Phospho (Y)	39494.4	40069.4	25599.8	29078.5	11391.7	10855.3	0.54	1.84	WRLNERHYGGLTGLN	HyGGLTGLNK;HyGGLTGLNK
PGAM4	Q8N0Y7	Probable phosphoglycerate mutase 4	HYGGLTGLNKAETAAK	1	Y92	[2] Phospho (Y)	1.14	11.42	0.87	1.43	821.73	3.19	1.69	-3.83	WRLNERHYGGLTGLN	HyGGLTGLNKAETAAK
PGM1	P36871	Phosphoglucomutase-1	IALYETPTGWK	1	Y353	[4] Phospho (Y)	1548.33	1736.6	2199.07	2053.73	1098.85	1208.62	-0.37	0.51	SATKIALYETPTGWK	IALyETPTGWK
PI4KA	J3KN10	Phosphatidylinositol 4-kinase alpha	GSQLHKYYMK	3	S1479|Y1484|Y1485	[2] Phospho (ST)|[7] Phospho (Y)|[8] Phospho (Y)|[9] Oxidation (M)	134.69	69.53	313.32	336.12	25.84	46.7	-1.75	1.48	GSQLHKYYMKRRTLL;RGSQLHKYYMKRRTL;SKKTNRGSQLHKYYM	GsQLHKyyMK
PI4KA	J3KN10	Phosphatidylinositol 4-kinase alpha	GSQLHKYYMKR	2	S1479|Y1485	[2] Phospho (ST)|[8] Phospho (Y)|[9] Oxidation (M)	6.27	0.91	1.61	0.9	0.88	0.96	0.98	1.37	GSQLHKYYMKRRTLL;SKKTNRGSQLHKYYM	GsQLHKYyMKR
PIK3R1	P27986-2	Isoform 2 of Phosphatidylinositol 3-kinase regulatory subunit alpha	SREYDRLYEEYTR	1	Y197	[8] Phospho (Y)	38119.8	49895.5	56392.5	53035.2	29267.6	34058.2	-0.33	0.47	SREYDRLYEEYTRTS	SREYDRLyEEYTR
PIK3R1	P27986-2	Isoform 2 of Phosphatidylinositol 3-kinase regulatory subunit alpha	DQYLMWLTQK	1	Y217;Y310	[3] Phospho (Y);[3] Phospho (Y)|[5] Oxidation (M)	2436.27	2470.97	2791.02	2878.09	2352.8	2179.51	-0.21	0.12	LRKTRDQYLMWLTQK	DQyLMWLTQK;DQyLMWLTQK
PIK3R1	P27986-4	Isoform 4 of Phosphatidylinositol 3-kinase regulatory subunit alpha	EYDRLYEEYTR	1	Y467	[6] Phospho (Y);[6] Phospho (Y)	9331.34	14610.3	10928	13418.5	7171.45	5996.39	-0.05	0.83	SREYDRLYEEYTRTS	EYDRLyEEYTR;EYDRLyEEYTR
PIK3R1	P27986-2	Isoform 2 of Phosphatidylinositol 3-kinase regulatory subunit alpha	LYEEYTR	1	Y197	[2] Phospho (Y)	2224.81	2099.14	1811.17	1889.48	902.13	418.98	0.22	1.81	SREYDRLYEEYTRTS	LyEEYTR
PIK3R1	P27986-2	Isoform 2 of Phosphatidylinositol 3-kinase regulatory subunit alpha	TRDQYLMWLTQK	1	T576;Y310	[5] Phospho (Y)|[7] Oxidation (M);[5] Phospho (Y);[1] Phospho (ST)	1558.04	1231.75	1092.2	1192.64	929.64	1055.39	0.28	0.48	DLIQLRKTRDQYLMW;LRKTRDQYLMWLTQK	TRDQyLMWLTQK;TRDQyLMWLTQK;tRDQYLMWLTQK
PIK3R1	E7EX19	Phosphatidylinositol 3-kinase regulatory subunit alpha	QAAEYREIDKR	1	Y193	[5] Phospho (Y)	1159.54	947.6	494.75	551.97	346.17	19.8	1	3.66	LKKQAAEYREIDKRM	QAAEyREIDKR
PIK3R1	E7EX19	Phosphatidylinositol 3-kinase regulatory subunit alpha	LHEYNTQFQEK	1	Y89	[4] Phospho (Y)	9.74	50.22	7.74	8.68	22.97	6.16	1.43	0.89	VGKKLHEYNTQFQEK	LHEyNTQFQEK
PIK3R2	O00459	Phosphatidylinositol 3-kinase regulatory subunit beta	EYDQLYEEYTR	1	Y464	[6] Phospho (Y);[6] Phospho (Y)	3014.94	4132.47	5476.67	4472.95	2981.67	3670.83	-0.49	0.09	SREYDQLYEEYTRTS	EYDQLyEEYTR;EYDQLyEEYTR
PIK3R2	O00459	Phosphatidylinositol 3-kinase regulatory subunit beta	SREYDQLYEEYTR	1	Y464	[8] Phospho (Y);[8] Phospho (Y)	4393.43	6059.16	6394.09	5779.17	5324.49	5256.23	-0.24	-0.04	SREYDQLYEEYTRTS	SREYDQLyEEYTR;SREYDQLyEEYTR
PKP2	Q99959-2	Isoform 1 of Plakophilin-2	YSQNIYIQNR	1	Y587	[6] Phospho (Y)	6648.16	8734.47	9667.02	10319.4	10697.9	8687.9	-0.39	-0.34	EKYSQNIYIQNRNIQ	YSQNIyIQNR
PKP2	Q99959-2	Isoform 1 of Plakophilin-2	AAPGAPAEYGYIR	1	Y10	[N-term] Acetyl (Protein N-term)|[9] Phospho (Y);[N-term] Acetyl (Protein N-term)|[9] Phospho (Y);[N-term] Acetyl (Protein N-term)|[9] Phospho (Y);[N-term] Acetyl (Protein N-term)|[9] Phospho (Y)	7177.94	9423.28	8899.85	8676.62	7789.91	10347.3	-0.1	-0.13	APGAPAEYGYIRTVL	AAPGAPAEyGYIR;AAPGAPAEyGYIR;AAPGAPAEyGYIR;AAPGAPAEyGYIR
PKP2	Q99959-2	Isoform 1 of Plakophilin-2	TYDMLK	1	Y108	[2] Phospho (Y)	705.92	591.88	399.4	381.39	559.85	617.82	0.73	0.14	RSPVPKTYDMLKAGT	TyDMLK
PKP2	Q99959-2	Isoform 1 of Plakophilin-2	AHYTHSDYQYSQR	1	Y166	[8] Phospho (Y)	5868.47	6237.99	3080.66	3635.74	2437.38	372.04	0.85	2.67	AHYTHSDYQYSQRSQ	AHYTHSDyQYSQR
PKP3	E9PK71	Plakophilin-3 (Fragment)	YSLVSEQLEPAATSTYR	1	T151;Y152	[15] Phospho (ST);[16] Phospho (Y)	257.78	212.42	477.15	608.55	1920.44	2916.68	-1.2	-3.34	EPAATSTYRAFAYER;LEPAATSTYRAFAYE	YSLVSEQLEPAATStYR;YSLVSEQLEPAATSTyR
PKP3	E9PK71	Plakophilin-3 (Fragment)	ADYDTLSLR	1	Y118	[3] Phospho (Y)	710.53	989.31	646.12	874.5	2738.02	2291.17	0.16	-1.58	GVGSRADYDTLSLRS	ADyDTLSLR
PKP4	Q99569	Plakophilin-4	TVHDMEQFGQQQYDIYER	1	Y372	[16] Phospho (Y)	807.58	184.32	1245.7	898.6	987.44	1654.26	-1.46	-1.73	GQQQYDIYERMVPPR	TVHDMEQFGQQQYDIyER
PKP4	Q99569-2	Isoform 2 of Plakophilin-4	NNYALNTTATYAEPYRPIQYR	1	Y478	[11] Phospho (Y)	2284.55	2710.03	3372.13	3395.91	3944.9	4042.48	-0.44	-0.68	ALNTTATYAEPYRPI	NNYALNTTATyAEPYRPIQYR
PKP4	Q99569-2	Isoform 2 of Plakophilin-4	STTNYVDFYSTK	1	Y1125	[5] Phospho (Y)	708.88	1082.53	1190.66	1135.39	826.9	30.32	-0.41	2.47	GLKSTTNYVDFYSTK	STTNyVDFYSTK
PKP4	Q99569	Plakophilin-4	SAVSPDLHITPIYEGR	1	Y415	[13] Phospho (Y);[13] Phospho (Y)	1904.33	2614.78	2550.43	2591.89	2958.77	3296.58	-0.2	-0.48	DLHITPIYEGRTYYS	SAVSPDLHITPIyEGR;SAVSPDLHITPIyEGR
PKP4	Q99569-2	Isoform 2 of Plakophilin-4	TYYSPVYR	1	Y420	[2] Phospho (Y)	236.16	284.01	243.82	265.23	388.08	332.56	0.03	-0.47	PIYEGRTYYSPVYRS	TyYSPVYR
PLEKHA6	Q5VTI5	Pleckstrin homology domain containing, family A member 6	SEDIYADPAAYVMR	1	Y512	[5] Phospho (Y)|[13] Oxidation (M);[5] Phospho (Y)|[13] Oxidation (M)	4136.33	3908.55	5213.95	5347.48	3001.6	3569.97	-0.39	0.3	PPRSEDIYADPAAYV	SEDIyADPAAYVMR;SEDIyADPAAYVMR
POF1B	Q8WVV4-1	Isoform 1 of Protein POF1B	GSHFFPGNNVIYEK	1	Y166	[12] Phospho (Y)	30.35	67.83	72.97	130.43	99.51	77.76	-1.1	-0.96	FPGNNVIYEKTIRKV	GSHFFPGNNVIyEK
POTEE	Q6S8J3	POTE ankyrin domain family member E	QEYDESGPSIVHR	1	Y1062	[N-term] Gln->pyro-Glu (N-term Q)|[3] Phospho (Y)	142.08	193.77	207.04	151.63	86.03	48.12	-0.09	1.37	MWISKQEYDESGPSI	QEyDESGPSIVHR
PPP1CA	A6NNR3	Serine/threonine-protein phosphatase	YGQFSGLNPGGRPITPPR	1	Y262	[1] Phospho (Y)	1854.01	2027.08	2092.3	2124.93	1347.7	1848.02	-0.12	0.3	ADKNKGKYGQFSGLN	yGQFSGLNPGGRPITPPR
PRKCD	Q05655	Protein kinase C delta type	ASRRSDSASSEPVGIYQGFEK	2	S302|Y313	[5] Phospho (ST)|[16] Phospho (Y)	152.85	117.07	520.3	353.86	1664.11	1050.49	-1.68	-3.31	SSEPVGIYQGFEKKT;TQRASRRSDSASSEP	ASRRsDSASSEPVGIyQGFEK
PRKCD	Q05655	Protein kinase C delta type	DYSNFDQEFLNEK	1	Y630	[2] Phospho (Y)	1.14	48.27	12.96	35.31	199.04	40.72	-1.53	-3.6	KVKSPRDYSNFDQEF	DySNFDQEFLNEK
PRKCD	Q05655	Protein kinase C delta type	RSDSASSEPVGIYQGFEKK	1	Y313	[13] Phospho (Y)	1812.99	2465.71	5139.1	4823.06	12939	14281.9	-1.24	-2.68	SSEPVGIYQGFEKKT	RSDSASSEPVGIyQGFEKK
PRKCD	Q05655	Protein kinase C delta type	RSDSASSEPVGIYQGFEKK	2	S302|Y313;S304|Y313	[4] Phospho (ST)|[13] Phospho (Y);[4] Phospho (ST)|[13] Phospho (Y);[2] Phospho (ST)|[13] Phospho (Y)	999.25	1106.93	2110.68	1575.42	6809.63	7067.4	-0.79	-2.72	RASRRSDSASSEPVG;SSEPVGIYQGFEKKT;TQRASRRSDSASSEP	RSDsASSEPVGIyQGFEKK;RSDsASSEPVGIyQGFEKK;RsDSASSEPVGIyQGFEKK
PRKCD	Q05655	Protein kinase C delta type	SDSASSEPVGIYQGFEK	1	Y313	[12] Phospho (Y)	7757.56	12509.9	16517	15914.8	10820.9	13051.6	-0.72	-0.27	SSEPVGIYQGFEKKT	SDSASSEPVGIyQGFEK
PRKCD	Q05655	Protein kinase C delta type	RSDSASSEPVGIYQGFEK	1	Y313	[13] Phospho (Y);[13] Phospho (Y)	26124.4	33566.7	46791	42188	37060.2	44037.5	-0.59	-0.45	SSEPVGIYQGFEKKT	RSDSASSEPVGIyQGFEK;RSDSASSEPVGIyQGFEK
PRKCD	Q05655	Protein kinase C delta type	KTGVAGEDMQDNSGTYGK	1	T333;Y334	[16] Phospho (Y);[16] Phospho (Y);[16] Phospho (Y);[9] Oxidation (M)|[16] Phospho (Y);[16] Phospho (Y);[15] Phospho (ST);[9] Oxidation (M)|[16] Phospho (Y)	12082.8	11267.7	14068	12691.5	11884.6	11960.5	-0.2	-0.03	DMQDNSGTYGKIWEG;MQDNSGTYGKIWEGS	KTGVAGEDMQDNSGTyGK;KTGVAGEDMQDNSGTyGK;KTGVAGEDMQDNSGTyGK;KTGVAGEDMQDNSGTyGK;KTGVAGEDMQDNSGTyGK;KTGVAGEDMQDNSGtYGK;KTGVAGEDMQDNSGTyGK
PRKCD	Q05655	Protein kinase C delta type	TGVAGEDMQDNSGTYGK	1	Y334	[15] Phospho (Y);[15] Phospho (Y);[8] Oxidation (M)|[15] Phospho (Y);[15] Phospho (Y);[8] Oxidation (M)|[15] Phospho (Y);[8] Oxidation (M)|[15] Phospho (Y);[15] Phospho (Y)	12312.5	11261.5	12330.5	13883.3	14589.2	15521.9	-0.15	-0.35	MQDNSGTYGKIWEGS	TGVAGEDMQDNSGTyGK;TGVAGEDMQDNSGTyGK;TGVAGEDMQDNSGTyGK;TGVAGEDMQDNSGTyGK;TGVAGEDMQDNSGTyGK;TGVAGEDMQDNSGTyGK;TGVAGEDMQDNSGTyGK
PRKCD	Q05655	Protein kinase C delta type	RSDSASSEPVGIYQGFEK	2	S304|Y313	[4] Phospho (ST)|[13] Phospho (Y);[4] Phospho (ST)|[13] Phospho (Y)	15941.5	18106.5	21911.4	16066.5	21494.4	20092	-0.14	-0.29	RASRRSDSASSEPVG;SSEPVGIYQGFEKKT	RSDsASSEPVGIyQGFEK;RSDsASSEPVGIyQGFEK
PRKCD	Q05655	Protein kinase C delta type	SDSASSEPVGIYQGFEK	2	S304|Y313	[3] Phospho (ST)|[12] Phospho (Y);[3] Phospho (ST)|[12] Phospho (Y);[3] Phospho (ST)|[12] Phospho (Y);[3] Phospho (ST)|[12] Phospho (Y);[3] Phospho (ST)|[12] Phospho (Y);[3] Phospho (ST)|[12] Phospho (Y)	2673.77	3092.19	3569.58	1964.63	3679.77	4067.64	0.12	-0.43	RASRRSDSASSEPVG;SSEPVGIYQGFEKKT	SDsASSEPVGIyQGFEK;SDsASSEPVGIyQGFEK;SDsASSEPVGIyQGFEK;SDsASSEPVGIyQGFEK;SDsASSEPVGIyQGFEK;SDsASSEPVGIyQGFEK
PRKCD	Q05655	Protein kinase C delta type	SDSASSEPVGIYQGFEKK	1	Y313	[12] Phospho (Y);[12] Phospho (Y)	3014.15	3993.71	2958.44	3137.28	5084.33	4882.91	0.19	-0.52	SSEPVGIYQGFEKKT	SDSASSEPVGIyQGFEKK;SDSASSEPVGIyQGFEKK
PRPF4B	Q13523	Serine/threonine-protein kinase PRP4 homolog	YKYLAEDSNMSVPSEPSSPQSSTRTR	3	Y552|S559|T576	[1] Phospho (Y)|[8] Phospho (ST)|[10] Oxidation (M)|[25] Phospho (ST)	177.95	27.9	34.67	290.28	117.4	197.05	-0.51	-1.11	RQAIVQKYKYLAEDS;SPQSSTRTRSPSPDD;YKYLAEDSNMSVPSE	yKYLAEDsNMSVPSEPSSPQSSTRtR
PRPF4B	Q13523	Serine/threonine-protein kinase PRP4 homolog	LCDFGSASHVADNDITPYLVSR	1	Y849	[18] Phospho (Y);[18] Phospho (Y);[18] Phospho (Y)	3048421	2845184	3411888	3316309	2590779	3259837	-0.19	0.02	ADNDITPYLVSRFYR	LCDFGSASHVADNDITPyLVSR;LCDFGSASHVADNDITPyLVSR;LCDFGSASHVADNDITPyLVSR
PTK2	H0YBZ1	Focal adhesion kinase 1 (Fragment)	SNDKVYENVTGLVK	1	Y626	[6] Phospho (Y);[6] Phospho (Y)	1160.32	1721.04	2197.05	1943.29	776.64	1235.57	-0.55	0.53	DRSNDKVYENVTGLV	SNDKVyENVTGLVK;SNDKVyENVTGLVK
PTK2	H0YBP1	Focal adhesion kinase 1 (Fragment)	YMEDSTYYK	1	Y587	[7] Phospho (Y);[2] Oxidation (M)|[7] Phospho (Y)	34579.8	34231.1	36424.4	37829.7	19727.8	22810.2	-0.11	0.7	RYMEDSTYYKASKGK	YMEDSTyYK;YMEDSTyYK
PTK2	Q8IYN9	Focal adhesion kinase 1	GSIDREDGSLQGPIGNQHIYQPVGKPDPAAPPK	1	Y815	[20] Phospho (Y)	4236.35	5598.81	5061	4731.54	5303.26	6189.17	-0.01	-0.23	PIGNQHIYQPVGKPD	GSIDREDGSLQGPIGNQHIyQPVGKPDPAAPPK
PTK2	H0YBP1	Focal adhesion kinase 1 (Fragment)	YMEDSTYYKASK	2	Y274|Y275;Y587|Y588	[7] Phospho (Y)|[8] Phospho (Y);[2] Oxidation (M)|[7] Phospho (Y)|[8] Phospho (Y)	11917.9	13834.1	11234.2	10040.2	8267.11	8137.26	0.27	0.65	RYMEDSTYYKASKGK;YMEDSTYYKASKGKL	YMEDSTyyKASK;YMEDSTyyKASK
PTK2	Q8IYN9	Focal adhesion kinase 1	YMEDSTYYK	2	T575|Y577	[6] Phospho (ST)|[8] Phospho (Y)	4439.97	3567.19	2101.49	2238.17	984.39	1759.15	0.88	1.6	SRYMEDSTYYKASKG;YMEDSTYYKASKGKL	YMEDStYyK
PTK2B	Q14289	Protein-tyrosine kinase 2-beta	YIEDEDYYKASVTR	1	Y326;Y580	[8] Phospho (Y);[8] Phospho (Y);[8] Phospho (Y);[8] Phospho (Y);[8] Phospho (Y);[8] Phospho (Y)	1102.02	1665.09	1503.34	1989.54	6555.25	4522.69	-0.35	-2.01	YIEDEDYYKASVTRL	YIEDEDYyKASVTR;YIEDEDYyKASVTR;YIEDEDYyKASVTR;YIEDEDYyKASVTR;YIEDEDYyKASVTR;YIEDEDYyKASVTR
PTK2B	Q14289	Protein-tyrosine kinase 2-beta	YIEDEDYYKASVTR	2	Y579|Y580	[7] Phospho (Y)|[8] Phospho (Y);[7] Phospho (Y)|[8] Phospho (Y)	5680.4	5816.03	6127.3	5802.01	8637.25	8482.79	-0.05	-0.57	RYIEDEDYYKASVTR;YIEDEDYYKASVTRL	YIEDEDyyKASVTR;YIEDEDyyKASVTR
PTK2B	Q14289	Protein-tyrosine kinase 2-beta	YIEDEDYYK	1	Y580	[8] Phospho (Y)	1641.62	1248.43	1174.17	1017.24	838.3	991.04	0.39	0.65	YIEDEDYYKASVTRL	YIEDEDYyK
PTPN1	P18031	Tyrosine-protein phosphatase non-receptor type 1	YRDVSPFDHSR	1	Y46	[1] Phospho (Y)	1.3	0.95	0.87	1.01	215.91	190.38	0.24	-7.51	KNKNRNRYRDVSPFD	yRDVSPFDHSR
PTPN11	Q06124-2	Isoform 2 of Tyrosine-protein phosphatase non-receptor type 11	KGHEYTNIK	1	Y542	[5] Phospho (Y)	43.56	5.89	80.5	52.13	7.19	0.96	-2.02	2.61	SKRKGHEYTNIKYSL	KGHEyTNIK
PTPN11	Q06124-2	Isoform 2 of Tyrosine-protein phosphatase non-receptor type 11	VYENVGLMQQQK	1	Y580	[2] Phospho (Y)	388.56	595.15	918.09	1230.33	1429.73	1002.39	-1.14	-1.32	REDSARVYENVGLMQ	VyENVGLMQQQK
PTPN11	Q06124-2	Isoform 2 of Tyrosine-protein phosphatase non-receptor type 11	YKNILPFDHTR	1	Y279	[1] Phospho (Y)	1969.56	2665.67	2610.08	2659.94	1103.88	1502.33	-0.2	0.83	ENKNKNRYKNILPFD	yKNILPFDHTR
PTPN11	Q06124-2	Isoform 2 of Tyrosine-protein phosphatase non-receptor type 11	IQNTGDYYDLYGGEK	1	Y63;Y66	[8] Phospho (Y);[11] Phospho (Y)	18466.6	24700.2	23890.8	23736.4	13354.5	15158.9	-0.16	0.59	IQNTGDYYDLYGGEK;TGDYYDLYGGEKFAT	IQNTGDYyDLYGGEK;IQNTGDYYDLyGGEK
PTPN6	P29350-2	Isoform 3 of Tyrosine-protein phosphatase non-receptor type 6	YKNILPFDHSR	1	Y237	[1] Phospho (Y)	918.77	1251.54	1130.77	1028.36	343.17	486.19	-0.01	1.39	ENKGKNRYKNILPFD	yKNILPFDHSR
PTPN6	P29350-2	Isoform 3 of Tyrosine-protein phosphatase non-receptor type 6	HKEDVYENLHTK	1	Y525	[6] Phospho (Y);[6] Phospho (Y)	106.71	144.54	449.99	17.3	435.01	6.37	0.49	1.24	SKHKEDVYENLHTKN	HKEDVyENLHTK;HKEDVyENLHTK
PTPRA	B7Z2A4	Isoform 2 of Receptor-type tyrosine-protein phosphatase alpha	VVQEYIDAFSDYANFK	1	S787;Y789;Y809	[12] Phospho (Y);[12] Phospho (Y);[10] Phospho (ST);[12] Phospho (Y)	120139	76413.6	104439	106862	98820.3	121034	-0.14	-0.19	QEYIDAFSDYANFK-;YIDAFSDYANFK---	VVQEYIDAFSDyANFK;VVQEYIDAFSDyANFK;VVQEYIDAFsDYANFK;VVQEYIDAFSDyANFK
PTPRE	P23469-2	Isoform 2 of Receptor-type tyrosine-protein phosphatase epsilon	VVQDFIDIFSDYANFK	1	Y638	[12] Phospho (Y);[12] Phospho (Y)	13118.8	8982.19	17383	15697	14926.4	21364.8	-0.61	-0.72	FIDIFSDYANFK---	VVQDFIDIFSDyANFK;VVQDFIDIFSDyANFK
PTRF	Q6NZI2	Polymerase I and transcript release factor	SFTPDHVVYAR	1	Y308	[9] Phospho (Y)	1307.77	1609.07	1004.51	1106.08	1031.66	710.39	0.46	0.76	FTPDHVVYARSKTAV	SFTPDHVVyAR
PTTG1IP	A8MXQ1	Pituitary tumor-transforming gene 1 protein-interacting protein	YGLFKEENPYAR	1	Y153;Y174	[10] Phospho (Y);[10] Phospho (Y)	2505.44	3521.74	2580.04	4113.35	4532.68	4603.83	-0.13	-0.62	LFKEENPYARFENN-	YGLFKEENPyAR;YGLFKEENPyAR
PVRL2	Q92692	Poliovirus receptor-related protein 2	INPIYDALSYSSPSDSYQGK	1	Y513	[5] Phospho (Y)	547.4	235.23	374.83	338.86	296.75	53.69	0.01	1.51	LDKINPIYDALSYSS	INPIyDALSYSSPSDSYQGK
PXN	P49023-3	Isoform Gamma of Paxillin	VGEEEHVYSFPNKQK	1	Y118	[8] Phospho (Y)	126.23	206.07	202.26	219.41	2505.13	2221.88	-0.39	-3.87	VGEEEHVYSFPNKQK	VGEEEHVySFPNKQK
PXN	P49023-2	Isoform Alpha of Paxillin	VGEEEHVYSFPNK	1	Y118	[8] Phospho (Y);[8] Phospho (Y);[8] Phospho (Y);[8] Phospho (Y)	15925	21389.1	20053.6	21236.1	36241.7	28142.2	-0.16	-0.79	VGEEEHVYSFPNKQK	VGEEEHVySFPNK;VGEEEHVySFPNK;VGEEEHVySFPNK;VGEEEHVySFPNK
PXN	P49023-3	Isoform Gamma of Paxillin	FIHQQPQSSSPVYGSSAK	1	S91;Y88	[13] Phospho (Y);[16] Phospho (ST);[13] Phospho (Y);[15] Phospho (ST)	7834.74	8967.41	9676.76	8952.72	10381.8	8954.75	-0.15	-0.2	PQSSSPVYGSSAKTS;SSPVYGSSAKTSSVS;SSSPVYGSSAKTSSV	FIHQQPQSSSPVyGSSAK;FIHQQPQSSSPVYGSsAK;FIHQQPQSSSPVyGSSAK;FIHQQPQSSSPVYGsSAK
PXN	P49023-2	Isoform Alpha of Paxillin	FIHQQPQSSSPVYGSSAK	2	S85|Y88	[10] Phospho (ST)|[13] Phospho (Y);[10] Phospho (ST)|[13] Phospho (Y)	3183.06	2738.44	2911.05	3049.9	4957.69	15.14	-0.01	3.43	HQQPQSSSPVYGSSA;PQSSSPVYGSSAKTS	FIHQQPQSSsPVyGSSAK;FIHQQPQSSsPVyGSSAK
RAN	J3KQE5	GTP-binding nuclear protein Ran (Fragment)	SNYNFEKPFLWLAR	1	Y173	[3] Phospho (Y);[3] Phospho (Y)	1.14	7.25	0.87	8.3	236.83	256.63	0.1	-6.42	DISAKSNYNFEKPFL	SNyNFEKPFLWLAR;SNyNFEKPFLWLAR
RDX	A7YIJ8	Radixin	APDFVFYAPR	1	Y270	[7] Phospho (Y)	301.27	335.85	344.49	417.94	43.56	69.37	-0.25	2.53	KAPDFVFYAPRLRIN	APDFVFyAPR
RIN1	Q13671-2	Isoform RIN1-delta of Ras and Rab interactor 1	EKPAQDPLYDVPNASGGQAGGPQRPGR	1	Y36	[9] Phospho (Y);[9] Phospho (Y);[9] Phospho (Y)	2619.97	4009.07	9472.9	8372.39	3071.81	3330.78	-1.46	0.02	KPAQDPLYDVPNASG	EKPAQDPLyDVPNASGGQAGGPQRPGR;EKPAQDPLyDVPNASGGQAGGPQRPGR;EKPAQDPLyDVPNASGGQAGGPQRPGR
ROBO1	Q9Y6N7-4	Isoform 4 of Roundabout homolog 1	NGLTSTYAGIR	1	Y893	[7] Phospho (Y);[7] Phospho (Y);[7] Phospho (Y)	594.91	763.11	1025.22	1122.35	4152.92	3205.08	-0.67	-2.44	RNGLTSTYAGIRKVP	NGLTSTyAGIR;NGLTSTyAGIR;NGLTSTyAGIR
RPLP0P6	Q8NHW5	60S acidic ribosomal protein P0-like	IIQLLDDYPK	1	Y24	[8] Phospho (Y)	567.51	640.85	622.73	662.64	402.48	451.64	-0.09	0.5	IIQLLDDYPKCFIVG	IIQLLDDyPK
RPS10	P46783	40S ribosomal protein S10	DYLHLPPEIVPATLR	1	Y82	[2] Phospho (Y)	175.36	111.3	202.45	252.93	106.34	88.74	-0.7	0.52	GIQYLRDYLHLPPEI	DyLHLPPEIVPATLR
RPS10	P46783	40S ribosomal protein S10	IAIYELLFK	1	Y12	[4] Phospho (Y);[4] Phospho (Y);[4] Phospho (Y)	2595.12	1678.42	3167.36	2831.64	1737.23	2123.18	-0.52	0.12	KKNRIAIYELLFKEG	IAIyELLFK;IAIyELLFK;IAIyELLFK
RPS13	E9PS50	40S ribosomal protein S13 (Fragment)	LTSDDVKEQIYK	1	Y38	[11] Phospho (Y)	148	175.06	59.46	203.99	319.98	205.76	0.55	-0.67	DDVKEQIYKLAKKGL	LTSDDVKEQIyK
RPS27L	C9JLI6	40S ribosomal protein S27	LVQSPNSYFMDVK	1	Y31	[8] Phospho (Y)	836.92	1305.71	1254.37	1127.57	2187.46	2375.91	-0.19	-1.12	LVQSPNSYFMDVKCP	LVQSPNSyFMDVK
S100A10	P60903	Protein S100-A10	FAGDKGYLTK	1	Y25	[7] Phospho (Y)	4637.64	4280.91	3293.83	3845.68	1548.87	14.33	0.32	4.9	KFAGDKGYLTKEDLR	FAGDKGyLTK
SDC4	P31431	Syndecan-4	KAPTNEFYA	1	Y197	[8] Phospho (Y)	2125.87	1887.07	1788.28	1912.57	1321.76	1417.6	0.12	0.55	KAPTNEFYA------	KAPTNEFyA
SDCBP	B4DHN5	Syndecan binding protein (Syntenin), isoform CRA_a	VIQAQTAFSANPANPAILSEASAPIPHDGNLYPR	1	Y46;Y67	[32] Phospho (Y);[32] Phospho (Y)	24362.2	16504.8	21101.8	18711.3	13203.2	14805.7	0.01	0.52	IPHDGNLYPRLYPEL	VIQAQTAFSANPANPAILSEASAPIPHDGNLyPR;VIQAQTAFSANPANPAILSEASAPIPHDGNLyPR
SEC13	B4DXJ1	Protein SEC13 homolog	MVSVINTVDTSHEDMIHDAQMDYYGTRLATCSSDRSVK	4	S57|Y70|T72|T76	[1] Oxidation (M)|[11] Phospho (ST)|[21] Oxidation (M)|[24] Phospho (Y)|[26] Phospho (ST)|[30] Phospho (ST)	57314	47128.5	58907.2	40922.9	17330.3	19056.5	0.08	1.52	AQMDYYGTRLATCSS;HDAQMDYYGTRLATC;VINTVDTSHEDMIHD;YYGTRLATCSSDRSV	MVSVINTVDTsHEDMIHDAQMDYyGtRLAtCSSDRSVK
SEMA6D	A6NM95	Semaphorin-6D	RVFLLCAYILLLMVSQLRAVSFPEDDEPLNTVDYHYSR	3	Y9|Y37|S38	[8] Phospho (Y)|[13] Oxidation (M)|[36] Phospho (Y)|[37] Phospho (ST)	968.06	72.39	429.04	324.62	0.88	0.96	-0.5	8.17	LNTVDYHYSRQYPVF;NTVDYHYSRQYPVFR;RVFLLCAYILLLMVS	RVFLLCAyILLLMVSQLRAVSFPEDDEPLNTVDYHysR
SERINC5	D6RHG7	Serine incorporator 5	YAAPELEIAR	1	Y343	[1] Phospho (Y)	40.89	69.12	16.96	49.4	108.31	17.07	0.88	0.31	SDALQGRYAAPELEI	yAAPELEIAR
SGK223	Q86YV5	Tyrosine-protein kinase SgK223	EATQPEPIYAESTK	1	Y411	[9] Phospho (Y)	4538.41	4651.07	6412.96	6363.83	1675.3	1.07	-0.48	6.76	ATQPEPIYAESTKRK	EATQPEPIyAESTK
SGK223	Q86YV5	Tyrosine-protein kinase SgK223	EATQPEPIYAESTKR	1	Y411	[9] Phospho (Y);[9] Phospho (Y);[9] Phospho (Y)	9533.2	9750.42	12925	12014.9	3425.11	1827.69	-0.37	1.95	ATQPEPIYAESTKRK	EATQPEPIyAESTKR;EATQPEPIyAESTKR;EATQPEPIyAESTKR
SH2D3C	Q8N5H7	SH2 domain-containing protein 3C	ASPSPSLSSYSDPDSGHYCQLQPPVR	1	Y495	[18] Phospho (Y)	3083.94	3413.92	2572.7	2753.46	3543.75	5487.97	0.29	-0.44	SDPDSGHYCQLQPPV	ASPSPSLSSYSDPDSGHyCQLQPPVR
SHB	Q15464	SH2 domain-containing adapter protein B	ESKLPQDDDRPADEYDQPWEWNR	1	Y336	[15] Phospho (Y)	34.26	70.28	823.43	440.91	444.43	443.44	-3.62	-3.18	DDRPADEYDQPWEWN	ESKLPQDDDRPADEyDQPWEWNR
SHB	Q15464	SH2 domain-containing adapter protein B	GESAGYMEPYEAQR	1	Y268	[6] Phospho (Y);[6] Phospho (Y)|[7] Oxidation (M)	663.41	756.25	3158.59	3350.81	1606.3	1378.04	-2.2	-1.07	GKGESAGYMEPYEAQ	GESAGyMEPYEAQR;GESAGyMEPYEAQR
SHB	Q15464	SH2 domain-containing adapter protein B	DKVTIADDYSDPFDAK	1	Y246	[9] Phospho (Y);[9] Phospho (Y);[9] Phospho (Y)	1197.01	1398.1	5690.29	5714.44	2132.28	2854.37	-2.14	-0.93	KVTIADDYSDPFDAK	DKVTIADDySDPFDAK;DKVTIADDySDPFDAK;DKVTIADDySDPFDAK
SHB	Q15464	SH2 domain-containing adapter protein B	VTIADDYSDPFDAK	1	Y246	[7] Phospho (Y);[7] Phospho (Y);[7] Phospho (Y)	896.66	1254.98	4036.5	4655.75	1605.14	413.92	-2.03	0.38	KVTIADDYSDPFDAK	VTIADDySDPFDAK;VTIADDySDPFDAK;VTIADDySDPFDAK
SHB	Q15464	SH2 domain-containing adapter protein B	AGKGESAGYMEPYEAQR	1	Y268	[9] Phospho (Y);[9] Phospho (Y)	2143.99	1373.69	6990.69	4740.6	4598.48	4139.67	-1.75	-1.35	GKGESAGYMEPYEAQ	AGKGESAGyMEPYEAQR;AGKGESAGyMEPYEAQR
SHB	Q15464	SH2 domain-containing adapter protein B	LPQDDDRPADEYDQPWEWNR	1	Y336	[12] Phospho (Y)	5330.56	6440.31	19284.4	17010.6	8289.39	9654.82	-1.63	-0.61	DDRPADEYDQPWEWN	LPQDDDRPADEyDQPWEWNR
SHB	Q15464	SH2 domain-containing adapter protein B	LDYCGGSGEPGGVQR	1	Y114	[3] Phospho (Y)	25.75	0.91	0.87	104.42	187.29	10.95	-0.98	-3.23	RAMCRLDYCGGSGEP	LDyCGGSGEPGGVQR
SHC1	P29353-5	Isoform 5 of SHC-transforming protein 1	ELFDDPSYVNVQNLDK	1	Y213	[8] Phospho (Y);[8] Phospho (Y)	19372.6	19911.7	21705	20694.3	26177	31794.9	-0.11	-0.55	ELFDDPSYVNVQNLD	ELFDDPSyVNVQNLDK;ELFDDPSyVNVQNLDK
SHC4	F5H5M1	SHC-transforming protein 4	CSSVYENCLEQSR	1	Y138;Y424	[5] Phospho (Y);[5] Phospho (Y)	271.3	263.51	513.1	534.38	655.86	691.47	-0.97	-1.33	NSKCSSVYENCLEQS	CSSVyENCLEQSR;CSSVyENCLEQSR
SHC4	F5H5M1	SHC-transforming protein 4	VDLFDDPCYINTQALQSTPGSAGNQR	1	Y179	[9] Phospho (Y)	6299.97	4074.44	3261.09	3319.51	5193.91	5504.72	0.62	-0.08	DLFDDPCYINTQALQ	VDLFDDPCyINTQALQSTPGSAGNQR
SHF	F8W6K9	SH2 domain-containing adapter protein F	LPEDDERPPEEYDQPWEWKK	1	Y258	[12] Phospho (Y)	212.75	326.58	1918.94	1600.66	805.84	606.49	-2.73	-1.41	DERPPEEYDQPWEWK	LPEDDERPPEEyDQPWEWKK
SHF	H0YKA8	SH2 domain-containing adapter protein F (Fragment)	NGEGSAGASGAPEKVPENDGYMEPYEAQK	1	Y24	[N-term] Acetyl (Protein N-term)|[22] Oxidation (M)|[25] Phospho (Y)	1.14	0.91	0.87	0.9	0.88	339.84	0.2	-4.09	ENDGYMEPYEAQKMM	NGEGSAGASGAPEKVPENDGYMEPyEAQK
SKAP2	O75563	Src kinase-associated phosphoprotein 2	TVFYYYGSDKDK	1	Y151	[5] Phospho (Y)	1236.33	1691.94	2206	2102.64	1040.8	827.36	-0.57	0.64	LSKTVFYYYGSDKDK	TVFYyYGSDKDK
SKAP2	O75563	Src kinase-associated phosphoprotein 2	IYQFTAASPK	1	Y197	[2] Phospho (Y)	1581.33	1846.25	1719.77	2300.46	1398.08	1095.88	-0.22	0.47	SAPDKRIYQFTAASP	IyQFTAASPK
SLC1A5	E9PC01	Neutral amino acid transporter B(0)	HYRGPAGDATVASEK	1	Y322	[2] Phospho (Y);[2] Phospho (Y)	1537.68	1048.79	441.8	680.91	671.57	1327.09	1.21	0.43	GNPLLKHYRGPAGDA	HyRGPAGDATVASEK;HyRGPAGDATVASEK
SLC1A5	E9PC01	Neutral amino acid transporter B(0)	YSTTYEERNITGTRVK	4	Y2|S3|T5|Y6	[1] Phospho (Y)|[2] Phospho (ST)|[4] Phospho (ST)|[5] Phospho (Y)	241.67	155.22	16.86	27.09	92.92	45.72	3.18	1.57	------MYSTTYEER;-----MYSTTYEERN;---MYSTTYEERNIT;--MYSTTYEERNITG	ysTtyEERNITGTRVK
SLC25A5	P05141	ADP/ATP translocase 2	AAYFGIYDTAK	1	Y191	[3] Phospho (Y)	2965.53	3186.24	4054.37	4204.44	1768.84	2345.02	-0.43	0.59	IIIYRAAYFGIYDTA	AAyFGIYDTAK
SLC25A5	P05141	ADP/ATP translocase 2	YFPTQALNFAFK	1	Y81	[1] Phospho (Y)	2168.5	1623.47	902.1	771.71	192.48	652.38	1.17	2.4	NLANVIRYFPTQALN	yFPTQALNFAFK
SLC25A6	P12236	ADP/ATP translocase 3	AAYFGVYDTAK	1	Y195	[7] Phospho (Y)	5630.1	8331.5	200.16	306.56	146.55	196.91	4.79	5.33	RAAYFGVYDTAKGML	AAYFGVyDTAK
SLC38A2	Q96QD8	Sodium-coupled neutral amino acid transporter 2	SHYADVDPENQNFLLESNLGKK	1	Y41	[3] Phospho (Y)	667.32	835.26	1741.8	940.02	3357.97	4105.05	-0.78	-2.31	QAALKSHYADVDPEN	SHyADVDPENQNFLLESNLGKK
SLC38A2	Q96QD8	Sodium-coupled neutral amino acid transporter 2	SHYADVDPENQNFLLESNLGK	1	Y41	[3] Phospho (Y)	20538.5	18545.5	22972.2	20182.2	20694.2	25572.8	-0.14	-0.24	QAALKSHYADVDPEN	SHyADVDPENQNFLLESNLGK
SND1	Q7KZF4	Staphylococcal nuclease domain-containing protein 1	EYGMIYLGK	1	Y109	[2] Phospho (Y)	619.17	482.94	801.4	778.6	247.27	263.24	-0.53	1.1	KTPQGREYGMIYLGK	EyGMIYLGK
SNRNP70	P08621-2	Isoform 2 of U1 small nuclear ribonucleoprotein 70 kDa	EFEVYGPIKR	1	Y126	[5] Phospho (Y)	2507.91	3559.51	4086.74	3862.11	3535.4	3529.35	-0.41	-0.24	LRREFEVYGPIKRIH	EFEVyGPIKR
SNRNP70	P08621-2	Isoform 2 of U1 small nuclear ribonucleoprotein 70 kDa	REFEVYGPIKR	1	Y126	[6] Phospho (Y)	756.11	1076.44	992.61	1036.14	940.84	1038.44	-0.17	-0.13	LRREFEVYGPIKRIH	REFEVyGPIKR
SPTAN1	Q13813	Spectrin alpha chain, non-erythrocytic 1	ALSSEGKPYVTKEELYQNLTR	1	Y2423	[9] Phospho (Y)	5565.39	7448.98	6804.21	6625.22	2733.46	3424.39	-0.06	1.07	LSSEGKPYVTKEELY	ALSSEGKPyVTKEELYQNLTR
SPTBN1	Q01082-2	Isoform Short of Spectrin beta chain, non-erythrocytic 1	VDKLYAGLK	1	Y1680	[5] Phospho (Y)	1.14	0.91	620.55	0.9	0.88	1.01	-4.54	0.11	QSKVDKLYAGLKDLA	VDKLyAGLK
SPTBN1	Q01082-2	Isoform Short of Spectrin beta chain, non-erythrocytic 1	QALQDTLALYK	1	Y852	[N-term] Gln->pyro-Glu (N-term Q)|[10] Phospho (Y)	8.18	39.97	38.24	43.01	458.66	0.96	-1.17	-0.22	LQDTLALYKMFSEAD	QALQDTLALyK
SRL	Q86TD4-2	Isoform 2 of Sarcalumenin	DIVEDPDKFYIFK	1	Y379	[10] Phospho (Y)	6544.09	4450.9	0.87	15.51	61.37	31.08	10.52	6.95	VEDPDKFYIFKTILA	DIVEDPDKFyIFK
SRSF3	B4E241	Serine/arginine-rich-splicing factor 3	AFGYYGPLR	1	Y32	[4] Phospho (Y)	291.65	278.92	451.73	484.47	114.17	95.97	-0.71	1.45	ELERAFGYYGPLRSV	AFGyYGPLR
SRSF7	Q16629	Serine/arginine-rich splicing factor 7	AFSYYGPLR	1	Y33	[4] Phospho (Y);[4] Phospho (Y)	286.24	357.64	420.16	470.25	649.34	1171.73	-0.47	-1.45	ELERAFSYYGPLRTV	AFSyYGPLR;AFSyYGPLR
ST5	P78524	Suppression of tumorigenicity 5 protein	ENPYEDVDLK	1	Y501	[4] Phospho (Y)	1841.17	1691.53	1385.82	1366.39	1109.82	1086.99	0.36	0.68	DLPKENPYEDVDLKS	ENPyEDVDLK
STAT3	P40763-2	Isoform Del-701 of Signal transducer and activator of transcription 3	YCRPESQEHPEADPGAAPYLK	1	Y704	[19] Phospho (Y)	25999.2	33337.9	29753.3	31561.8	25653.5	309.47	-0.06	3.39	ADPGAAPYLKTKFIC	YCRPESQEHPEADPGAAPyLK
STAT3	G8JLH9	Signal transducer and activator of transcription 3	YCRPESQEHPEADPGSAAPYLK	1	S603;Y607	[20] Phospho (Y);[16] Phospho (ST)	165429	198256	152277	171452	148592	121983	0.16	0.43	DPGSAAPYLKTKFIC;HPEADPGSAAPYLKT	YCRPESQEHPEADPGSAAPyLK;YCRPESQEHPEADPGsAAPYLK
STAT5B	P51692	Signal transducer and activator of transcription 5B	AVDGYVKPQIK	1	Y699	[5] Phospho (Y);[5] Phospho (Y);[5] Phospho (Y)	2374.31	2526.36	3001.42	3222.33	1018.82	1065.26	-0.34	1.23	TAKAVDGYVKPQIKQ	AVDGyVKPQIK;AVDGyVKPQIK;AVDGyVKPQIK
SYK	P43405	Tyrosine-protein kinase SYK	IKSYSFPKPGHR	1	Y296	[4] Phospho (Y)	4.73	4.22	6.12	7.77	488.77	485.08	-0.63	-6.77	IISRIKSYSFPKPGH	IKSySFPKPGHR
SYK	P43405	Tyrosine-protein kinase SYK	QESTVSFNPYEPELAPWAADKGPQR	1	Y323	[10] Phospho (Y);[N-term] Gln->pyro-Glu (N-term Q)|[10] Phospho (Y);[10] Phospho (Y)	7653.62	6539.09	10526.9	10940.4	15752.5	17906.5	-0.6	-1.25	STVSFNPYEPELAPW	QESTVSFNPyEPELAPWAADKGPQR;QESTVSFNPyEPELAPWAADKGPQR;QESTVSFNPyEPELAPWAADKGPQR
TAGLN2	P37802	Transgelin-2	GPAYGLSR	1	Y8	[4] Phospho (Y)	109.59	150.22	92.43	117.05	17.18	22.36	0.3	2.71	MANRGPAYGLSREVQ	GPAyGLSR
TAGLN2	P37802	Transgelin-2	GASQAGMTGYGMPR	1	Y192	[10] Phospho (Y)	1.14	9.97	7.02	0.9	122.06	102.22	0.42	-5.05	SQAGMTGYGMPRQIL	GASQAGMTGyGMPR
TAGLN3	Q9UI15	Transgelin-3	GPSYGLSREVQEK	3	S7|Y8|S11	[3] Phospho (ST)|[4] Phospho (Y)|[7] Phospho (ST)	1.14	0.91	0.87	0.9	22.24	0.96	0.2	-2.18	#NAME?	GPsyGLsREVQEK
TARS	G3XAN9	Threonine--tRNA ligase, cytoplasmic	IYGISFPDPK	1	Y194	[2] Phospho (Y)	2161.46	2452.91	2795.67	3281.7	1471.34	1784.48	-0.4	0.51	METLQRIYGISFPDP	IyGISFPDPK
TCF20	Q9UGU0	Transcription factor 20	YSYKDSFGSAVPR	2	Y707|S712	[1] Phospho (Y)|[6] Phospho (ST)	1.14	5.21	48.52	13.62	187.47	81.74	-3.4	-5.67	KSPGSLRYSYKDSFG;LRYSYKDSFGSAVPR	ySYKDsFGSAVPR
TCP1	P17987	T-complex protein 1 subunit alpha	DDKHGSYEDAVHSGALND	1	Y545	[7] Phospho (Y);[7] Phospho (Y)	1332.28	1321.84	1707.26	1526.95	832.41	807.69	-0.28	0.69	KDDKHGSYEDAVHSG	DDKHGSyEDAVHSGALND;DDKHGSyEDAVHSGALND
TENC1	Q63HR2-4	Isoform 4 of Tensin-like C1 domain-containing phosphatase	GPLDGSPYAQVQRPPR	1	Y493	[8] Phospho (Y);[8] Phospho (Y)	1529.85	1960.61	1950.7	2310.13	2425.54	280.78	-0.29	1.07	GPLDGSPYAQVQRPP	GPLDGSPyAQVQRPPR;GPLDGSPyAQVQRPPR
TENC1	Q63HR2-4	Isoform 4 of Tensin-like C1 domain-containing phosphatase	LALPTAALYGLR	1	Y715	[9] Phospho (Y)	988.44	1341.54	414.69	501.41	479.72	558.9	1.34	1.15	ALPTAALYGLRLERE	LALPTAALyGLR
TJP2	F5H301	Tight junction protein ZO-2	IEIAQKHPDIYAVPIK	1	Y1149	[11] Phospho (Y)	382.72	401.06	1447.64	1569.68	2417.22	3336.93	-1.94	-2.86	AQKHPDIYAVPIKTH	IEIAQKHPDIyAVPIK
TJP2	F5H301	Tight junction protein ZO-2	HPDIYAVPIK	1	Y1149	[5] Phospho (Y)	3185.81	4182.48	7742.61	7535.95	4122.7	4902.76	-1.07	-0.3	AQKHPDIYAVPIKTH	HPDIyAVPIK
TLN1	Q9Y490	Talin-1	ALDYYMLR	1	Y70	[4] Phospho (Y)	544.41	845.52	839.86	856.78	637.62	669.42	-0.32	0.05	EAGKALDYYMLRNGD	ALDyYMLR
TLN1	Q9Y490	Talin-1	TMQFEPSTMVYDACR	1	Y26	[11] Phospho (Y)	207.14	154.33	238	140.05	597.93	391.46	-0.03	-1.44	FEPSTMVYDACRIIR	TMQFEPSTMVyDACR
TLN1	Q9Y490	Talin-1	STVLQQQYNR	1	Y436	[8] Phospho (Y)	418.36	438.01	271.31	209.56	320.03	3.9	0.84	3.6	STVLQQQYNRVGKVE	STVLQQQyNR
TLN1	Q9Y490	Talin-1	KSTVLQQQYNR	1	Y436	[9] Phospho (Y)	2.79	30.01	0.91	2.81	39.06	0.96	2.52	0.58	STVLQQQYNRVGKVE	KSTVLQQQyNR
TNK1	Q13470-2	Isoform 2 of Non-receptor tyrosine-protein kinase TNK1	YVLARP	1	Y656	[1] Phospho (Y)	4207.11	4185.19	4937.33	4001.83	3282.4	2721.84	-0.08	0.49	DLSAASRYVLARP--	yVLARP
TNK2	C9J1X3	Activated CDC42 kinase 1	KPTYDPVSEDQDPLSSDFKR	1	Y550	[4] Phospho (Y)	6069.56	8367.3	8813.69	8816.79	7923.29	8650.54	-0.31	-0.22	GGVKKPTYDPVSEDQ	KPTyDPVSEDQDPLSSDFKR
TNK2	C9J1X3	Activated CDC42 kinase 1	YATPQVIQAPGPR	1	T861;Y859	[1] Phospho (Y);[1] Phospho (Y);[1] Phospho (Y);[1] Phospho (Y);[3] Phospho (ST)	10586.5	14891	11199.2	13618.8	16978.7	14215.1	0.02	-0.31	ASDPKYATPQVIQAP;SFASDPKYATPQVIQ	yATPQVIQAPGPR;yATPQVIQAPGPR;yATPQVIQAPGPR;yATPQVIQAPGPR;YAtPQVIQAPGPR
TNK2	C9J1X3	Activated CDC42 kinase 1	VSSTHYYLLPERPSYLER	1	Y891	[6] Phospho (Y)	5618.15	6279.19	4702.62	5565.37	4031.79	4407.52	0.22	0.49	KKVSSTHYYLLPERP	VSSTHyYLLPERPSYLER
TNS1	E9PF55	Tensin-1	HVAYGGYSTPEDR	1	S1314;Y1302	[8] Phospho (ST);[4] Phospho (Y)	3537.8	1879.68	2607.74	2396.67	575.95	155.98	0.04	3.1	CLDRHVAYGGYSTPE;HVAYGGYSTPEDRRP	HVAYGGYsTPEDR;HVAyGGYSTPEDR
TNS1	E9PF55	Tensin-1	YSMPDNSPETR	1	Y1427	[1] Phospho (Y)	691.06	623.15	532.46	542.2	214.04	0.96	0.29	5.52	TLPDFSKYSMPDNSP	ySMPDNSPETR
TNS3	Q68CZ2	Tensin-3	LSLGQYDNDAGGQLPFSK	1	Y780	[6] Phospho (Y)	119.42	162.58	378.56	577.66	727.7	756	-1.75	-2.41	RKLSLGQYDNDAGGQ	LSLGQyDNDAGGQLPFSK
TNS3	Q68CZ2	Tensin-3	KLSLGQYDNDAGGQLPFSK	1	Y780	[7] Phospho (Y);[7] Phospho (Y)	1104.2	1182.43	2660.51	2411.11	2804.94	3039.68	-1.15	-1.35	RKLSLGQYDNDAGGQ	KLSLGQyDNDAGGQLPFSK;KLSLGQyDNDAGGQLPFSK
TNS3	Q68CZ2	Tensin-3	WDSYENLSADGEVLHTQGPVDGSLYAK	2	S332|Y354	[3] Phospho (ST)|[25] Phospho (Y)	92591.5	67322.2	100403	86036.6	105718	139725	-0.24	-0.62	DPLIRWDSYENLSAD;GPVDGSLYAKVRKKS	WDsYENLSADGEVLHTQGPVDGSLyAK
TOP1	P11387	DNA topoisomerase 1	LNYLDPR	1	Y723	[3] Phospho (Y)	1151.55	1012.86	252.65	270.45	2809.33	2654.47	2.05	-1.34	LGTSKLNYLDPRITV	LNyLDPR
TPI1	B7Z5D8	Triosephosphate isomerase	IIYGGSVTGATCK	1	Y127	[3] Phospho (Y)	86.74	115.36	272.2	260.11	192.1	405.17	-1.41	-1.48	AQSTRIIYGGSVTGA	IIyGGSVTGATCK
TPM1	H0YK48	Tropomyosin alpha-1 chain	SIDDLEDELYAQK	1	Y225	[10] Phospho (Y)	402.34	474.43	10.35	19.43	1.07	13.92	4.95	6.82	DDLEDELYAQKLKYK	SIDDLEDELyAQK
TTYH2	B4DKD1	Protein tweety homolog 2	YENVPLIGR	1	Y473	[1] Phospho (Y)	261.01	922.69	603.65	510.91	343.21	385.16	-0.18	0.43	LFGRNPRYENVPLIG	yENVPLIGR
TYK2	P29597	Non-receptor tyrosine-protein kinase TYK2	LLAQAEGEPCYIR	1	Y292	[11] Phospho (Y)	1422.76	1964.3	2371.83	2106.45	1216.99	1278.44	-0.42	0.42	QAEGEPCYIRDSGVA	LLAQAEGEPCyIR
VASP	P50552	Vasodilator-stimulated phosphoprotein	VQIYHNPTANSFR	1	Y39	[4] Phospho (Y);[4] Phospho (Y)	1669.49	2861.6	2423.76	2941.26	2562.79	1414.96	-0.29	0.2	AFSRVQIYHNPTANS	VQIyHNPTANSFR;VQIyHNPTANSFR
VCL	P18206-2	Isoform 1 of Vinculin	NPGNQAAYEHFETMK	1	Y692	[8] Phospho (Y);[8] Phospho (Y)	1221.52	1863.04	1238.25	1599.06	2858.65	1623.67	0.1	-0.51	NPGNQAAYEHFETMK	NPGNQAAyEHFETMK;NPGNQAAyEHFETMK
VIM	P08670	Vimentin	SLYASSPGGVYATR	1	Y61	[11] Phospho (Y)	4248.8	5623	6415.13	5920.69	5432.89	4582.73	-0.33	-0.03	ASSPGGVYATRSSAV	SLYASSPGGVyATR
VIM	P08670	Vimentin	FANYIDKVR	1	Y117	[4] Phospho (Y)	739.46	1061.09	888.39	1139.09	1816.27	1423.84	-0.18	-0.86	LNDRFANYIDKVRFL	FANyIDKVR
VIM	P08670	Vimentin	TYSLGSALRPSTSR	1	Y38	[2] Phospho (Y)	119.83	166.91	0.87	114.5	216.62	122.39	3.82	-0.2	VTTSTRTYSLGSALR	TySLGSALRPSTSR
VPS16	Q9H269	Vacuolar protein sorting-associated protein 16 homolog	ESQKADEYLR	1	Y366	[N-term] Glu->pyro-Glu (N-term E)|[8] Phospho (Y)	1102.51	1039.77	1114.48	821.88	526.8	9.91	0.16	3.89	ESQKADEYLREIQEL	ESQKADEyLR
VTA1	Q9NP79	Vacuolar protein sorting-associated protein VTA1 homolog	YAGSALQYEDVSTAVQNLQK	1	S281;Y278	[1] Phospho (Y);[4] Phospho (ST)	9981.16	9563.63	10620.8	11482	11068.1	11689.7	-0.18	-0.22	KYCKYAGSALQYEDV;RAQKYCKYAGSALQY	yAGSALQYEDVSTAVQNLQK;YAGsALQYEDVSTAVQNLQK
WAS	P42768	Wiskott-Aldrich syndrome protein	AGISEAQLTDAETSKLIYDFIEDQGGLEAVR	1	Y291	[18] Phospho (Y)	779.44	494.71	1515.09	598.12	1329.77	1881.16	-0.62	-1.35	AETSKLIYDFIEDQG	AGISEAQLTDAETSKLIyDFIEDQGGLEAVR
WAS	P42768	Wiskott-Aldrich syndrome protein	LIYDFIEDQGGLEAVR	1	Y291	[3] Phospho (Y);[3] Phospho (Y)	12524.1	7117.77	13160.9	11316.2	8050.64	8840.2	-0.37	0.16	AETSKLIYDFIEDQG	LIyDFIEDQGGLEAVR;LIyDFIEDQGGLEAVR
WASL	O00401	Neural Wiskott-Aldrich syndrome protein	VIYDFIEK	1	Y256	[3] Phospho (Y)	2863.76	3396.95	3795.27	3964.17	3287.54	5101.91	-0.31	-0.39	RETSKVIYDFIEKTG	VIyDFIEK
WDR18	K7EML4	WD repeat-containing protein 18 (Fragment)	NYISAWELQR	1	Y60	[2] Phospho (Y)	60.96	286.94	250.95	183.22	36.73	46.46	-0.7	1.68	AAQLGKNYISAWELQ	NyISAWELQR
YES1	J3QRU1	Tyrosine-protein kinase Yes	LDNGGYYITTR	1	Y228	[7] Phospho (Y)	280.65	127.9	569.93	505.05	217.31	194.23	-1.5	-0.12	KLDNGGYYITTRAQF	LDNGGYyITTR
YES1	J3QRU1	Tyrosine-protein kinase Yes	KDPDERPTFEYIQSFLEDYFTATEPQYQPGENL	1	Y542	[27] Phospho (Y)	54060.7	32237.5	71806.7	48599.5	44340.1	53887	-0.5	-0.23	FTATEPQYQPGENL-	KDPDERPTFEYIQSFLEDYFTATEPQyQPGENL
YES1	J3QRU1	Tyrosine-protein kinase Yes	GAYSLSIR	1	Y199	[3] Phospho (Y);[3] Phospho (Y)	1139.31	1599.14	1830.44	1845.43	2125.23	1661.77	-0.45	-0.48	SETTKGAYSLSIRDW	GAySLSIR;GAySLSIR
YES1	J3QRU1	Tyrosine-protein kinase Yes	WTAPEAALYGR	1	Y451	[9] Phospho (Y);[9] Phospho (Y)	907.98	1349.76	1496.98	1217.7	598	939.88	-0.29	0.56	TAPEAALYGRFTIKS	WTAPEAALyGR;WTAPEAALyGR
YES1	J3QRU1	Tyrosine-protein kinase Yes	KLDNGGYYITTR	1	Y228	[8] Phospho (Y);[8] Phospho (Y)	942.31	1262.31	767.2	1100.36	4519.84	1370	0.25	-1.19	KLDNGGYYITTRAQF	KLDNGGYyITTR;KLDNGGYyITTR
ZDHHC5	Q9C0B5-2	Isoform 2 of Palmitoyltransferase ZDHHC5	EPSPVRYDNLSR	2	S476|Y480	[3] Phospho (ST)|[7] Phospho (Y)	3320.62	3363.86	6591.94	6036.53	6282.51	5351.75	-0.92	-0.79	GPTHREPSPVRYDNL;REPSPVRYDNLSRHI	EPsPVRyDNLSR

## Sheet: data Exp#1
gene_names	Accessions_unique	Description	Sequence	psites	mod_pos_unique	Modifications	Intensity_DDR1, 1	Intensity_DDR1, 2	Intensity_DDR1+Nilo, 1	Intensity_DDR1+Nilo, 2	Experiment1__DDR1+Nilo-DDR1	motifs_unique	seq_mods
ABL1	P00519-2	Isoform IB of Tyrosine-protein kinase ABL1	LMTGDTYTAHAGAK	1	T411;Y412	[7] Phospho (Y);[6] Phospho (ST)	642.33	1458.54	532.76	1033.72	-0.38	RLMTGDTYTAHAGAK;SRLMTGDTYTAHAGA	LMTGDTyTAHAGAK;LMTGDtYTAHAGAK
ABL1	P00519-2	Isoform IB of Tyrosine-protein kinase ABL1	YSLTVAVKTLK	3	Y283|S284|T286	[1] Phospho (Y)|[2] Phospho (ST)|[4] Phospho (ST)	2373.09	1742.56	1944.63	3028.69	0.26	EGVWKKYSLTVAVKT;VWKKYSLTVAVKTLK;YEGVWKKYSLTVAVK	ysLtVAVKTLK
ABL2	P42684-2	Isoform IA of Abelson tyrosine-protein kinase 2	MVLGTVLLPPNTYGR	3	T5|T12|Y13	[N-term] Acetyl (Protein N-term)|[1] Oxidation (M)|[5] Phospho (ST)|[12] Phospho (ST)|[13] Phospho (Y)	13627.3	14308.7	18027.2	26631.3	0.65	#NAME?	MVLGtVLLPPNtyGR
ABLIM1	Q5JVV3	Actin binding LIM protein 1	MIHRSTSQGSINSPVYSR	2	Y173|S174	[16] Phospho (Y)|[17] Phospho (ST)	6281.8	36043.4	437.1	839.21	-4.63	GSINSPVYSRHSYTP;SINSPVYSRHSYTPT	MIHRSTSQGSINSPVysR
ACSL5	Q9ULC5-3	Isoform 2 of Long-chain-fatty-acid--CoA ligase 5	GLAVSDNGPCLGYR	1	Y152	[13] Phospho (Y)	195.5	283.82	1381.62	2446.75	2.96	DNGPCLGYRKPNQPY	GLAVSDNGPCLGyR
ACTA2	P62736	Actin, aortic smooth muscle	IWHHSFYNELR	1	Y93	[7] Phospho (Y)	23.65	454.89	37.51	12.22	-2.28	KIWHHSFYNELRVAP	IWHHSFyNELR
ACTB	P60709	Actin, cytoplasmic 1	QEYDESGPSIVHR	1	Y362	[N-term] Gln->pyro-Glu (N-term Q)|[3] Phospho (Y);[N-term] Gln->pyro-Glu (N-term Q)|[3] Phospho (Y)	999.13	963.55	1059.64	711.61	-0.18	MWISKQEYDESGPSI	QEyDESGPSIVHR;QEyDESGPSIVHR
ACTB	P60709	Actin, cytoplasmic 1	GYSFTTTAER	1	Y198	[2] Phospho (Y)	3779.77	6789.38	6118.48	5999.42	0.26	KILTERGYSFTTTAE	GySFTTTAER
ACTB	P60709	Actin, cytoplasmic 1	KDLYANTVLSGGTTMYPGIADR	1	Y294	[4] Phospho (Y)|[15] Oxidation (M)	0.61	987.99	1860.63	1782.58	6.22	VDIRKDLYANTVLSG	KDLyANTVLSGGTTMYPGIADR
ACTB;ACTG1	I3L3I4;P60709	Actin, cytoplasmic 1	IWHHTFYNELR	1	Y91	[7] Phospho (Y);[7] Phospho (Y);[7] Phospho (Y);[7] Phospho (Y);[7] Phospho (Y)	50331.3	39478.5	30094.5	35321.5	-0.45	KIWHHTFYNELRVAP	IWHHTFyNELR;IWHHTFyNELR;IWHHTFyNELR;IWHHTFyNELR;IWHHTFyNELR
ACTC1	P68032	Actin, alpha cardiac muscle 1	YPIEHGIITNWDDMEK	1	Y71	[1] Phospho (Y)	2605.32	2157.08	1015.2	1153.25	-1.13	RGILTLKYPIEHGII	yPIEHGIITNWDDMEK
ACTC1	P68032	Actin, alpha cardiac muscle 1	SYELPDGQVITIGNER	1	S241;Y242	[1] Phospho (ST);[2] Phospho (Y)	5796.56	3780.78	3002.29	3376.53	-0.56	SSSLEKSYELPDGQV;SSSSLEKSYELPDGQ	sYELPDGQVITIGNER;SyELPDGQVITIGNER
ACTN1	P12814-3	Isoform 3 of Alpha-actinin-1	AIMTYVSSFYHAFSGAQK	1	S250;Y246	[14] Phospho (ST);[10] Phospho (Y)	7692	5885.1	2795.34	1974.75	-1.52	MTYVSSFYHAFSGAQ;SSFYHAFSGAQKAET	AIMTYVSSFYHAFsGAQK;AIMTYVSSFyHAFSGAQK
ACTN1	P12814-3	Isoform 3 of Alpha-actinin-1	HRPELIDYGK	1	Y193	[8] Phospho (Y);[8] Phospho (Y);[8] Phospho (Y)	4040.26	3820.05	3698.23	4127.28	-0.01	HRPELIDYGKLRKDD	HRPELIDyGK;HRPELIDyGK;HRPELIDyGK
ACTN1	P12814-3	Isoform 3 of Alpha-actinin-1	YLDIPK	1	Y215	[1] Phospho (Y)	2080.44	82.55	1740.91	1225.66	1.82	AFDVAEKYLDIPKML	yLDIPK
AFAP1L2	F5GZE1	Actin filament-associated protein 1-like 2	VAQQPLSLVGCEVVPDPSPDHLYSFR	1	S467;Y466	[24] Phospho (ST);[24] Phospho (ST);[24] Phospho (ST);[24] Phospho (ST);[24] Phospho (ST);[23] Phospho (Y);[23] Phospho (Y);[24] Phospho (ST);[23] Phospho (Y);[24] Phospho (ST)	1710491	1293986	552864	632605	-1.33	DPSPDHLYSFRILHK;PSPDHLYSFRILHKG	VAQQPLSLVGCEVVPDPSPDHLYsFR;VAQQPLSLVGCEVVPDPSPDHLYsFR;VAQQPLSLVGCEVVPDPSPDHLYsFR;VAQQPLSLVGCEVVPDPSPDHLYsFR;VAQQPLSLVGCEVVPDPSPDHLYsFR;VAQQPLSLVGCEVVPDPSPDHLySFR;VAQQPLSLVGCEVVPDPSPDHLySFR;VAQQPLSLVGCEVVPDPSPDHLYsFR;VAQQPLSLVGCEVVPDPSPDHLySFR;VAQQPLSLVGCEVVPDPSPDHLYsFR
AFAP1L2	F5GZE1	Actin filament-associated protein 1-like 2	DNHLHFYQDR	1	Y436	[7] Phospho (Y);[7] Phospho (Y);[7] Phospho (Y)	6030.69	7878.47	6786.49	6109.24	-0.1	RDNHLHFYQDRNRSK	DNHLHFyQDR;DNHLHFyQDR;DNHLHFyQDR
AHCY	P23526	Adenosylhomocysteinase	FDNLYGCR	1	Y193	[5] Phospho (Y)	898.74	1949.15	7132.49	5396.63	2.23	KSKFDNLYGCRESLI	FDNLyGCR
AHCY	P23526	Adenosylhomocysteinase	SKFDNLYGCR	1	Y193	[7] Phospho (Y);[7] Phospho (Y);[7] Phospho (Y)	3660.62	4911.31	33901.2	29546.6	2.9	KSKFDNLYGCRESLI	SKFDNLyGCR;SKFDNLyGCR;SKFDNLyGCR
AHNAK	Q09666	Neuroblast differentiation-associated protein AHNAK	VKGEYDVTVPK	1	Y715	[5] Phospho (Y);[5] Phospho (Y)	2627.79	0.56	3336.51	58.57	3.53	GTKVKGEYDVTVPKL	VKGEyDVTVPK;VKGEyDVTVPK
ALAD	B7Z3I9	Delta-aminolevulinic acid dehydratase	FASCFYGPFR	1	Y188	[6] Phospho (Y)	246.98	185.95	1086.22	1104.56	2.35	AKFASCFYGPFRDAA	FASCFyGPFR
ALDOA	H3BQN4	Fructose-bisphosphate aldolase	PYQYPALTPEQK	1	Y3;Y5	[4] Phospho (Y);[2] Phospho (Y)	999.87	1289.99	1498.03	1000.61	0.11	-----MPYQYPALTP;---MPYQYPALTPEQ	PYQyPALTPEQK;PyQYPALTPEQK
ANXA2;ANXA2P2	A6NMY6;H0YMW4;P07355-2	Annexin (Fragment)	LSLEGDHSTPPSAYGSVK	1	S22;Y42;Y52	[14] Phospho (Y);[14] Phospho (Y);[14] Phospho (Y);[12] Phospho (ST)	626367	660853	595119	440594	-0.33	GDHSTPPSAYGSVKA;HSTPPSAYGSVKAYT	LSLEGDHSTPPSAyGSVK;LSLEGDHSTPPSAyGSVK;LSLEGDHSTPPSAyGSVK;LSLEGDHSTPPsAYGSVK
ANXA2P2	A6NMY6	Putative annexin A2-like protein	AYTNFDAERDALNIETAIK	1	Y30	[2] Phospho (Y)	1714.45	2332.9	246.92	866.74	-2.11	AYGSVKAYTNFDAER	AyTNFDAERDALNIETAIK
ANXA2P2	A6NMY6	Putative annexin A2-like protein	SYSPYDMLESIR	1	Y238	[5] Phospho (Y)	6386.66	5163.45	1681.47	1660.06	-1.78	RYKSYSPYDMLESIR	SYSPyDMLESIR
ANXA2P2	A6NMY6	Putative annexin A2-like protein	AYTNFDAER	1	Y30	[2] Phospho (Y)	6569.63	11018.6	3898.75	4818.21	-0.97	AYGSVKAYTNFDAER	AyTNFDAER
ANXA5	D6RBL5	Annexin	LYDAYELK	1	Y34	[5] Phospho (Y)	3706.33	90.89	6057.9	3980.59	3.08	PSRLYDAYELKHALK	LYDAyELK
ARAF	P10398	Serine/threonine-protein kinase A-Raf	GYLSPDLSKISSNCPK	2	Y526|S528	[2] Phospho (Y)|[4] Phospho (ST)	0.61	0.54	2430.06	1.46	6.7	IFMVGRGYLSPDLSK;MVGRGYLSPDLSKIS	GyLsPDLSKISSNCPK
ARHGAP12	Q8IWW6-2	Isoform 2 of Rho GTPase-activating protein 12	ATTPPNQGRPDSPVYANLQELK	1	Y243	[15] Phospho (Y)	1581.77	1244.06	175.72	834.04	-1.87	GRPDSPVYANLQELK	ATTPPNQGRPDSPVyANLQELK
ARHGAP12	Q8IWW6-2	Isoform 2 of Rho GTPase-activating protein 12	ATTPPNQGRPDSPVYANLQELK	3	T231|S240|Y243	[3] Phospho (ST)|[12] Phospho (ST)|[15] Phospho (Y)	53516.1	53932.4	11033.2	29971.6	-1.56	GRPDSPVYANLQELK;PNQGRPDSPVYANLQ;TEQIRATTPPNQGRP	ATtPPNQGRPDsPVyANLQELK
ARHGAP12	Q8IWW6-2	Isoform 2 of Rho GTPase-activating protein 12	ATTPPNQGRPDSPVYANLQELK	2	T231|Y243	[3] Phospho (ST)|[15] Phospho (Y)	40462.6	32349.8	26089.7	34994.5	-0.26	GRPDSPVYANLQELK;TEQIRATTPPNQGRP	ATtPPNQGRPDSPVyANLQELK
ARHGAP35	Q9NRY4	Rho GTPase-activating protein 35	NEEENIYSVPHDSTQGK	1	Y1105	[7] Phospho (Y);[7] Phospho (Y);[7] Phospho (Y);[7] Phospho (Y)	114544	153397	445650	389767	1.65	RNEEENIYSVPHDST	NEEENIySVPHDSTQGK;NEEENIySVPHDSTQGK;NEEENIySVPHDSTQGK;NEEENIySVPHDSTQGK
ARHGAP42	A6NI28	Rho GTPase-activating protein 42	KLWLEAMDGKEPIYTLPAIISK	1	T377;Y376	[15] Phospho (ST);[7] Oxidation (M)|[14] Phospho (Y)	7711.45	5697.59	6521.57	9912.04	0.28	DGKEPIYTLPAIISK;MDGKEPIYTLPAIIS	KLWLEAMDGKEPIYtLPAIISK;KLWLEAMDGKEPIyTLPAIISK
ARHGAP42	A6NI28	Rho GTPase-activating protein 42	EPIYTLPAIISK	1	Y376	[4] Phospho (Y)	3783.7	2920.44	3240.85	5697.41	0.37	MDGKEPIYTLPAIIS	EPIyTLPAIISK
ARHGAP42	A6NI28	Rho GTPase-activating protein 42	LRLDTASSNGYQRPGSVVAAK	1	Y792	[11] Phospho (Y);[11] Phospho (Y)	1578.24	0.54	6532.3	18.69	3.58	DTASSNGYQRPGSVV	LRLDTASSNGyQRPGSVVAAK;LRLDTASSNGyQRPGSVVAAK
ARHGAP42	A6NI28	Rho GTPase-activating protein 42	LDTASSNGYQRPGSVVAAK	1	Y792	[9] Phospho (Y);[9] Phospho (Y)	300.84	12.51	35449	31249.5	9.08	DTASSNGYQRPGSVV	LDTASSNGyQRPGSVVAAK;LDTASSNGyQRPGSVVAAK
ARHGEF5	Q12774	Rho guanine nucleotide exchange factor 5	SGRDYSTVSASPTALSTLK	3	Y656|S662|T664	[5] Phospho (Y)|[11] Phospho (ST)|[13] Phospho (ST)	208.13	8952.6	313.4	57.96	-3.34	DRRSGRDYSTVSASP;DYSTVSASPTALSTL;STVSASPTALSTLKQ	SGRDySTVSAsPtALSTLK
ASS1	P00966	Argininosuccinate synthase	YLLGTSLARPCIAR	1	Y87	[1] Phospho (Y)	1628.24	1300.62	6749.53	7378.97	2.28	SALYEDRYLLGTSLA	yLLGTSLARPCIAR
ATIC	F5GWY2	Phosphoribosylaminoimidazolecarboxamide formyltransferase	YGMNPHQTPAQLYTLQPK	1	Y149	[1] Phospho (Y);[1] Phospho (Y)|[3] Oxidation (M)	3753.56	2983.38	649.6	962.92	-2.08	VSQMPLRYGMNPHQT	yGMNPHQTPAQLYTLQPK;yGMNPHQTPAQLYTLQPK
ATP1A1	F5H3A1	Sodium/potassium-transporting ATPase subunit alpha-1	GIVVYTGDR	1	Y260	[5] Phospho (Y)	153.97	5030.59	1035.72	150.26	-1.16	TARGIVVYTGDRTVM	GIVVyTGDR
ATP5A1	A8K092	ATP synthase subunit alpha	GYLDKLEPSK	1	Y445	[2] Phospho (Y)	0.64	11.11	845.51	201.59	7.28	IYAGVRGYLDKLEPS	GyLDKLEPSK
AXL	P30530-2	Isoform Short of Tyrosine-protein kinase receptor UFO	YVLCPSTTPSPAQPADR	1	Y857	[1] Phospho (Y)	16275.1	26846.4	5078.47	7852.79	-1.73	EVHPAGRYVLCPSTT	yVLCPSTTPSPAQPADR
AXL	P30530-2	Isoform Short of Tyrosine-protein kinase receptor UFO	IYNGDYYR	1	Y693	[6] Phospho (Y)	1507.49	2364.33	681.17	775.33	-1.38	KKIYNGDYYRQGRIA	IYNGDyYR
BCAR1	F5GXA2	Breast cancer anti-estrogen resistance protein 1	AQQGLYQVPGPSPQFQSPPAK	1	Y126	[6] Phospho (Y)	9027.13	6502.52	4734.48	6090.2	-0.51	SKAQQGLYQVPGPSP	AQQGLyQVPGPSPQFQSPPAK
BCAR1	F5GXA2;H3BN62	Breast cancer anti-estrogen resistance protein 1 (Fragment)	HLLAPGPQDIYDVPPVR	1	Y116;Y247	[11] Phospho (Y);[11] Phospho (Y)	49733.4	31844.9	75653.5	94128.9	1.08	APGPQDIYDVPPVRG	HLLAPGPQDIyDVPPVR;HLLAPGPQDIyDVPPVR
BCAR1	H3BN62	Breast cancer anti-estrogen resistance protein 1 (Fragment)	RPGPGTLYDVPR	1	T213;Y215	[6] Phospho (ST);[8] Phospho (Y);[6] Phospho (ST);[6] Phospho (ST);[8] Phospho (Y);[8] Phospho (Y)	13981	17640.8	46656.4	40505.1	1.47	LRRPGPGTLYDVPRE;RPGPGTLYDVPRERV	RPGPGtLYDVPR;RPGPGTLyDVPR;RPGPGtLYDVPR;RPGPGtLYDVPR;RPGPGTLyDVPR;RPGPGTLyDVPR
BCR	P11274-2	Isoform 2 of Breakpoint cluster region protein	GHGQPGADAEKPFYVNVEFHHER	1	Y177	[14] Phospho (Y)	11413.9	7679.33	51.08	160.79	-6.69	ADAEKPFYVNVEFHH	GHGQPGADAEKPFyVNVEFHHER
BDH1	H7C2W1	D-beta-hydroxybutyrate dehydrogenase, mitochondrial (Fragment)	SPYCITK	1	Y102	[3] Phospho (Y)	131.41	158.68	17.22	2030.14	0.37	ANPARSPYCITKFGV	SPyCITK
BHMT	Q93088	Betaine--homocysteine S-methyltransferase 1	EAYNLGVR	1	Y289	[3] Phospho (Y)	361.91	630.31	1848.08	2976.33	2.3	QKYAREAYNLGVRYI	EAyNLGVR
BHMT	Q93088	Betaine--homocysteine S-methyltransferase 1	VATRWDIQKYAR	1	Y284	[10] Phospho (Y)	0.61	1.53	1153.64	1.46	5.41	TRWDIQKYAREAYNL	VATRWDIQKyAR
C11orf52	Q96A22	Uncharacterized protein C11orf52	HVHLENATEYATLR	1	Y103	[10] Phospho (Y);[10] Phospho (Y)	17017.4	407.43	5783.83	9871.53	1.52	HLENATEYATLRFPQ	HVHLENATEyATLR;HVHLENATEyATLR
C19orf15	O75294	Cation channel sperm-associated protein subunit gamma	LCPVYFHSNGSEYIMALTTGK	3	S367|Y372|T377	[8] Phospho (ST)|[13] Phospho (Y)|[18] Phospho (ST)	9964.76	3899.9	3029.73	3437.06	-0.95	FHSNGSEYIMALTTG;LCPVYFHSNGSEYIM;SEYIMALTTGKHEGY	LCPVYFHsNGSEyIMALtTGK
CA2	P00918	Carbonic anhydrase 2	YAAELHLVHWNTK	1	Y114	[1] Phospho (Y);[1] Phospho (Y)	2537.48	1708.68	3051.4	4214.06	0.78	HTVDKKKYAAELHLV	yAAELHLVHWNTK;yAAELHLVHWNTK
CALM2	H0Y7A7	Calmodulin (Fragment)	VFDKDGNGYISAAELR	1	Y138	[9] Phospho (Y);[9] Phospho (Y);[9] Phospho (Y);[9] Phospho (Y)	24673.5	15788.4	35922.1	49724.6	1.1	FDKDGNGYISAAELR	VFDKDGNGyISAAELR;VFDKDGNGyISAAELR;VFDKDGNGyISAAELR;VFDKDGNGyISAAELR
CARKD	Q8IW45-2	Isoform 2 of ATP-dependent (S)-NAD(P)H-hydrate dehydratase	IGVVGGCQEYTGAPYFAAISALK	1	Y85	[10] Phospho (Y)	23534.9	21634	7076.81	6567.92	-1.73	VVGGCQEYTGAPYFA	IGVVGGCQEyTGAPYFAAISALK
CASKIN2	Q8WXE0-2	Isoform 2 of Caskin-2	NTYNQTALDIVNQFTTSQASR	1	T170;Y171	[2] Phospho (ST);[3] Phospho (Y)	46002.1	37854.8	34552	27962.7	-0.42	DVNIRNTYNQTALDI;VDVNIRNTYNQTALD	NtYNQTALDIVNQFTTSQASR;NTyNQTALDIVNQFTTSQASR
CD2AP	Q9Y5K6	CD2-associated protein	ISTYGLPAGGIQPHPQTK	1	Y88	[4] Phospho (Y)	1231.98	1698.39	460.53	588.71	-1.47	LVQRISTYGLPAGGI	ISTyGLPAGGIQPHPQTK
CD46	P15529-2	Isoform B of Membrane cofactor protein	ADGGAEYATYQTK	1	Y384	[7] Phospho (Y)	7640.05	17345.8	3820.01	6878.67	-1.17	KADGGAEYATYQTKS	ADGGAEyATYQTK
CDCP1	Q9H5V8	CUB domain-containing protein 1	LATEEPPPRSPPESESEPYTFSHPNNGDVSSK	2	S797|Y806	[10] Phospho (ST)|[19] Phospho (Y)	14179.7	17861.5	7168.94	11454.4	-0.81	PESESEPYTFSHPNN;TEEPPPRSPPESESE	LATEEPPPRsPPESESEPyTFSHPNNGDVSSK
CDCP1	Q9H5V8	CUB domain-containing protein 1	SPPESESEPYTFSHPNNGDVSSK	1	Y806	[10] Phospho (Y)	60618.8	66717.6	39869.4	37773	-0.71	PESESEPYTFSHPNN	SPPESESEPyTFSHPNNGDVSSK
CDCP1	Q9H5V8	CUB domain-containing protein 1	LATEEPPPRSPPESESEPYTFSHPNNGDVSSK	1	Y806	[19] Phospho (Y)	4213.03	0.54	49.3	293.07	1.33	PESESEPYTFSHPNN	LATEEPPPRSPPESESEPyTFSHPNNGDVSSK
CDH1	Q9UII8	Cadherin 1, type 1, E-cadherin (Epithelial), isoform CRA_c	YLPRPANPDEIGNFIDENLK	1	Y736	[1] Phospho (Y)	1556.1	909.78	430.43	295.61	-1.74	TLMSVPRYLPRPANP	yLPRPANPDEIGNFIDENLK
CDK1	E5RIU6	Cyclin-dependent kinase 1 (Fragment)	IGEGTYGVVYKGR	1	Y15	[6] Phospho (Y)	1160.14	987.63	2694.88	1618.88	0.96	EKIGEGTYGVVYKGR	IGEGTyGVVYKGR
CDK1;CDK3	E5RIU6;Q00526	Cyclin-dependent kinase 1 (Fragment)	IGEGTYGVVYK	1	Y15;Y19	[10] Phospho (Y);[6] Phospho (Y);[6] Phospho (Y);[6] Phospho (Y);[6] Phospho (Y);[6] Phospho (Y)	3879810	5552598	4481058	3357206	-0.26	EGTYGVVYKAKNRET;EKIGEGTYGVVYKAK;EKIGEGTYGVVYKGR	IGEGTYGVVyK;IGEGTyGVVYK;IGEGTyGVVYK;IGEGTyGVVYK;IGEGTyGVVYK;IGEGTyGVVYK
CDK11B	P21127-9	Isoform SV10 of Cyclin-dependent kinase 11B	QELPKYLPALQGCRSVEEFQCLNR	1	Y378	[N-term] Gln->pyro-Glu (N-term Q)|[6] Phospho (Y)	1112.62	1358.59	4964.46	6458.76	2.2	LKQELPKYLPALQGC	QELPKyLPALQGCRSVEEFQCLNR
CDK3	Q00526	Cyclin-dependent kinase 3	IGEGTYGVVYK	2	T14|Y15	[5] Phospho (ST)|[6] Phospho (Y)	77370.1	104870	489875	499332	2.46	EKIGEGTYGVVYKAK;VEKIGEGTYGVVYKA	IGEGtyGVVYK
CDK5	Q00535-2	Isoform 2 of Cyclin-dependent kinase 5	IGEGTYGTVFK	1	Y15	[6] Phospho (Y)	3731.43	7204.24	442.29	250.28	-3.96	EKIGEGTYGTVFKAK	IGEGTyGTVFK
CFL1	E9PP50	Cofilin-1 (Fragment)	HELQANCYEEVKDR	1	Y140	[8] Phospho (Y);[8] Phospho (Y);[8] Phospho (Y)	6705.84	11650.6	7668.17	13521.3	0.2	HELQANCYEEVKDRC	HELQANCyEEVKDR;HELQANCyEEVKDR;HELQANCyEEVKDR
CLDN2	P57739	Claudin-2	SNYYDAYQAQPLATR	1	Y195;Y198	[4] Phospho (Y);[7] Phospho (Y);[7] Phospho (Y);[4] Phospho (Y)	811.92	1507.06	7455.05	5759.6	2.57	QRNRSNYYDAYQAQP;RSNYYDAYQAQPLAT	SNYyDAYQAQPLATR;SNYYDAyQAQPLATR;SNYYDAyQAQPLATR;SNYyDAYQAQPLATR
CLTC	Q00610-2	Isoform 2 of Clathrin heavy chain 1	YESLELCRPVLQQGR	1	Y430	[1] Phospho (Y)	1995.04	1724.28	1140.35	1292.33	-0.61	DQGQLNKYESLELCR	yESLELCRPVLQQGR
CLTC	Q00610-2	Isoform 2 of Clathrin heavy chain 1	ALEHFTDLYDIKR	1	Y634	[9] Phospho (Y)	3336.28	2521.49	1969.67	4605.45	0.05	LEHFTDLYDIKRAVV	ALEHFTDLyDIKR
CLTC	Q00610-2	Isoform 2 of Clathrin heavy chain 1	AYEFAER	1	Y1096	[2] Phospho (Y)	644.34	1143.35	938.84	1849.9	0.62	IGNLDRAYEFAERCN	AyEFAER
CLTC	Q00610-2	Isoform 2 of Clathrin heavy chain 1	IYIDSNNNPER	1	Y883	[2] Phospho (Y)	211.61	476.93	1260.99	1016.86	1.83	HNALAKIYIDSNNNP	IyIDSNNNPER
COBL	O75128-2	Isoform 2 of Protein cordon-bleu	TSSQYVASAIAK	1	Y949	[5] Phospho (Y);[5] Phospho (Y)	1069.4	455	1912.81	1606.47	1.33	QRRTSSQYVASAIAK	TSSQyVASAIAK;TSSQyVASAIAK
COPA	P53621-2	Isoform 2 of Coatomer subunit alpha	GHYNNVSCAVFHPR	1	Y249	[3] Phospho (Y)	44.75	11.09	2141.66	1709.57	6.42	VDTCRGHYNNVSCAV	GHyNNVSCAVFHPR
CPNE3	O75131	Copine-3	LYGPTNFSPIINHVAR	1	Y392	[2] Phospho (Y)	4582.65	3594.42	3171.08	4931.35	-0.04	CLPQIKLYGPTNFSP	LyGPTNFSPIINHVAR
CPS1	P31327	Carbamoyl-phosphate synthase [ammonia], mitochondrial	VPAIYGVDTR	1	Y162	[5] Phospho (Y)	5123.55	113.4	24938.6	21413.5	4.92	EEKVPAIYGVDTRML	VPAIyGVDTR
CPS1	P31327	Carbamoyl-phosphate synthase [ammonia], mitochondrial	GVLKEYGVK	1	Y529	[6] Phospho (Y)	24.31	36.55	5455.75	206	5.15	KRGVLKEYGVKVLGT	GVLKEyGVK
CRK	P46108	Adapter molecule crk	YRPASASVSALIGGNQEGSHPQPLGGPEPGPYAQPSVNTPLPNLQNGPIYAR	2	S194|Y221	[5] Phospho (ST)|[32] Phospho (Y)	21840.6	14405.3	5574.28	7958.3	-1.41	GGPEPGPYAQPSVNT;VEKYRPASASVSALI	YRPAsASVSALIGGNQEGSHPQPLGGPEPGPyAQPSVNTPLPNLQNGPIYAR
CRKL	P46109	Crk-like protein	TLYDFPGNDAEDLPFK	1	Y132	[3] Phospho (Y)	7794.23	5146.89	8853.15	10173.7	0.58	LEYVRTLYDFPGNDA	TLyDFPGNDAEDLPFK
CRKL	P46109	Crk-like protein	TLYDFPGNDAEDLPFKK	1	Y132	[3] Phospho (Y)	4422.19	2925.67	5992	8339.2	0.97	LEYVRTLYDFPGNDA	TLyDFPGNDAEDLPFKK
CTNNA1	F8W845	Catenin alpha-1	EVKEYAQVFR	1	Y316	[5] Phospho (Y)	2535.67	3002.03	25.44	508.13	-4.6	NEKEVKEYAQVFREH	EVKEyAQVFR
CTNNA1	F8W845	Catenin alpha-1	NAGNEQDLGIQYK	1	Y74	[12] Phospho (Y);[12] Phospho (Y)	795	1297.67	2996.37	1531.04	1.08	EQDLGIQYKALKPEV	NAGNEQDLGIQyK;NAGNEQDLGIQyK
CTNNB1	B4DGU4	Catenin beta-1	NEGVATYAAAVLFR	1	Y647	[7] Phospho (Y)	2571.52	2317.13	1061.41	524.28	-1.71	RNEGVATYAAAVLFR	NEGVATyAAAVLFR
CTNNB1	B4DGU4	Catenin beta-1	LHYGLPVVVK	1	Y482	[3] Phospho (Y)	7317.6	5237.29	3488.67	3652.27	-0.79	QNAVRLHYGLPVVVK	LHyGLPVVVK
CTNND1	C9JZR2	Catenin delta-1	SLDNNYSTPNER	1	Y904	[6] Phospho (Y)	704.94	1227.9	6.91	555.24	-3.91	TKSLDNNYSTPNERG	SLDNNySTPNER
CTNND1	C9JZR2	Catenin delta-1	QDVYGPQPQVR	1	Y257	[4] Phospho (Y)	1978.95	2781.85	3315.35	4770.05	0.76	APSRQDVYGPQPQVR	QDVyGPQPQVR
CTNND1	C9JZR2	Catenin delta-1	HYEDGYPGGSDNYGSLSR	1	Y228	[13] Phospho (Y);[13] Phospho (Y)	8758.38	13796.5	22813.6	19686.5	0.95	YPGGSDNYGSLSRVT	HYEDGYPGGSDNyGSLSR;HYEDGYPGGSDNyGSLSR
CTTN	Q14247-2	Isoform 2 of Src substrate cortactin	LPSSPVYEDAASFK	1	Y384	[7] Phospho (Y)	4125.99	3038.86	901.51	1053.27	-1.86	RLPSSPVYEDAASFK	LPSSPVyEDAASFK
CXADR	D3YHP0	CAR4/6	TQYNQVPSEDFER	1	Y277	[3] Phospho (Y);[3] Phospho (Y)	778.92	1589.78	2272.08	2101.55	0.97	EGYSKTQYNQVPSED	TQyNQVPSEDFER;TQyNQVPSEDFER
CYB5A	F8WEU4	Cytochrome b5	YYTLEEIQK	1	Y11	[1] Phospho (Y)	736.92	4191.91	4281.05	4902.2	1.38	QSDEAVKYYTLEEIQ	yYTLEEIQK
DBI	P07108-2	Isoform 2 of Acyl-CoA-binding protein	TKPSDEEMLFIYGHYK	1	Y46	[12] Phospho (Y)	4700.6	3216.23	562.55	1334.36	-2.17	DEEMLFIYGHYKQAT	TKPSDEEMLFIyGHYK
DCBLD2	Q96PD2-2	Isoform 2 of Discoidin, CUB and LCCL domain-containing protein 2	AGKPGLPAPDELVYQVPQSTQEVSGAGR	1	Y764	[14] Phospho (Y)	13781.9	6918.27	1505.3	2597.29	-2.3	PAPDELVYQVPQSTQ	AGKPGLPAPDELVyQVPQSTQEVSGAGR
DCBLD2	Q96PD2-2	Isoform 2 of Discoidin, CUB and LCCL domain-containing protein 2	TEGTYDLPYWDR	1	Y565	[5] Phospho (Y)	0.61	1555.65	31.91	79.46	0.71	KKKTEGTYDLPYWDR	TEGTyDLPYWDR
DDR1	Q08345-5	Isoform 4 of Epithelial discoidin domain-containing receptor 1	QVYLSRPPACPQGLYELMLR	1	Y875	[3] Phospho (Y)	3799.78	3253.46	159.08	46.47	-5.35	RDQGRQVYLSRPPAC	QVyLSRPPACPQGLYELMLR
DDR1	Q08345-5	Epithelial discoidin domain-containing receptor 1	NLYAGDYYR	2	Y792|Y796	[3] Phospho (Y)|[7] Phospho (Y);[3] Phospho (Y)|[7] Phospho (Y)	37346	78957.2	5334.74	3930.7	-3.57	FGMSRNLYAGDYYRV;RNLYAGDYYRVQGRA	NLyAGDyYR;NLyAGDyYR
DDR1	Q08345-5	Isoform 4 of Epithelial discoidin domain-containing receptor 1	NLYAGDYYR	1	Y803	[8] Phospho (Y)	9013.36	16643	5000.28	3641.02	-1.52	NLYAGDYYRVQGRAV	NLYAGDYyR
DDR1	Q08345-5	Isoform 4 of Epithelial discoidin domain-containing receptor 1	LLLATYARPPR	1	Y520	[6] Phospho (Y);[6] Phospho (Y);[6] Phospho (Y)	82172.4	63457.6	30981.5	29081.2	-1.27	YRLLLATYARPPRGP	LLLATyARPPR;LLLATyARPPR;LLLATyARPPR
DDR1	Q08345-5	Isoform 4 of Epithelial discoidin domain-containing receptor 1	EPPPYQEPRPR	1	Y484	[5] Phospho (Y)	5068.61	7553.81	4106.86	5656.57	-0.36	GPREPPPYQEPRPRG	EPPPyQEPRPR
DDX17	Q92841	Probable ATP-dependent RNA helicase DDX17	STCIYGGAPK	1	Y279	[5] Phospho (Y)	1609.79	2665.45	665.1	2286.78	-0.75	RLKSTCIYGGAPKGP	STCIyGGAPK
DDX3Y	B4DXX7	ATP-dependent RNA helicase DDX3Y	KQYPISLVLAPTR	1	Y261	[3] Phospho (Y)	3733.29	1794.71	1666.87	1999.23	-0.5	RYGRRKQYPISLVLA	KQyPISLVLAPTR
DDX3Y	B4DXX7	ATP-dependent RNA helicase DDX3Y	RKQYPISLVLAPTR	1	Y261	[4] Phospho (Y);[4] Phospho (Y)	4223.78	2909.86	2651.21	2649.46	-0.4	RYGRRKQYPISLVLA	RKQyPISLVLAPTR;RKQyPISLVLAPTR
DLG1	E7EWL7	Disks large homolog 1	DYHFVTSR	1	Y656	[2] Phospho (Y)	2903.19	3968.04	3113.09	6656.51	0.42	YEVDGRDYHFVTSRE	DyHFVTSR
DLG1	E7EWL7	Disks large homolog 1	DYEVDGRDYHFVTSR	1	Y656	[9] Phospho (Y)	30.87	163.95	960.89	840.08	3.66	YEVDGRDYHFVTSRE	DYEVDGRDyHFVTSR
DLG1	E7EWL7	Disks large homolog 1	NTSDFVYLK	1	Y283	[7] Phospho (Y)	35.86	69.46	1630.14	1445.12	4.94	KNTSDFVYLKVAKPT	NTSDFVyLK
DLG3	Q92796-3	Isoform 3 of Disks large homolog 3	DNEVDGQDYHFVVSR	1	Y222	[9] Phospho (Y)	10.67	299.24	17.59	22.91	-1.49	NEVDGQDYHFVVSRE	DNEVDGQDyHFVVSR
DLG3	Q92796-3	Isoform 3 of Disks large homolog 3	RDNEVDGQDYHFVVSR	1	Y222	[10] Phospho (Y);[10] Phospho (Y);[10] Phospho (Y)	4656.17	557.21	3280.8	3192.45	1.01	NEVDGQDYHFVVSRE	RDNEVDGQDyHFVVSR;RDNEVDGQDyHFVVSR;RDNEVDGQDyHFVVSR
DOCK4	Q8N1I0-3	Isoform 3 of Dedicator of cytokinesis protein 4	HYQQLLDSFNTK	1	Y931	[2] Phospho (Y)	645.39	1169.83	11.59	1.46	-7.72	RQMTDRHYQQLLDSF	HyQQLLDSFNTK
DOCK4	Q8N1I0-3	Isoform 3 of Dedicator of cytokinesis protein 4	VLKWYVDR	1	Y685	[5] Phospho (Y)	133.34	29.95	60.05	53.74	-0.15	LIKVLKWYVDRITEA	VLKWyVDR
DSC3	Q14574-2	Isoform 3B of Desmocollin-3	YTYSEWHSFTQPR	1	T817;Y818	[3] Phospho (Y);[2] Phospho (ST)	12840.2	29.34	4830.91	4205.7	2.88	EVDNCRYTYSEWHSF;VDNCRYTYSEWHSFT	YTySEWHSFTQPR;YtYSEWHSFTQPR
DSP	P15924	Desmoplakin	GGGGYTCQSGSGWDEFTK	1	Y172	[5] Phospho (Y)	2310.62	1176.33	40.01	370.05	-3.76	SSKGGGGYTCQSGSG	GGGGyTCQSGSGWDEFTK
DSP	P15924	Desmoplakin	RGVITDQNSDGYCQTGTMSR	1	Y56	[12] Phospho (Y);[12] Phospho (Y)	529.63	1779.98	1932.55	13.33	-2.6	TDQNSDGYCQTGTMS	RGVITDQNSDGyCQTGTMSR;RGVITDQNSDGyCQTGTMSR
DSP	P15924	Desmoplakin	YGDGIQLTR	1	Y95	[1] Phospho (Y)	12437.6	14955.4	8450.9	7731.91	-0.75	IVQPELKYGDGIQLT	yGDGIQLTR
DSP	P15924	Desmoplakin	GVITDQNSDGYCQTGTMSR	1	S53;Y56	[8] Phospho (ST);[11] Phospho (Y);[11] Phospho (Y)|[17] Oxidation (M);[11] Phospho (Y)	2914.94	17309.3	5455.14	5048.68	-0.44	GVITDQNSDGYCQTG;TDQNSDGYCQTGTMS	GVITDQNsDGYCQTGTMSR;GVITDQNSDGyCQTGTMSR;GVITDQNSDGyCQTGTMSR;GVITDQNSDGyCQTGTMSR
DYRK1A	Q13627-2	Isoform 1 of Dual specificity tyrosine-phosphorylation-regulated kinase 1A	IYQYIQSR	1	Y312	[4] Phospho (Y)	455180	843455	488198	481479	-0.35	LGQRIYQYIQSRFYR	IYQyIQSR
DYRK1A	Q13627-2	Isoform 1 of Dual specificity tyrosine-phosphorylation-regulated kinase 1A	KVYNDGYDDDNYDYIVK	1	Y136	[12] Phospho (Y)	3.8	0.54	265.85	607.74	8.13	DGYDDDNYDYIVKNG	KVYNDGYDDDNyDYIVK
DYRK4	Q9NR20-2	Isoform 2 of Dual specificity tyrosine-phosphorylation-regulated kinase 4	VYTYIQSR	1	Y264	[4] Phospho (Y)	18394.4	25868.7	14476.5	21080.6	-0.32	EHQKVYTYIQSRFYR	VYTyIQSR
EEF1A1P5	Q5VTE0	Putative elongation factor 1-alpha-like 3	LPLQDVYK	1	Y254	[7] Phospho (Y)	1663.52	1567.71	2209.24	1741.32	0.28	RLPLQDVYKIGGIGT	LPLQDVyK
EEF1A1P5	Q5VTE0	Putative elongation factor 1-alpha-like 3	STTTGHLIYK	1	Y29	[9] Phospho (Y);[9] Phospho (Y)	7321.78	13637.1	11810.8	19238.1	0.59	TTTGHLIYKCGGIDK	STTTGHLIyK;STTTGHLIyK
EEF1A1P5;EEF1A2	Q05639;Q5VTE0	Elongation factor 1-alpha 2	EHALLAYTLGVK	1	T142;Y141	[7] Phospho (Y);[7] Phospho (Y);[N-term] Glu->pyro-Glu (N-term E)|[7] Phospho (Y);[8] Phospho (ST)	58681.4	36035.8	108199	129308	1.36	EHALLAYTLGVKQLI;REHALLAYTLGVKQL	EHALLAyTLGVK;EHALLAyTLGVK;EHALLAyTLGVK;EHALLAYtLGVK
EFNB2	P52799	Ephrin-B2	TADSVFCPHYEK	1	Y304	[10] Phospho (Y);[10] Phospho (Y);[10] Phospho (Y)	5283.9	6555.02	3639.11	2091.91	-1.09	DSVFCPHYEKVSGDY	TADSVFCPHyEK;TADSVFCPHyEK;TADSVFCPHyEK
EIF3EIP	B0QY89	Eukaryotic translation initiation factor 3 subunit L	VYEIQDIYENSWTK	1	Y132	[2] Phospho (Y)	474.73	139.33	105.09	141.74	-1.08	DVIDQKVYEIQDIYE	VyEIQDIYENSWTK
ELMO1	Q92556	Engulfment and cell motility protein 1	LQNLSYTEILK	2	S510|Y511	[5] Phospho (ST)|[6] Phospho (Y)	3.9	10.72	1642.25	128.15	6.15	KSKLQNLSYTEILKI;SKLQNLSYTEILKIR	LQNLsyTEILK
ELMO2	B4DRL5	Engulfment and cell motility protein 2	EVCDGWSLPNPEYYTLR	1	Y49	[14] Phospho (Y)	1645.66	1440.67	834.17	1080.24	-0.7	SLPNPEYYTLRYADG	EVCDGWSLPNPEYyTLR
ELMO2	Q7Z5G9	ELMO2 protein	EPSSYDFVYHYG	1	Y631	[11] Phospho (Y)	866.86	0.54	1187.67	1074.82	5.7	SYDFVYHYG------	EPSSYDFVYHyG
EMG1	Q92979	Ribosomal RNA small subunit methyltransferase NEP1	TYELLNCDK	1	Y61	[2] Phospho (Y)	2.93	424.08	51.87	22.83	-0.03	TVKVGKTYELLNCDK	TyELLNCDK
EPHA1	P21709	Ephrin type-A receptor 1	LLDDFDGTYETQGGK	1	Y781	[9] Phospho (Y)	1624.14	2132.46	4181.96	3818.35	1.1	LDDFDGTYETQGGKI	LLDDFDGTyETQGGK
EPHA2	P29317	Ephrin type-A receptor 2	SEQLKPLKTYVDPHTYEDPNQAVLK	2	T587|Y594	[9] Phospho (ST)|[16] Phospho (Y);[9] Phospho (ST)|[16] Phospho (Y)	58162.1	55619.6	11696.1	41496.5	-1.37	EQLKPLKTYVDPHTY;TYVDPHTYEDPNQAV	SEQLKPLKtYVDPHTyEDPNQAVLK;SEQLKPLKtYVDPHTyEDPNQAVLK
EPHA2	P29317	Ephrin type-A receptor 2	IAYSLLGLK	1	Y960	[3] Phospho (Y)	4162.49	2599.18	1351.32	1530.42	-1.19	GHQKRIAYSLLGLKD	IAySLLGLK
EPHA2	P29317	Ephrin type-A receptor 2	VIGAGEFGEVYK	1	Y628	[11] Phospho (Y)	2299.63	1500.88	687.93	1275.43	-0.99	AGEFGEVYKGMLKTS	VIGAGEFGEVyK
EPHA2	P29317	Ephrin type-A receptor 2	TYVDPHTYEDPNQAVLK	2	Y588|Y594	[2] Phospho (Y)|[8] Phospho (Y)	24958.3	42868.1	15932	21254.4	-0.83	QLKPLKTYVDPHTYE;TYVDPHTYEDPNQAV	TyVDPHTyEDPNQAVLK
EPHA2	P29317	Ephrin type-A receptor 2	QSPEDVYFSK	1	Y575	[7] Phospho (Y);[N-term] Gln->pyro-Glu (N-term Q)|[7] Phospho (Y);[N-term] Gln->pyro-Glu (N-term Q)|[7] Phospho (Y)	25573	32924.7	20772.5	17875.1	-0.59	RQSPEDVYFSKSEQL	QSPEDVyFSK;QSPEDVyFSK;QSPEDVyFSK
EPHA2	P29317	Ephrin type-A receptor 2	VLEDDPEATYTTSGGK	1	Y772	[10] Phospho (Y);[10] Phospho (Y)	33153.7	52899.6	32609.2	31115	-0.39	EDDPEATYTTSGGKI	VLEDDPEATyTTSGGK;VLEDDPEATyTTSGGK
EPHA2	P29317	Ephrin type-A receptor 2	SEQLKPLKTYVDPHTYEDPNQAVLK	1	T587;Y588	[10] Phospho (Y);[9] Phospho (ST)	88983.8	61878.8	66388.3	88908.5	0.05	EQLKPLKTYVDPHTY;QLKPLKTYVDPHTYE	SEQLKPLKTyVDPHTYEDPNQAVLK;SEQLKPLKtYVDPHTYEDPNQAVLK
EPHA2	P29317	Ephrin type-A receptor 2	TYVDPHTYEDPNQAVLK	1	T587;T593;Y594	[7] Phospho (ST);[8] Phospho (Y);[1] Phospho (ST);[7] Phospho (ST)	19005.9	61115.1	44070.2	37466.7	0.25	EQLKPLKTYVDPHTY;KTYVDPHTYEDPNQA;TYVDPHTYEDPNQAV	TYVDPHtYEDPNQAVLK;TYVDPHTyEDPNQAVLK;tYVDPHTYEDPNQAVLK;TYVDPHtYEDPNQAVLK
EPHA2	P29317	Ephrin type-A receptor 2	QSPEDVYFSKSEQLKPLK	1	Y575	[N-term] Gln->pyro-Glu (N-term Q)|[7] Phospho (Y)	2405.2	2038.47	2026.62	3510.97	0.27	RQSPEDVYFSKSEQL	QSPEDVyFSKSEQLKPLK
EPHA3	C9JXA2	Ephrin type-A receptor 3	VLEDDPEAAYTTR	1	T781;Y779	[12] Phospho (ST);[10] Phospho (Y)	2156.9	10.99	2431.51	1880.68	3.8	DPEAAYTTRGGKIPI;EDDPEAAYTTRGGKI	VLEDDPEAAYTtR;VLEDDPEAAyTTR
EPHB2	P29323	Ephrin type-B receptor 2	IYIDPFTYEDPNEAVR	1	Y602	[8] Phospho (Y);[8] Phospho (Y)	3836.03	3466.03	226.45	284.88	-3.84	IYIDPFTYEDPNEAV	IYIDPFTyEDPNEAVR;IYIDPFTyEDPNEAVR
EPHB2	P29323	Ephrin type-B receptor 2	FLEDDTSDPTYTSALGGK	1	Y780	[11] Phospho (Y);[11] Phospho (Y)	2358.13	1572.41	397.39	377.5	-2.31	DDTSDPTYTSALGGK	FLEDDTSDPTyTSALGGK;FLEDDTSDPTyTSALGGK
EPHB4	Q96L35	EPH receptor B4, isoform CRA_b	VYIDPFTYEDPNEAVR	1	Y590	[2] Phospho (Y)	1522.72	720.98	573.97	592.19	-0.85	IGHGTKVYIDPFTYE	VyIDPFTYEDPNEAVR
EPS8	Q12929	Epidermal growth factor receptor kinase substrate 8	VYSQITVQK	1	Y774	[2] Phospho (Y)	1957.81	2573	1945.89	2349.97	-0.07	CPEGARVYSQITVQK	VySQITVQK
ERBB2IP	Q96RT1	Protein LAP2	RAQIPEGDYLSYR	1	Y1104	[9] Phospho (Y)	690.45	1281.27	60.63	99.45	-3.6	AQIPEGDYLSYREFH	RAQIPEGDyLSYR
ERBB2IP	Q96RT1-3	Isoform 3 of Protein LAP2	AQIPEGDYLSYR	1	Y1104	[8] Phospho (Y)	4365.91	6714.04	2284.82	2322.77	-1.23	AQIPEGDYLSYREFH	AQIPEGDyLSYR
ERRFI1	Q9UJM3	ERBB receptor feedback inhibitor 1	VSSTHYYLLPERPPYLDKYEK	1	Y394	[6] Phospho (Y)	9913.83	5450.81	6684.6	10780.5	0.21	KKVSSTHYYLLPERP	VSSTHyYLLPERPPYLDKYEK
ERRFI1	Q9UJM3	ERBB receptor feedback inhibitor 1	VSSTHYYLLPERPPYLDK	1	Y394	[6] Phospho (Y)	15302.1	8407.22	13762.1	16198.1	0.4	KKVSSTHYYLLPERP	VSSTHyYLLPERPPYLDK
ESYT1	Q9BSJ8-2	Isoform 2 of Extended synaptotagmin-1	HLSPYATLTVGDSSHK	1	S830;T834;Y832	[7] Phospho (ST);[3] Phospho (ST);[7] Phospho (ST);[5] Phospho (Y)	30087.5	48210.3	37372.6	28970.3	-0.21	GTKHLSPYATLTVGD;KHLSPYATLTVGDSS;RKGTKHLSPYATLTV	HLSPYAtLTVGDSSHK;HLsPYATLTVGDSSHK;HLSPYAtLTVGDSSHK;HLSPyATLTVGDSSHK
F11R	B7Z5W1	Junctional adhesion molecule A	KVIYSQPSAR	1	Y284	[4] Phospho (Y)	1450.68	2449.17	558.55	1606.28	-0.99	TSSKKVIYSQPSARS	KVIySQPSAR
FAM20B	O75063	Glycosaminoglycan xylosylkinase	DHVVEGEPYAGYDR	1	Y138	[9] Phospho (Y);[9] Phospho (Y);[9] Phospho (Y);[9] Phospho (Y)	2205.66	4102.12	1971.82	1536.12	-0.79	HVVEGEPYAGYDRHN	DHVVEGEPyAGYDR;DHVVEGEPyAGYDR;DHVVEGEPyAGYDR;DHVVEGEPyAGYDR
FBP1	P09467	Fructose-1,6-bisphosphatase 1	TLVYGGIFLYPANK	1	Y259	[4] Phospho (Y)	5270.5	4376.98	12590.9	10247.2	1.24	DVHRTLVYGGIFLYP	TLVyGGIFLYPANK
FBP1	P09467	Fructose-1,6-bisphosphatase 1	TLVYGGIFLYPANKK	1	Y265	[10] Phospho (Y);[10] Phospho (Y)	11540.2	8304.93	37087.6	49137.4	2.12	VYGGIFLYPANKKSP	TLVYGGIFLyPANKK;TLVYGGIFLyPANKK
FER	P16591	Tyrosine-protein kinase Fer	QEDGGVYSSSGLK	1	Y714	[7] Phospho (Y)	89.37	340.92	732.29	399.69	1.63	RQEDGGVYSSSGLKQ	QEDGGVySSSGLK
FLNB	O75369-2	Isoform 2 of Filamin-B	DLDIIDNYDYSHTVK	1	S905;Y904	[11] Phospho (ST);[10] Phospho (Y)	6299.32	4474.37	5732.64	7293.53	0.28	DIIDNYDYSHTVKYT;IIDNYDYSHTVKYTP	DLDIIDNYDYsHTVK;DLDIIDNYDySHTVK
FLT4	E9PD35	Vascular endothelial growth factor receptor 3	DIYKDPDYVR	2	Y1063|Y1068	[3] Phospho (Y)|[8] Phospho (Y)	161.62	171.11	248.75	172.75	0.32	DIYKDPDYVRKGSAR;FGLARDIYKDPDYVR	DIyKDPDyVR
FLT4	E9PD35	Vascular endothelial growth factor receptor 3	DIYKDPDYVR	1	Y1063	[3] Phospho (Y)	0.61	0.54	320.77	1.46	5.24	FGLARDIYKDPDYVR	DIyKDPDYVR
FRK	P42685	Tyrosine-protein kinase FRK	LEDYFETDSSYSDANNFIR	1	Y497	[11] Phospho (Y)	3420.05	5738.21	61.41	114.83	-5.72	YFETDSSYSDANNFI	LEDYFETDSSySDANNFIR
FRK	P42685	Tyrosine-protein kinase FRK	WKLEDYFETDSSYSDANNFIR	1	Y497	[13] Phospho (Y)	4028.98	4506.09	427.14	394.05	-3.38	YFETDSSYSDANNFI	WKLEDYFETDSSySDANNFIR
FRK	P42685	Tyrosine-protein kinase FRK	HGHYFVALFDYQAR	1	Y46	[4] Phospho (Y);[4] Phospho (Y);[4] Phospho (Y);[4] Phospho (Y);[4] Phospho (Y)	14243	18229	1823.95	3200.38	-2.74	QSQRHGHYFVALFDY	HGHyFVALFDYQAR;HGHyFVALFDYQAR;HGHyFVALFDYQAR;HGHyFVALFDYQAR;HGHyFVALFDYQAR
FYN	P06241	Tyrosine-protein kinase Fyn	KDPEERPTFEYLQSFLEDYFTATEPQYQPGENL	1	Y531	[27] Phospho (Y)	23944.7	22043.7	3454.63	6718.55	-2.25	FTATEPQYQPGENL-	KDPEERPTFEYLQSFLEDYFTATEPQyQPGENL
FYN	P06241	Tyrosine-protein kinase Fyn	WTAPEAALYGR	1	Y440	[9] Phospho (Y);[9] Phospho (Y)	3217.87	2533.25	3109.11	3509.84	0.21	TAPEAALYGRFTIKS	WTAPEAALyGR;WTAPEAALyGR
FYN	P06241	Tyrosine-protein kinase Fyn	GAYSLSIR	1	Y185	[3] Phospho (Y)	6007.47	7256.72	15275.4	10849.3	0.96	SETTKGAYSLSIRDW	GAySLSIR
FYN	P06241	Tyrosine-protein kinase Fyn	KLDNGGYYITTR	1	Y213;Y214	[7] Phospho (Y);[7] Phospho (Y);[7] Phospho (Y);[8] Phospho (Y);[7] Phospho (Y);[7] Phospho (Y)	4304.21	5361.55	17344	12862.6	1.64	KLDNGGYYITTRAQF;RKLDNGGYYITTRAQ	KLDNGGyYITTR;KLDNGGyYITTR;KLDNGGyYITTR;KLDNGGYyITTR;KLDNGGyYITTR;KLDNGGyYITTR
FYN	P06241	Tyrosine-protein kinase Fyn	LDNGGYYITTR	1	Y213	[6] Phospho (Y)	0.61	1062.45	2401.27	1829.08	6.37	RKLDNGGYYITTRAQ	LDNGGyYITTR
G6PD	P11413-2	Isoform Long of Glucose-6-phosphate 1-dehydrogenase	VQPNEAVYTK	1	Y447	[8] Phospho (Y)	2596.82	3987.53	3283.72	5610.84	0.42	VQPNEAVYTKMMTKK	VQPNEAVyTK
G6PD	P11413-2	Isoform Long of Glucose-6-phosphate 1-dehydrogenase	VGFQYEGTYK	1	Y549	[5] Phospho (Y)	7.88	2002.8	3637.17	2628.28	4.62	MKRVGFQYEGTYKWV	VGFQyEGTYK
GAB1	Q13480-2	Isoform 2 of GRB2-associated-binding protein 1	VDYVVVDQQK	1	Y689	[3] Phospho (Y)	730.45	1403.82	1832.24	1736.71	0.82	VADERVDYVVVDQQK	VDyVVVDQQK
GAB1	Q13480-2	Isoform 2 of GRB2-associated-binding protein 1	DASSQDCYDIPR	1	Y406	[8] Phospho (Y)	300.14	0.54	1425.64	1045.97	6.58	DASSQDCYDIPRAFP	DASSQDCyDIPR
GAPDH	E7EUT4	Glyceraldehyde-3-phosphate dehydrogenase	LISWYDNEFGYSNR	1	Y278	[11] Phospho (Y)	1115.58	698.82	27.03	139.11	-3.85	WYDNEFGYSNRVVDL	LISWYDNEFGySNR
GLUL	P15104	Glutamine synthetase	KGYFEDR	1	Y336	[3] Phospho (Y)	311.63	285.31	3291.93	6372.27	3.94	VGQEKKGYFEDRRPS	KGyFEDR
GMDS	O60547	GDP-mannose 4,6 dehydratase	YYRPTEVDFLQGDCTK	1	T327;Y323;Y324	[1] Phospho (Y);[2] Phospho (Y);[5] Phospho (ST);[5] Phospho (ST)	14009.7	10782.6	5622.76	6506.5	-1.02	DLKYYRPTEVDFLQG;HVTVDLKYYRPTEVD;VTVDLKYYRPTEVDF	yYRPTEVDFLQGDCTK;YyRPTEVDFLQGDCTK;YYRPtEVDFLQGDCTK;YYRPtEVDFLQGDCTK
GNMT	Q14749	Glycine N-methyltransferase	VWQLYIGDTR	1	Y34	[5] Phospho (Y)	3875.96	2935.88	11115.8	12723.2	1.82	AARVWQLYIGDTRSR	VWQLyIGDTR
GNMT	Q14749	Glycine N-methyltransferase	NIYYKSDLTK	1	Y197	[4] Phospho (Y);[4] Phospho (Y)	1137.41	2222.22	24501.6	18348.4	3.74	PPGKNIYYKSDLTKD	NIYyKSDLTK;NIYyKSDLTK
GOT2	P00505	Aspartate aminotransferase, mitochondrial	NLDKEYLPIGGLAEFCK	1	Y96	[6] Phospho (Y);[6] Phospho (Y)	18654.5	12712.5	32867.7	34510.3	1.13	AKNLDKEYLPIGGLA	NLDKEyLPIGGLAEFCK;NLDKEyLPIGGLAEFCK
GPRC5A	Q8NFJ5	Retinoic acid-induced protein 3	AHAWPSPYKDYEVKK	1	Y350	[11] Phospho (Y);[11] Phospho (Y);[11] Phospho (Y)	2940.18	10867.3	638.33	456.9	-3.39	WPSPYKDYEVKKEGS	AHAWPSPYKDyEVKK;AHAWPSPYKDyEVKK;AHAWPSPYKDyEVKK
GPRC5A	Q8NFJ5	Retinoic acid-induced protein 3	AHAWPSPYKDYEVK	1	Y347	[8] Phospho (Y);[8] Phospho (Y)	4560.92	7897.04	5261.97	6894.03	0.01	AHAWPSPYKDYEVKK	AHAWPSPyKDYEVK;AHAWPSPyKDYEVK
GSK3A	P49840	Glycogen synthase kinase-3 alpha	GEPNVSYICSR	2	Y279|S282	[7] Phospho (Y)|[10] Phospho (ST)	1639.28	4671.64	20637.9	16694	2.75	PNVSYICSRYYRAPE;RGEPNVSYICSRYYR	GEPNVSyICsR
GSK3A;GSK3B	P49840;P49841	Glycogen synthase kinase-3 alpha	GEPNVSYICSR	1	Y216;Y279	[7] Phospho (Y);[7] Phospho (Y);[7] Phospho (Y);[7] Phospho (Y);[7] Phospho (Y)	3046252	4742452	6839187	5198301	0.65	RGEPNVSYICSRYYR	GEPNVSyICSR;GEPNVSyICSR;GEPNVSyICSR;GEPNVSyICSR;GEPNVSyICSR
HBA1	P69905	Hemoglobin subunit alpha	VGAHAGEYGAEALER	1	Y25	[8] Phospho (Y);[8] Phospho (Y);[8] Phospho (Y);[8] Phospho (Y)	20748.6	24141.5	52239.6	41672.6	1.06	VGAHAGEYGAEALER	VGAHAGEyGAEALER;VGAHAGEyGAEALER;VGAHAGEyGAEALER;VGAHAGEyGAEALER
HCK	A8K4G3	Tyrosine-protein kinase HCK	NRPEERPTFEYIQSVLDDFYTATESQYQQQP	1	S500;Y502	[27] Phospho (Y);[25] Phospho (ST)	112242	104604	38297.4	65004.3	-1.12	DFYTATESQYQQQP-;YTATESQYQQQP---	NRPEERPTFEYIQSVLDDFYTATESQyQQQP;NRPEERPTFEYIQSVLDDFYTATEsQYQQQP
HCK	A8K4G3	Tyrosine-protein kinase HCK	VIEDNEYTAR	1	Y391	[7] Phospho (Y);[7] Phospho (Y)	16479.8	29459.7	10435.9	25919.1	-0.42	RVIEDNEYTAREGAK	VIEDNEyTAR;VIEDNEyTAR
HCLS1	E7EVW7	Hematopoietic lineage cell-specific protein	GFGGQYGIQK	1	Y161	[6] Phospho (Y)	1004.67	1987.31	1256.03	1308.85	-0.14	AKGFGGQYGIQKDRV	GFGGQyGIQK
HCLS1	E7EVW7	Hematopoietic lineage cell-specific protein	GRCHGHFGLFPANYVK	1	Y444	[14] Phospho (Y)	4.45	55.06	25016.7	342.75	7.55	FGLFPANYVKLLE--	GRCHGHFGLFPANyVK
HGS	I3L1P5	Hepatocyte growth factor-regulated tyrosine kinase substrate (Fragment)	CSSKYSTIPKFGIEK	2	Y181|S182	[5] Phospho (Y)|[6] Phospho (ST)	832.94	239.46	219.74	249.42	-0.93	CGKCSSKYSTIPKFG;GKCSSKYSTIPKFGI	CSSKysTIPKFGIEK
HGS	I3L1P5	Hepatocyte growth factor-regulated tyrosine kinase substrate (Fragment)	VCEPCYEQLNR	1	Y200	[6] Phospho (Y)	5.86	603.7	550.99	426.94	3.03	VRVCEPCYEQLNRKA	VCEPCyEQLNR
HIPK2	Q9H2X6-3	Isoform 3 of Homeodomain-interacting protein kinase 2	AVCSTYLQSR	1	Y361	[6] Phospho (Y)	86057.7	147529	86244	139630	-0.04	SKAVCSTYLQSRYYR	AVCSTyLQSR
HIPK3	Q9H422-2	Isoform 2 of Homeodomain-interacting protein kinase 3	TVCSTYLQSR	1	Y359	[6] Phospho (Y)	16655.5	34421.2	38939.8	66388.6	1.09	SKTVCSTYLQSRYYR	TVCSTyLQSR
HIST2H2BF	B4DR52	Histone H2B	ESYSVYVYK	1	Y43	[8] Phospho (Y)	0.61	7.33	254.19	1.46	3.19	ESYSVYVYKVLKQVH	ESYSVYVyK
HNRNPA1	H0YH80	Heterogeneous nuclear ribonucleoprotein A1 (Fragment)	SSGPYGGGGQYFAKPR	1	Y160	[5] Phospho (Y)	3260.9	4020.07	2564.63	2657.36	-0.47	GGRSSGPYGGGGQYF	SSGPyGGGGQYFAKPR
HNRNPA2B1	P22626-2	Isoform A2 of Heterogeneous nuclear ribonucleoproteins A2/B1	NMGGPYGGGNYGPGGSGGSGGYGGR	1	Y335	[22] Phospho (Y)	180.93	832.79	406.53	330.84	-0.08	GSGGSGGYGGRSRY-	NMGGPYGGGNYGPGGSGGSGGyGGR
HNRNPA3	E7EWI9	Heterogeneous nuclear ribonucleoprotein A3	YGKIETIEVMEDRQSGK	2	Y127|S141	[1] Phospho (Y)|[10] Oxidation (M)|[15] Phospho (ST)	461739	77716.4	1084.82	2245.77	-6.92	EVMEDRQSGKKRGFA;LRDYFEKYGKIETIE	yGKIETIEVMEDRQsGK
HNRNPD	H0YA96	Heterogeneous nuclear ribonucleoprotein D0 (Fragment)	YHNVGLSK	1	Y148	[1] Phospho (Y)	268.93	356.38	529.97	414.05	0.6	KKIMEKKYHNVGLSK	yHNVGLSK
HNRNPK	Q5T6W5	Heterogeneous nuclear ribonucleoprotein K	IITITGTQDQIQNAQYLLQNSVK	1	Y414	[16] Phospho (Y)	2392.26	1139.66	13589.3	1568.83	1.48	DQIQNAQYLLQNSVK	IITITGTQDQIQNAQyLLQNSVK
HOGA1	Q86XE5-3	Isoform 2 of Probable 4-hydroxy-2-oxoglutarate aldolase, mitochondrial	KIMDWFGYYGGPCR	1	Y134	[8] Phospho (Y)	3019.22	6273.2	2692.62	3390.08	-0.53	KIMDWFGYYGGPCRA	KIMDWFGyYGGPCR
HSP90AB1	P08238	Heat shock protein HSP 90-beta	IRYESLTDPSKLDSGK	1	Y56	[3] Phospho (Y)	194.17	220.39	3569.75	2442.36	3.84	DALDKIRYESLTDPS	IRyESLTDPSKLDSGK
HSP90AB1	P08238	Heat shock protein HSP 90-beta	YESLTDPSKLDSGK	1	Y56	[1] Phospho (Y)	23.17	326.79	6380.93	1914.01	5.33	DALDKIRYESLTDPS	yESLTDPSKLDSGK
HSP90AB2P	Q58FF8	Putative heat shock protein HSP 90-beta 2	IRYESLTDPSK	1	Y56	[3] Phospho (Y);[3] Phospho (Y)	523.16	828.85	5.44	510.7	-3.64	DALDKIRYESLTDPS	IRyESLTDPSK;IRyESLTDPSK
HSP90AB2P	Q58FF8	Putative heat shock protein HSP 90-beta 2	YIDQEELNK	1	Y198	[1] Phospho (Y)	1231.4	2488.58	994.03	1214.78	-0.67	TKKIKEKYIDQEELN	yIDQEELNK
HSP90AB2P	Q58FF8	Putative heat shock protein HSP 90-beta 2	YESLTDPSK	1	Y56	[1] Phospho (Y)	2268.63	5336.96	1945.44	3217.1	-0.48	DALDKIRYESLTDPS	yESLTDPSK
HSP90AB2P	Q58FF8	Putative heat shock protein HSP 90-beta 2	SIYYITGESK	1	Y260	[3] Phospho (Y)	1984.8	38.02	4256.48	1867.69	3.36	KEIQKSIYYITGESK	SIyYITGESK
ICK	Q9UPZ9	Serine/threonine-protein kinase ICK	SKPPYTDYVSTR	1	Y159	[8] Phospho (Y);[8] Phospho (Y);[8] Phospho (Y);[8] Phospho (Y)	10383.8	13652.9	7080.9	6485.54	-0.81	SKPPYTDYVSTRWYR	SKPPYTDyVSTR;SKPPYTDyVSTR;SKPPYTDyVSTR;SKPPYTDyVSTR
ICT1	J3KS15	Peptidyl-tRNA hydrolase ICT1, mitochondrial (Fragment)	SIYSLDKLYPESQGSDTAWR	1	Y49	[9] Phospho (Y)	7655.92	6250.38	1640.27	1807.93	-2.01	IYSLDKLYPESQGSD	SIYSLDKLyPESQGSDTAWR
INPP5D	Q92835-2	Isoform 2 of Phosphatidylinositol 3,4,5-trisphosphate 5-phosphatase 1	LYDFVK	1	Y864	[2] Phospho (Y)	6495.24	9778.94	290.73	225.3	-4.96	GKTREKLYDFVKTER	LyDFVK
INPP5D	Q92835-2	Isoform 2 of Phosphatidylinositol 3,4,5-trisphosphate 5-phosphatase 1	EKLYDFVK	1	Y864	[N-term] Glu->pyro-Glu (N-term E)|[4] Phospho (Y);[N-term] Glu->pyro-Glu (N-term E)|[4] Phospho (Y);[N-term] Glu->pyro-Glu (N-term E)|[4] Phospho (Y);[N-term] Glu->pyro-Glu (N-term E)|[4] Phospho (Y)	780.33	961.2	455.29	816.79	-0.51	GKTREKLYDFVKTER	EKLyDFVK;EKLyDFVK;EKLyDFVK;EKLyDFVK
INPPL1	O15357	Phosphatidylinositol 3,4,5-trisphosphate 5-phosphatase 2	NSFNNPAYYVLEGVPHQLLPPEPPSPAR	1	Y986	[8] Phospho (Y)	727.95	0.54	65.08	1.46	-1.03	NSFNNPAYYVLEGVP	NSFNNPAyYVLEGVPHQLLPPEPPSPAR
IQCB1	Q15051	IQ calmodulin-binding motif-containing protein 1	QSLIEYKAAVTLQR	2	S413|Y417	[2] Phospho (ST)|[6] Phospho (Y)	1380.01	2190.02	11283	7469.76	2.4	NFHQQRQSLIEYKAA;QRQSLIEYKAAVTLQ	QsLIEyKAAVTLQR
IQGAP1	H0YLE8	Ras GTPase-activating-like protein IQGAP1	LQQTYAALNSK	1	Y938	[5] Phospho (Y)	1135.3	1809.66	839.73	1276.82	-0.47	LVKLQQTYAALNSKA	LQQTyAALNSK
IRS2	Q9Y4H2	Insulin receptor substrate 2	ASSPAESSPEDSGYMR	1	Y742	[14] Phospho (Y)	13.67	0.54	244.17	432.22	6.9	SSPEDSGYMRMWCGS	ASSPAESSPEDSGyMR
ITGB4	P16144	Integrin beta-4	MTTTSAAAYGTHLSPHVPHR	1	Y1469	[9] Phospho (Y)	132.69	1085.19	1	16.16	-6.56	TTTSAAAYGTHLSPH	MTTTSAAAyGTHLSPHVPHR
ITGB4	P16144	Integrin beta-4	DYSTLTSVSSHDSR	1	S1511;Y1510	[2] Phospho (Y);[2] Phospho (Y);[3] Phospho (ST);[3] Phospho (ST)	4360.13	8939.44	3861.28	3435.94	-0.78	STTLPRDYSTLTSVS;TTLPRDYSTLTSVSS	DySTLTSVSSHDSR;DySTLTSVSSHDSR;DYsTLTSVSSHDSR;DYsTLTSVSSHDSR
ITGB4	P16144	Integrin beta-4	VCAYGAQGEGPYSSLVSCR	1	Y1207	[12] Phospho (Y);[12] Phospho (Y)	13762.4	30.77	12689.2	14192	4.37	GAQGEGPYSSLVSCR	VCAYGAQGEGPySSLVSCR;VCAYGAQGEGPySSLVSCR
ITSN2	Q9NZM3-2	Isoform 2 of Intersectin-2	REEPEALYAAVNK	1	Y941	[8] Phospho (Y);[8] Phospho (Y);[8] Phospho (Y)	194.01	4991.04	1574.84	143.19	-1.05	REEPEALYAAVNKKP	REEPEALyAAVNK;REEPEALyAAVNK;REEPEALyAAVNK
ITSN2	Q9NZM3-2	Isoform 2 of Intersectin-2	LIYLVPEK	1	Y553	[3] Phospho (Y)	2743.07	2336.27	1323.65	1612.49	-0.79	EYQNKLIYLVPEKQL	LIyLVPEK
ITSN2	Q9NZM3-2	Isoform 2 of Intersectin-2	EEPEALYAAVNK	1	Y941	[7] Phospho (Y)	1737.15	241.86	1941.7	1303.74	1.3	REEPEALYAAVNKKP	EEPEALyAAVNK
JUP	P14923	Junction plakoglobin	LNYGIPAIVK	1	Y480	[3] Phospho (Y)	1918.26	1419.42	1593.64	2183.05	0.18	QNSVRLNYGIPAIVK	LNyGIPAIVK
KIAA1217	Q5T5P2-2	Isoform 2 of Sickle tail protein homolog	GTRTIHTPSLTSYKAQNGSSSK	3	T1316|T1319|Y1325	[4] Phospho (ST)|[7] Phospho (ST)|[13] Phospho (Y)	3897.18	2781.59	1083.11	1401.67	-1.42	HTPSLTSYKAQNGSS;KGTRTIHTPSLTSYK;QGAKGTRTIHTPSLT	GTRtIHtPSLTSyKAQNGSSSK
KIAA1217	Q5T5P2-2	Isoform 2 of Sickle tail protein homolog	NEGFYADPYLYHEGR	1	Y393	[5] Phospho (Y);[5] Phospho (Y)	4024.54	2611.89	2164.08	2443.81	-0.5	MYRNEGFYADPYLYH	NEGFyADPYLYHEGR;NEGFyADPYLYHEGR
KIAA1217	Q5T5P2-2	Isoform 2 of Sickle tail protein homolog	NVYYELNDVR	1	Y244	[3] Phospho (Y)	2352.19	3349.96	5486.68	6105.04	1.04	KDESRNVYYELNDVR	NVyYELNDVR
KRT19	P08727	Keratin, type I cytoskeletal 19	DYSHYYTTIQDLR	1	Y130	[5] Phospho (Y)	953.59	0.54	6.7	1.46	-2.87	PSRDYSHYYTTIQDL	DYSHyYTTIQDLR
LCK	P06239-3	Isoform 3 of Tyrosine-protein kinase Lck	SVLEDFFTATEGQYQPQP	1	Y535	[14] Phospho (Y);[14] Phospho (Y)	261806	6486525	4424.29	5972.54	-7.99	FTATEGQYQPQP---	SVLEDFFTATEGQyQPQP;SVLEDFFTATEGQyQPQP
LCK	P06239-3	Isoform 3 of Tyrosine-protein kinase Lck	NLDNGGFYISPR	1	Y192	[8] Phospho (Y)	114063	81358.8	42112.2	44877.5	-1.15	NLDNGGFYISPRITF	NLDNGGFyISPR
LCP1	P13796	Plastin-2	YPALHKPENQDIDWGALEGETR	1	Y374	[1] Phospho (Y)	7980.4	4006.83	2180.15	2925.28	-1.16	IANLFNRYPALHKPE	yPALHKPENQDIDWGALEGETR
LCP1	P13796	Plastin-2	YAFVNWINK	1	Y124	[1] Phospho (Y)	3485.35	2368.58	1545.77	2156.6	-0.65	SYSEEEKYAFVNWIN	yAFVNWINK
LIME1	Q9H400	Lck-interacting transmembrane adapter 1	TEVTPAAQVDVLYSR	1	Y200	[13] Phospho (Y)	7759.91	5701.92	3485.83	4390.39	-0.77	AAQVDVLYSRVCKPK	TEVTPAAQVDVLySR
LMO7	Q8WWI1	LIM domain only protein 7	AQSNPYYNGPHLNLK	1	Y185	[6] Phospho (Y);[6] Phospho (Y);[6] Phospho (Y)	22214.7	32938.8	4431.03	6338.36	-2.35	RKAQSNPYYNGPHLN	AQSNPyYNGPHLNLK;AQSNPyYNGPHLNLK;AQSNPyYNGPHLNLK
LMO7	Q8WWI1	LIM domain only protein 7	KAQSNPYYNGPHLNLK	1	Y185;Y186	[7] Phospho (Y);[7] Phospho (Y);[8] Phospho (Y)	32715.5	44441	32348.9	33566.5	-0.21	KAQSNPYYNGPHLNL;RKAQSNPYYNGPHLN	KAQSNPyYNGPHLNLK;KAQSNPyYNGPHLNLK;KAQSNPYyNGPHLNLK
LMO7	Q8WWI1	LIM domain only protein 7	NHQLYCNDCYLR	1	Y1672	[10] Phospho (Y)	1.75	1.93	330.2	4.36	4.37	QLYCNDCYLRFKSGR	NHQLYCNDCyLR
LPP	C9JUT4	LIM domain containing preferred translocation partner in lipoma, isoform CRA_e	NDSDPTYGQQGHPNTWK	1	Y317	[7] Phospho (Y)	932.11	21.14	1	847.05	-2.27	RNDSDPTYGQQGHPN	NDSDPTyGQQGHPNTWK
LSR	E9PHD4	Lipolysis-stimulated lipoprotein receptor	CCCPEALYAAGK	1	Y290	[8] Phospho (Y)	0.61	857.7	1	1.46	-4.24	CCCPEALYAAGKAAT	CCCPEALyAAGK
LSR	B4DKL4	Lipolysis-stimulated lipoprotein receptor	AATSGVPSIYAPSTYAHLSPAK	2	Y167|S176	[10] Phospho (Y)|[19] Phospho (ST)	2725.83	2572.8	587.45	1009.78	-1.78	PSTYAHLSPAKTPPP;TSGVPSIYAPSTYAH	AATSGVPSIyAPSTYAHLsPAK
LYN	P07948-2	Isoform 2 of Tyrosine-protein kinase Lyn	AEERPTFDYLQSVLDDFYTATEGQYQQQP	1	Y487	[25] Phospho (Y);[25] Phospho (Y)	123603	183508	41218.5	93085.2	-1.28	YTATEGQYQQQP---	AEERPTFDYLQSVLDDFYTATEGQyQQQP;AEERPTFDYLQSVLDDFYTATEGQyQQQP
LYN	P07948-2	Isoform 2 of Tyrosine-protein kinase Lyn	EKAEERPTFDYLQSVLDDFYTATEGQYQQQP	1	Y487	[27] Phospho (Y);[27] Phospho (Y);[27] Phospho (Y)	1061710	1018303	431600	867430	-0.76	YTATEGQYQQQP---	EKAEERPTFDYLQSVLDDFYTATEGQyQQQP;EKAEERPTFDYLQSVLDDFYTATEGQyQQQP;EKAEERPTFDYLQSVLDDFYTATEGQyQQQP
LYN	P07948-2	Isoform 2 of Tyrosine-protein kinase Lyn	SLDNGGYYISPR	1	Y173	[8] Phospho (Y);[8] Phospho (Y)	3657.68	5346.3	6853.58	4898.9	0.39	SLDNGGYYISPRITF	SLDNGGYyISPR;SLDNGGYyISPR
MAGI1	H7C535	Membrane-associated guanylate kinase, WW and PDZ domain-containing protein 1 (Fragment)	IEDPVYGIYYVDHINRK	1	Y254	[6] Phospho (Y)	2938.69	1821.93	201.88	514.84	-2.84	EKIEDPVYGIYYVDH	IEDPVyGIYYVDHINRK
MAGI1	H7C535	Membrane-associated guanylate kinase, WW and PDZ domain-containing protein 1 (Fragment)	IEDPVYGIYYVDHINR	1	Y254	[6] Phospho (Y)	3713.56	2623.22	619.3	871.31	-2.09	EKIEDPVYGIYYVDH	IEDPVyGIYYVDHINR
MAGI3	Q5TCQ9-4	Isoform 4 of Membrane-associated guanylate kinase, WW and PDZ domain-containing protein 3	IEDPQYGTYYVDHLNQK	1	Y353	[6] Phospho (Y);[6] Phospho (Y)	2132.76	2643.13	5279.6	5618.87	1.2	EKIEDPQYGTYYVDH	IEDPQyGTYYVDHLNQK;IEDPQyGTYYVDHLNQK
MAPK1	A8CZ64	Extracellular signal-regulated kinase-2 splice variant	VADPDHDHTGFLTEYVATR	1	T185;Y187	[15] Phospho (Y);[13] Phospho (ST)	86171.8	87718.6	46672.7	76169.1	-0.54	HDHTGFLTEYVATRW;HTGFLTEYVATRWYR	VADPDHDHTGFLTEyVATR;VADPDHDHTGFLtEYVATR
MAPK14	Q16539-4	Isoform Exip of Mitogen-activated protein kinase 14	HTDDEMTGYVATR	1	Y182	[9] Phospho (Y);[6] Oxidation (M)|[9] Phospho (Y);[6] Oxidation (M)|[9] Phospho (Y);[6] Oxidation (M)|[9] Phospho (Y);[6] Oxidation (M)|[9] Phospho (Y)	170634	293618	491841	625593	1.31	TDDEMTGYVATRWYR	HTDDEMTGyVATR;HTDDEMTGyVATR;HTDDEMTGyVATR;HTDDEMTGyVATR;HTDDEMTGyVATR
MAPK3	E9PQW4	Mitogen-activated protein kinase 3	IADPEHDHTGFLTEYVATR	1	T207;Y204	[15] Phospho (Y);[15] Phospho (Y);[18] Phospho (ST)	673617	462829	458749	604588	-0.08	FLTEYVATRWYRAPE;HTGFLTEYVATRWYR	IADPEHDHTGFLTEyVATR;IADPEHDHTGFLTEyVATR;IADPEHDHTGFLTEYVAtR
MAPK3	E9PQW4	Mitogen-activated protein kinase 3	IADPEHDHTGFLTEYVATR	2	T202|Y204	[13] Phospho (ST)|[15] Phospho (Y)	2547.5	2413.59	4559.42	10254	1.46	HDHTGFLTEYVATRW;HTGFLTEYVATRWYR	IADPEHDHTGFLtEyVATR
MAPK7	Q13164-2	Isoform 2 of Mitogen-activated protein kinase 7	GLCTSPAEHQYFMTEYVATR	1	Y82	[16] Phospho (Y);[13] Oxidation (M)|[16] Phospho (Y)	3907.21	2593.44	644.26	1904.52	-1.52	HQYFMTEYVATRWYR	GLCTSPAEHQYFMTEyVATR;GLCTSPAEHQYFMTEyVATR
MAPK9	J3KNK1	Mitogen-activated protein kinase 9	TACTNFMMTPYVVTR	1	Y185	[11] Phospho (Y);[7] Oxidation (M)|[11] Phospho (Y);[8] Oxidation (M)|[11] Phospho (Y)	2807.27	1643.66	7895.64	12500	2.21	TNFMMTPYVVTRYYR	TACTNFMMTPyVVTR;TACTNFMMTPyVVTR;TACTNFMMTPyVVTR
MET	P08581	Hepatocyte growth factor receptor	DMYDKEYYSVHNK	1	Y1234	[7] Phospho (Y);[7] Phospho (Y);[2] Oxidation (M)|[7] Phospho (Y)	4666.02	6385.71	1345.86	6343.59	-0.9	RDMYDKEYYSVHNKT	DMYDKEyYSVHNK;DMYDKEyYSVHNK;DMYDKEyYSVHNK
MPP5	Q8N3R9	MAGUK p55 subfamily member 5	VYESIGQYGGETVK	1	Y243	[2] Phospho (Y)	5.11	28.78	2067.84	1249.4	7.05	PITDERVYESIGQYG	VyESIGQYGGETVK
MPZL1	O95297-2	Isoform 2 of Myelin protein zero-like protein 1	SESVVYADIR	1	Y262	[6] Phospho (Y)	17515.1	21817.2	6281.29	6381.57	-1.63	NKSESVVYADIRKN-	SESVVyADIR
MTMR10	Q9NXD2	Myotubularin-related protein 10	SGPLEACYGELGQSR	1	Y708	[8] Phospho (Y);[8] Phospho (Y);[8] Phospho (Y);[8] Phospho (Y)	2425.37	5637.96	3658.55	2865.4	-0.19	SGPLEACYGELGQSR	SGPLEACyGELGQSR;SGPLEACyGELGQSR;SGPLEACyGELGQSR;SGPLEACyGELGQSR
MYH9	P35579	Myosin-9	VIQYLAYVASSHKSK	2	Y190|S196	[4] Phospho (Y)|[10] Phospho (ST)	7444.12	12641.1	171.82	807.87	-4.7	NTKKVIQYLAYVASS;QYLAYVASSHKSKKD	VIQyLAYVAsSHKSK
MYH9	P35579	Myosin-9	YLYVDKNFINNPLAQADWAAK	1	Y11	[3] Phospho (Y)	2572.03	2080.6	611.63	356.66	-2.31	QAADKYLYVDKNFIN	YLyVDKNFINNPLAQADWAAK
MYH9	P35579	Myosin-9	ALELDSNLYR	1	Y754	[9] Phospho (Y)	3787.74	2505.84	2476.65	2811.63	-0.22	LELDSNLYRIGQSKV	ALELDSNLyR
MYH9	P35579	Myosin-9	VAAYDKLEK	1	Y1408	[4] Phospho (Y);[4] Phospho (Y)	5660.48	9610.82	8810.91	14672.7	0.62	HEEKVAAYDKLEKTK	VAAyDKLEK;VAAyDKLEK
NCK1	P16333	Cytoplasmic protein NCK1	LYDLNMPAYVK	1	Y105	[2] Phospho (Y);[2] Phospho (Y)	8927.32	5151.57	9910.83	8957.65	0.47	VDPGERLYDLNMPAY	LyDLNMPAYVK;LyDLNMPAYVK
NCK2	O43639	Cytoplasmic protein NCK2	IYDLNIPAFVK	1	Y110	[2] Phospho (Y)	4684.06	3601.28	3770.26	3977.59	-0.08	GSGADRIYDLNIPAF	IyDLNIPAFVK
NEDD9	Q14511-3	Isoform 3 of Enhancer of filamentation 1	GPVFSVPVGEIKPQGVYDIPPTK	1	Y214	[17] Phospho (Y)	5221.46	4731.21	752.12	1023.34	-2.5	EIKPQGVYDIPPTKG	GPVFSVPVGEIKPQGVyDIPPTK
NEDD9	Q14511-3	Isoform 3 of Enhancer of filamentation 1	EKDYDFPPPMR	1	Y241	[4] Phospho (Y);[4] Phospho (Y)|[10] Oxidation (M)	12317.9	30006.7	3103.48	6237.74	-2.13	AGLREKDYDFPPPMR	EKDyDFPPPMR;EKDyDFPPPMR
NEDD9	Q14511-3	Isoform 3 of Enhancer of filamentation 1	DEAGLREKDYDFPPPMR	1	Y241	[10] Phospho (Y)	7010.41	5114.96	2030.11	2370.64	-1.45	AGLREKDYDFPPPMR	DEAGLREKDyDFPPPMR
NEDD9	Q14511-3	Isoform 3 of Enhancer of filamentation 1	HQSLSPNHPPPQLGQSVGSQNDAYDVPR	1	Y317	[24] Phospho (Y);[24] Phospho (Y);[24] Phospho (Y);[24] Phospho (Y)	9450.35	11255.3	2563.02	5558.88	-1.45	VGSQNDAYDVPRGVQ	HQSLSPNHPPPQLGQSVGSQNDAyDVPR;HQSLSPNHPPPQLGQSVGSQNDAyDVPR;HQSLSPNHPPPQLGQSVGSQNDAyDVPR;HQSLSPNHPPPQLGQSVGSQNDAyDVPR
NEDD9	Q14511-3	Isoform 3 of Enhancer of filamentation 1	RHQSLSPNHPPPQLGQSVGSQNDAYDVPR	1	Y317	[25] Phospho (Y);[25] Phospho (Y)	9326.17	10092.6	2128.28	6535.61	-1.38	VGSQNDAYDVPRGVQ	RHQSLSPNHPPPQLGQSVGSQNDAyDVPR;RHQSLSPNHPPPQLGQSVGSQNDAyDVPR
NEDD9	Q14511-3	Isoform 3 of Enhancer of filamentation 1	LYQVPNPQAAPR	1	Y92	[2] Phospho (Y)	5348.62	5634.56	3263.74	2983.78	-0.81	TFGQQKLYQVPNPQA	LyQVPNPQAAPR
NEDD9	Q14511-3	Isoform 3 of Enhancer of filamentation 1	DVYDIPPSHTTQGVYDIPPSSAK	2	Y177|T184	[3] Phospho (Y)|[10] Phospho (ST)	18937.8	17608.7	7600.43	15726.8	-0.74	SRYQKDVYDIPPSHT;YDIPPSHTTQGVYDI	DVyDIPPSHtTQGVYDIPPSSAK
NEDD9	Q14511-3	Isoform 3 of Enhancer of filamentation 1	DGVYDVPLHNPPDAK	1	Y345	[4] Phospho (Y);[4] Phospho (Y);[4] Phospho (Y);[4] Phospho (Y);[4] Phospho (Y)	10207.5	29354	15756	13504.8	-0.25	PQERDGVYDVPLHNP	DGVyDVPLHNPPDAK;DGVyDVPLHNPPDAK;DGVyDVPLHNPPDAK;DGVyDVPLHNPPDAK;DGVyDVPLHNPPDAK
NEDD9	Q14511-3	Isoform 3 of Enhancer of filamentation 1	TGHGYVYEYPSR	1	Y166	[7] Phospho (Y);[7] Phospho (Y);[7] Phospho (Y)	10560.3	8452.64	10094.8	8905.05	0.01	RTGHGYVYEYPSRYQ	TGHGYVyEYPSR;TGHGYVyEYPSR;TGHGYVyEYPSR
NHLRC2	Q8NBF2	NHL repeat-containing protein 2	FAGSGNEENRNNAYPHK	1	Y403	[14] Phospho (Y)	3215.45	4399.86	3791.58	8630.25	0.6	EENRNNAYPHKAGFA	FAGSGNEENRNNAyPHK
NIPSNAP1	Q9BPW8	Protein NipSnap homolog 1	GWDENVYYTVPLVR	1	Y261	[7] Phospho (Y)	6158.46	4201.79	14633.5	15461.8	1.56	RGWDENVYYTVPLVR	GWDENVyYTVPLVR
NIPSNAP1	H7C2U6;Q9BPW8	Protein NipSnap homolog 1 (Fragment)	LKNNKEYLEFR	1	Y148;Y165	[7] Phospho (Y);[7] Phospho (Y);[7] Phospho (Y)	4370.89	4410.6	13283.1	14880.2	1.68	KLKNNKEYLEFRRER	LKNNKEyLEFR;LKNNKEyLEFR;LKNNKEyLEFR
NIPSNAP1	Q9BPW8	Protein NipSnap homolog 1	NNKEYLEFR	1	Y148	[5] Phospho (Y);[5] Phospho (Y)	362.95	22	1926.89	2274.24	4.55	KLKNNKEYLEFRRER	NNKEyLEFR;NNKEyLEFR
NKD1	Q969G9	Protein naked cuticle homolog 1	LEQSGCYHHCVDENIER	1	Y245	[7] Phospho (Y)	3158.07	4950.31	1	2064.01	-6.44	RLEQSGCYHHCVDEN	LEQSGCyHHCVDENIER
NKD1	Q969G9	Protein naked cuticle homolog 1	NHYLDLAGIENYTSQFGPGSPSVAQK	1	Y268	[12] Phospho (Y)	3224.98	2445.59	224.44	285.14	-3.47	DLAGIENYTSQFGPG	NHYLDLAGIENyTSQFGPGSPSVAQK
NKD1	Q969G9	Protein naked cuticle homolog 1	RNHYLDLAGIENYTSQFGPGSPSVAQK	1	Y259	[4] Phospho (Y)	4829.22	4501.45	260.08	786.02	-3.37	NIERRNHYLDLAGIE	RNHyLDLAGIENYTSQFGPGSPSVAQK
NKD1	Q969G9	Protein naked cuticle homolog 1	ELPALVVYESQAGQPVQR	1	Y441	[8] Phospho (Y)	4155.48	2797.83	1075.74	1192.38	-1.59	ELPALVVYESQAGQP	ELPALVVyESQAGQPVQR
PAPSS2	E7ER89	Sulfate adenylyltransferase	AMDFYDPAR	1	Y569	[2] Oxidation (M)|[5] Phospho (Y)	340.62	1196.84	1.52	1.46	-8.74	AKKAMDFYDPARHNE	AMDFyDPAR
PAPSS2	E7ER89	Sulfate adenylyltransferase	STNVVYQAHHVSR	1	Y24	[6] Phospho (Y);[6] Phospho (Y);[6] Phospho (Y)	4766.9	293.11	6759.59	56756.6	4.05	QKSTNVVYQAHHVSR	STNVVyQAHHVSR;STNVVyQAHHVSR;STNVVyQAHHVSR
PARD3	Q8TEW0-5	Isoform 5 of Partitioning defective 3 homolog	DVTIGGSAPIYVK	1	Y445	[11] Phospho (Y);[11] Phospho (Y)	3417.18	3726.72	2458.04	2335.2	-0.57	IGGSAPIYVKNILPR	DVTIGGSAPIyVK;DVTIGGSAPIyVK
PARD3	Q8TEW0-5	Isoform 5 of Partitioning defective 3 homolog	ERDYAEIQDFHR	1	Y968	[4] Phospho (Y);[4] Phospho (Y);[4] Phospho (Y);[4] Phospho (Y);[4] Phospho (Y)	16044	17527.6	27504.2	23802.7	0.61	RQARERDYAEIQDFH	ERDyAEIQDFHR;ERDyAEIQDFHR;ERDyAEIQDFHR;ERDyAEIQDFHR;ERDyAEIQDFHR
PC	P11498	Pyruvate carboxylase, mitochondrial	GANAVGYTNYPDNVVFK	1	Y651	[7] Phospho (Y)	37.92	0.54	337.17	418.5	6.37	RGANAVGYTNYPDNV	GANAVGyTNYPDNVVFK
PDCD6IP	Q8WUM4	Programmed cell death 6-interacting protein	EPSAPSIPTPAYQSSPAGGHAPTPPTPAPR	1	Y727	[12] Phospho (Y)	3353.64	2150.65	1	2.75	-10.66	PSIPTPAYQSSPAGG	EPSAPSIPTPAyQSSPAGGHAPTPPTPAPR
PEAK1	Q9H792	Pseudopodium-enriched atypical kinase 1	VPIVINPNAYDNLAIYK	1	Y635	[10] Phospho (Y);[10] Phospho (Y)	50593	39690.1	47227.8	52443	0.15	IVINPNAYDNLAIYK	VPIVINPNAyDNLAIYK;VPIVINPNAyDNLAIYK
PEAK1	Q9H792	Pseudopodium-enriched atypical kinase 1	NAIKVPIVINPNAYDNLAIYK	1	Y635	[14] Phospho (Y)	4429.04	3869.38	5879.66	4701.78	0.34	IVINPNAYDNLAIYK	NAIKVPIVINPNAyDNLAIYK
PEAK1	Q9H792	Pseudopodium-enriched atypical kinase 1	YQEVWTSSTSPR	1	Y531	[1] Phospho (Y)	4407.58	6104.43	6690.75	6593.61	0.36	QKSSAIRYQEVWTSS	yQEVWTSSTSPR
PFN1	P07737	Profilin-1	KCYEMASHLR	1	Y129	[3] Phospho (Y)	224.6	520.71	1	9.48	-6.8	GLINKKCYEMASHLR	KCyEMASHLR
PFN1	P07737	Profilin-1	CYEMASHLR	1	Y129	[2] Phospho (Y)	3.47	356.84	1	1.46	-4.86	GLINKKCYEMASHLR	CyEMASHLR
PGAM1	P18669	Phosphoglycerate mutase 1	FSGWYDADLSPAGHEEAKR	1	Y26	[5] Phospho (Y)	2988.83	1718.36	2711.21	4522.73	0.63	ENRFSGWYDADLSPA	FSGWyDADLSPAGHEEAKR
PGAM1	P18669	Phosphoglycerate mutase 1	FSGWYDADLSPAGHEEAK	1	Y26	[5] Phospho (Y)	97.65	1768.78	2321.54	2809.64	2.62	ENRFSGWYDADLSPA	FSGWyDADLSPAGHEEAK
PGAM2	P15259	Phosphoglycerate mutase 2	HYGGLTGLNK	1	Y92	[2] Phospho (Y);[2] Phospho (Y)	25153.6	45686.4	80454.9	81109.3	1.25	WRLNERHYGGLTGLN	HyGGLTGLNK;HyGGLTGLNK
PGM1	P36871	Phosphoglucomutase-1	IALYETPTGWK	1	Y353	[4] Phospho (Y)	3883.55	3136.29	8519.9	15153.7	1.7	SATKIALYETPTGWK	IALyETPTGWK
PIK3R1	P27986-4	Isoform 4 of Phosphatidylinositol 3-kinase regulatory subunit alpha	EYDRLYEEYTR	1	Y467	[6] Phospho (Y)	7568.93	10536.5	386.67	871.62	-3.94	SREYDRLYEEYTRTS	EYDRLyEEYTR
PIK3R1	P27986-4	Isoform 4 of Phosphatidylinositol 3-kinase regulatory subunit alpha	LYEEYTR	1	Y467	[2] Phospho (Y)	4938.81	11439.3	3985.75	7011.6	-0.51	SREYDRLYEEYTRTS	LyEEYTR
PIK3R1	P27986-4	Isoform 4 of Phosphatidylinositol 3-kinase regulatory subunit alpha	DQYLMWLTQK	1	Y580	[3] Phospho (Y);[3] Phospho (Y)|[5] Oxidation (M)	7276.29	5714.33	5288.65	4591.83	-0.39	LRKTRDQYLMWLTQK	DQyLMWLTQK;DQyLMWLTQK
PIK3R1	P27986-4	Isoform 4 of Phosphatidylinositol 3-kinase regulatory subunit alpha	TRDQYLMWLTQK	1	Y580	[5] Phospho (Y);[5] Phospho (Y)|[7] Oxidation (M)	2794.7	2258.16	2895.76	2771.65	0.17	LRKTRDQYLMWLTQK	TRDQyLMWLTQK;TRDQyLMWLTQK
PIK3R1	P27986-4	Isoform 4 of Phosphatidylinositol 3-kinase regulatory subunit alpha	SREYDRLYEEYTR	1	Y467	[8] Phospho (Y);[8] Phospho (Y);[8] Phospho (Y)	24674.8	51974.8	62207.9	58022.3	0.75	SREYDRLYEEYTRTS	SREYDRLyEEYTR;SREYDRLyEEYTR;SREYDRLyEEYTR
PIK3R1	P27986-4	Isoform 4 of Phosphatidylinositol 3-kinase regulatory subunit alpha	YSKEYIEK	1	Y508	[5] Phospho (Y)	380.22	449.26	674.42	1800.92	1.41	QERYSKEYIEKFKRE	YSKEyIEK
PIK3R1	P27986-4	Isoform 4 of Phosphatidylinositol 3-kinase regulatory subunit alpha	QAAEYREIDKR	1	Y556	[N-term] Gln->pyro-Glu (N-term Q)|[5] Phospho (Y);[N-term] Gln->pyro-Glu (N-term Q)|[5] Phospho (Y);[N-term] Gln->pyro-Glu (N-term Q)|[5] Phospho (Y)	43.3	837.1	2381.68	214.29	1.91	LKKQAAEYREIDKRM	QAAEyREIDKR;QAAEyREIDKR;QAAEyREIDKR
PIK3R2	E9PFP1	Phosphatidylinositol 3-kinase regulatory subunit beta	EYDQLYEEYTR	1	Y464	[6] Phospho (Y);[6] Phospho (Y)	6787.9	8398.6	7905.67	7971.07	0.07	SREYDQLYEEYTRTS	EYDQLyEEYTR;EYDQLyEEYTR
PIK3R2	O00459	Phosphatidylinositol 3-kinase regulatory subunit beta	SREYDQLYEEYTR	1	Y464	[8] Phospho (Y);[8] Phospho (Y);[8] Phospho (Y)	177.37	476.88	7113.25	7526.79	4.65	SREYDQLYEEYTRTS	SREYDQLyEEYTR;SREYDQLyEEYTR;SREYDQLyEEYTR
PKP2	Q99959	Plakophilin-2	TYDMLK	1	Y108	[2] Phospho (Y)	1766.73	2804.4	742.19	1114.95	-1.29	RSPVPKTYDMLKAGT	TyDMLK
PKP2	Q99959	Plakophilin-2	AAPGAPAEYGYIR	1	Y10	[N-term] Acetyl (Protein N-term)|[9] Phospho (Y);[N-term] Acetyl (Protein N-term)|[9] Phospho (Y)	30975.5	46665.5	27353.9	31472.5	-0.37	APGAPAEYGYIRTVL	AAPGAPAEyGYIR;AAPGAPAEyGYIR
PKP2	Q99959	Plakophilin-2	YSQNIYIQNR	1	Y631	[6] Phospho (Y);[6] Phospho (Y)	26338.6	37357.6	28692.3	21545	-0.34	EKYSQNIYIQNRNIQ	YSQNIyIQNR;YSQNIyIQNR
PKP3	Q9Y446	Plakophilin-3	GQYHTLQAGFSSR	1	T86;Y84	[5] Phospho (ST);[3] Phospho (Y)	3231.71	3144.01	118.48	108.66	-4.81	RGTSRGQYHTLQAGF;TSRGQYHTLQAGFSS	GQYHtLQAGFSSR;GQyHTLQAGFSSR
PKP3	Q9Y446	Plakophilin-3	ADYDTLSLR	1	Y176	[3] Phospho (Y)	6192.63	8669.98	5239.75	4304.87	-0.63	GVGSRADYDTLSLRS	ADyDTLSLR
PKP3	Q9Y446	Plakophilin-3	NLIYDNADNK	1	Y390	[4] Phospho (Y)	2453.8	3599.99	2619.12	1855.43	-0.43	GAMRNLIYDNADNKL	NLIyDNADNK
PKP4	Q99569-2	Isoform 2 of Plakophilin-4	TVHDMEQFGQQQYDIYER	1	Y372	[16] Phospho (Y)	1925.46	1743	266.8	803.99	-1.98	GQQQYDIYERMVPPR	TVHDMEQFGQQQYDIyER
PKP4	Q99569-2	Isoform 2 of Plakophilin-4	SAVSPDLHITPIYEGR	1	Y415	[13] Phospho (Y);[13] Phospho (Y);[13] Phospho (Y)	9371.29	7590.53	7232.18	9594.95	-0.02	DLHITPIYEGRTYYS	SAVSPDLHITPIyEGR;SAVSPDLHITPIyEGR;SAVSPDLHITPIyEGR
PKP4	Q99569-2	Isoform 2 of Plakophilin-4	STTNYVDFYSTK	1	Y1125	[5] Phospho (Y)	1828.02	437.6	2739.76	2651.28	1.59	GLKSTTNYVDFYSTK	STTNyVDFYSTK
PLEKHA5	Q9HAU0-2	Isoform 2 of Pleckstrin homology domain-containing family A member 5	GVISYQTLPR	1	Y436	[5] Phospho (Y)	661.99	341.18	1100.72	948.24	1.1	ETRGVISYQTLPRNM	GVISyQTLPR
PLEKHA6	Q5VTI5	Pleckstrin homology domain containing, family A member 6	SEDIYADPAAYVMR	1	Y512	[5] Phospho (Y)|[13] Oxidation (M);[5] Phospho (Y)|[13] Oxidation (M)	7854.77	4166	3685.33	3390.61	-0.69	PPRSEDIYADPAAYV	SEDIyADPAAYVMR;SEDIyADPAAYVMR
PLEKHA6	Q5VTI5	Pleckstrin homology domain containing, family A member 6	IYSPVR	1	Y491	[2] Phospho (Y)	1714.75	2666.29	1579.81	2711.82	-0.05	SYSRARIYSPVRSPS	IySPVR
PLEKHA7	E9PKC0	Pleckstrin homology domain-containing family A member 7	SADDTYLQLKK	1	Y656	[6] Phospho (Y)	4.23	776.86	3109.78	2001.01	5.44	GKSADDTYLQLKKDL	SADDTyLQLKK
PLEKHB1	F5GZ38	Pleckstrin homology domain-containing family B member 1 (Fragment)	VYSPYQDYYEVVPPNAHEATYVR	1	Y129	[9] Phospho (Y)	1424.85	821.68	47.07	37.76	-4.68	YSPYQDYYEVVPPNA	VYSPYQDYyEVVPPNAHEATYVR
PPP1CA	A6NNR3	Serine/threonine-protein phosphatase	GKYGQFSGLNPGGRPITPPR	1	Y262	[3] Phospho (Y);[3] Phospho (Y)	187.21	639.78	1	38.04	-5.81	ADKNKGKYGQFSGLN	GKyGQFSGLNPGGRPITPPR;GKyGQFSGLNPGGRPITPPR
PPP1CA	A6NNR3	Serine/threonine-protein phosphatase	YGQFSGLNPGGRPITPPR	2	Y262|T276	[1] Phospho (Y)|[15] Phospho (ST)	1256.36	940.61	1073.69	1094.32	0	ADKNKGKYGQFSGLN;NPGGRPITPPRNSAK	yGQFSGLNPGGRPItPPR
PPP1CA	A6NNR3	Serine/threonine-protein phosphatase	YGQFSGLNPGGRPITPPR	1	Y262	[1] Phospho (Y);[1] Phospho (Y)	8357.28	6648.6	10294.1	8452.94	0.32	ADKNKGKYGQFSGLN	yGQFSGLNPGGRPITPPR;yGQFSGLNPGGRPITPPR
PRKCD	Q05655	Protein kinase C delta type	SDSASSEPVGIYQGFEK	2	S304|Y313	[3] Phospho (ST)|[12] Phospho (Y)	2114.72	58.59	1	1.46	-8.19	RASRRSDSASSEPVG;SSEPVGIYQGFEKKT	SDsASSEPVGIyQGFEK
PRKCD	Q05655	Protein kinase C delta type	SDSASSEPVGIYQGFEKK	1	Y313	[12] Phospho (Y)	1861.83	2609.64	359.54	2084.97	-1.35	SSEPVGIYQGFEKKT	SDSASSEPVGIyQGFEKK
PRKCD	Q05655	Protein kinase C delta type	KTGVAGEDMQDNSGTYGK	1	Y334	[16] Phospho (Y);[16] Phospho (Y)	15598.9	26037.5	8922.18	13026.9	-0.9	MQDNSGTYGKIWEGS	KTGVAGEDMQDNSGTyGK;KTGVAGEDMQDNSGTyGK
PRKCD	Q05655	Protein kinase C delta type	SDSASSEPVGIYQGFEK	1	Y313	[12] Phospho (Y);[12] Phospho (Y)	35142.3	49502.7	22923.8	26241.1	-0.77	SSEPVGIYQGFEKKT	SDSASSEPVGIyQGFEK;SDSASSEPVGIyQGFEK
PRKCD	Q05655	Protein kinase C delta type	TGVAGEDMQDNSGTYGK	1	T333;Y334	[15] Phospho (Y);[14] Phospho (ST)	15545.6	31355.1	10545.6	19402.8	-0.63	DMQDNSGTYGKIWEG;MQDNSGTYGKIWEGS	TGVAGEDMQDNSGTyGK;TGVAGEDMQDNSGtYGK
PRKCD	Q05655	Protein kinase C delta type	RSDSASSEPVGIYQGFEK	2	S304|Y313	[4] Phospho (ST)|[13] Phospho (Y)	18023.8	23205.5	12445.2	16594.9	-0.51	RASRRSDSASSEPVG;SSEPVGIYQGFEKKT	RSDsASSEPVGIyQGFEK
PRKCD	Q05655	Protein kinase C delta type	RSDSASSEPVGIYQGFEK	1	Y313	[13] Phospho (Y);[13] Phospho (Y);[13] Phospho (Y);[13] Phospho (Y)	75470.5	114403	56398.4	78282.1	-0.48	SSEPVGIYQGFEKKT	RSDSASSEPVGIyQGFEK;RSDSASSEPVGIyQGFEK;RSDSASSEPVGIyQGFEK;RSDSASSEPVGIyQGFEK
PRKCD	Q05655	Protein kinase C delta type	RSDSASSEPVGIYQGFEKK	1	Y313	[13] Phospho (Y);[13] Phospho (Y);[13] Phospho (Y)	7021.01	9862.03	11365.1	9667.87	0.33	SSEPVGIYQGFEKKT	RSDSASSEPVGIyQGFEKK;RSDSASSEPVGIyQGFEKK;RSDSASSEPVGIyQGFEKK
PRPF4B	F5H2U2	Serine/threonine-protein kinase PRP4 homolog	LCDFGSASHVADNDITPYLVSR	1	S838;Y835	[18] Phospho (Y);[21] Phospho (ST);[18] Phospho (Y)	8883641	6770036	3420347	4632076	-0.96	ADNDITPYLVSRFYR;DITPYLVSRFYRAPE	LCDFGSASHVADNDITPyLVSR;LCDFGSASHVADNDITPYLVsR;LCDFGSASHVADNDITPyLVSR
PSMC1	P62191	26S protease regulatory subunit 4	KKYEPPVPTR	1	Y25	[3] Phospho (Y)	1713.81	2280.27	448.84	644.17	-1.88	DKDKKKKYEPPVPTR	KKyEPPVPTR
PTBP1	K7ES59	Polypyrimidine tract-binding protein 1 (Fragment)	GQPIYIQFSNHK	1	Y97	[5] Phospho (Y);[5] Phospho (Y);[5] Phospho (Y);[5] Phospho (Y)	4756.03	6138.42	4948.19	4320	-0.22	VLRGQPIYIQFSNHK	GQPIyIQFSNHK;GQPIyIQFSNHK;GQPIyIQFSNHK;GQPIyIQFSNHK
PTK2	Q05397-2	Isoform 2 of Focal adhesion kinase 1	FLIGNQHIYQPVGKPDPAAPPK	1	Y688	[9] Phospho (Y)	492.69	699.95	5.41	18.88	-5.86	LIGNQHIYQPVGKPD	FLIGNQHIyQPVGKPDPAAPPK
PTK2	H0YBP1	Focal adhesion kinase 1 (Fragment)	GSIDREDGSLQGPIGNQHIYQPVGKPDPAAPPK	1	Y826	[20] Phospho (Y);[20] Phospho (Y)	24711.9	17565.3	8534.72	10608.1	-1.13	PIGNQHIYQPVGKPD	GSIDREDGSLQGPIGNQHIyQPVGKPDPAAPPK;GSIDREDGSLQGPIGNQHIyQPVGKPDPAAPPK
PTK2	H0YBP1;Q05397-2	Focal adhesion kinase 1 (Fragment)	YMEDSTYYK	1	Y424;Y581	[7] Phospho (Y);[2] Oxidation (M)|[7] Phospho (Y);[1] Phospho (Y)	33691.4	69921.4	63385.9	66517.4	0.42	GDFGLSRYMEDSTYY;RYMEDSTYYKASKGK	YMEDSTyYK;YMEDSTyYK;yMEDSTYYK
PTK2	H0YBP1	Focal adhesion kinase 1 (Fragment)	YMEDSTYYK	2	Y587|Y588	[7] Phospho (Y)|[8] Phospho (Y)	2427.52	7870.42	8606.75	9415.32	1.04	RYMEDSTYYKASKGK;YMEDSTYYKASKGKL	YMEDSTyyK
PTK2	H0YBP1	Focal adhesion kinase 1 (Fragment)	YMEDSTYYKASK	2	Y587|S591;Y587|Y588	[7] Phospho (Y)|[11] Phospho (ST);[7] Phospho (Y)|[8] Phospho (Y)	11402.5	22459	23043.4	52110.3	1.11	DSTYYKASKGKLPIK;RYMEDSTYYKASKGK;YMEDSTYYKASKGKL	YMEDSTyYKAsK;YMEDSTyyKASK
PTK2	Q05397-2	Isoform 2 of Focal adhesion kinase 1	SNDKVYENVTGLVK	1	Y752	[6] Phospho (Y);[6] Phospho (Y);[6] Phospho (Y);[6] Phospho (Y)	8872.27	11975.7	36409	40148.6	1.89	DRSNDKVYENVTGLV	SNDKVyENVTGLVK;SNDKVyENVTGLVK;SNDKVyENVTGLVK;SNDKVyENVTGLVK
PTK2B	Q14289-2	Isoform 2 of Protein-tyrosine kinase 2-beta	YIEDEDYYK	1	Y579;Y580	[8] Phospho (Y);[7] Phospho (Y)	1870.52	3700.13	4930.27	3892.58	0.74	RYIEDEDYYKASVTR;YIEDEDYYKASVTRL	YIEDEDYyK;YIEDEDyYK
PTK2B	Q14289-2	Isoform 2 of Protein-tyrosine kinase 2-beta	YIEDEDYYKASVTR	1	Y580	[8] Phospho (Y);[8] Phospho (Y);[8] Phospho (Y);[8] Phospho (Y)	5366.12	5682.12	10750.4	9644.49	0.88	YIEDEDYYKASVTRL	YIEDEDYyKASVTR;YIEDEDYyKASVTR;YIEDEDYyKASVTR;YIEDEDYyKASVTR
PTPN11	Q06124-2	Isoform 2 of Tyrosine-protein phosphatase non-receptor type 11	VYENVGLMQQQK	1	Y580	[2] Phospho (Y)	1918.24	2575.29	1590.19	967.13	-0.84	REDSARVYENVGLMQ	VyENVGLMQQQK
PTPN11	Q06124-2	Isoform 2 of Tyrosine-protein phosphatase non-receptor type 11	YKNILPFDHTR	1	Y279	[1] Phospho (Y)	117.03	1317.6	266.06	249.9	-0.61	ENKNKNRYKNILPFD	yKNILPFDHTR
PTPN11	Q06124-2	Isoform 2 of Tyrosine-protein phosphatase non-receptor type 11	IQNTGDYYDLYGGEK	1	T59;Y62	[7] Phospho (Y);[4] Phospho (ST)	27160.9	37287.8	58161.9	65207.1	0.95	KIQNTGDYYDLYGGE;THIKIQNTGDYYDLY	IQNTGDyYDLYGGEK;IQNtGDYYDLYGGEK
PTPRA	J3KP22	Receptor-type tyrosine-protein phosphatase alpha	VVQEYIDAFSDYANFK	1	Y654	[12] Phospho (Y);[12] Phospho (Y);[12] Phospho (Y)	326080	274139	139734	149804	-1.05	YIDAFSDYANFK---	VVQEYIDAFSDyANFK;VVQEYIDAFSDyANFK;VVQEYIDAFSDyANFK
PTPRE	P23469-2	Isoform 2 of Receptor-type tyrosine-protein phosphatase epsilon	VVQDFIDIFSDYANFK	1	Y638	[12] Phospho (Y);[12] Phospho (Y);[12] Phospho (Y)	57216.7	66796	8165.64	10037.4	-2.77	FIDIFSDYANFK---	VVQDFIDIFSDyANFK;VVQDFIDIFSDyANFK;VVQDFIDIFSDyANFK
PTPRK	Q15262	Receptor-type tyrosine-protein phosphatase kappa	YLCEGTESPYQTGQLHPAIR	1	Y858	[10] Phospho (Y)	1076.43	1075.39	9.07	154.54	-4.84	CEGTESPYQTGQLHP	YLCEGTESPyQTGQLHPAIR
PTPRK	Q15262	Receptor-type tyrosine-protein phosphatase kappa	YGNIIAYDHSR	1	Y916	[1] Phospho (Y);[1] Phospho (Y);[1] Phospho (Y)	848.05	1138.64	2328.68	309.5	-0.21	QNRAKNRYGNIIAYD	yGNIIAYDHSR;yGNIIAYDHSR;yGNIIAYDHSR
PTRF	Q6NZI2	Polymerase I and transcript release factor	KSFTPDHVVYAR	1	Y308	[10] Phospho (Y)	22.12	534.87	2.51	1.72	-5.71	FTPDHVVYARSKTAV	KSFTPDHVVyAR
PTRF	Q6NZI2	Polymerase I and transcript release factor	SFTPDHVVYAR	1	Y308	[9] Phospho (Y);[9] Phospho (Y)	1250.6	1563.36	15.45	102.63	-5.13	FTPDHVVYARSKTAV	SFTPDHVVyAR;SFTPDHVVyAR
PTTG1IP	P53801	Pituitary tumor-transforming gene 1 protein-interacting protein	YGLFKEENPYAR	1	Y174	[10] Phospho (Y);[10] Phospho (Y);[10] Phospho (Y)	5942.61	9028.73	3366.18	6895.28	-0.6	LFKEENPYARFENN-	YGLFKEENPyAR;YGLFKEENPyAR;YGLFKEENPyAR
PTTG1IP	P53801	Pituitary tumor-transforming gene 1 protein-interacting protein	APGVARGPTPYWR	1	Y12	[N-term] Acetyl (Protein N-term)|[11] Phospho (Y)	0.61	0.54	1349.17	1.46	6.27	VARGPTPYWRLRLGG	APGVARGPTPyWR
PXN	P49023-3	Isoform Gamma of Paxillin	FIHQQPQSSSPVYGSSAK	2	S85|Y88	[10] Phospho (ST)|[13] Phospho (Y)	6371.76	5836.85	3055.48	4846.76	-0.66	HQQPQSSSPVYGSSA;PQSSSPVYGSSAKTS	FIHQQPQSSsPVyGSSAK
PXN	P49023-2	Isoform Alpha of Paxillin	VGEEEHVYSFPNK	1	Y118	[8] Phospho (Y);[8] Phospho (Y)	78001.7	104849	70166.3	59774	-0.48	VGEEEHVYSFPNKQK	VGEEEHVySFPNK;VGEEEHVySFPNK
PXN	P49023-2;P49023-3	Isoform Alpha of Paxillin	FIHQQPQSSSPVYGSSAK	1	S91;Y88	[13] Phospho (Y);[16] Phospho (ST);[13] Phospho (Y);[13] Phospho (Y)	14957.9	23049	13621.1	13465.2	-0.46	PQSSSPVYGSSAKTS;SSPVYGSSAKTSSVS	FIHQQPQSSSPVyGSSAK;FIHQQPQSSSPVYGSsAK;FIHQQPQSSSPVyGSSAK;FIHQQPQSSSPVyGSSAK
RAN	B5MDF5	GTP-binding nuclear protein Ran	SNYNFEKPFLWLAR	1	Y172	[3] Phospho (Y)	2079.86	1438.27	615.12	297.57	-2.02	DISAKSNYNFEKPFL	SNyNFEKPFLWLAR
RIN1	Q13671-2	Isoform RIN1-delta of Ras and Rab interactor 1	EKPAQDPLYDVPNASGGQAGGPQRPGR	1	Y36	[9] Phospho (Y);[9] Phospho (Y)	7509.46	7671.97	472.92	769.13	-3.65	KPAQDPLYDVPNASG	EKPAQDPLyDVPNASGGQAGGPQRPGR;EKPAQDPLyDVPNASGGQAGGPQRPGR
ROBO1	Q9Y6N7-2	Isoform 2 of Roundabout homolog 1	NGLTSTYAGIR	1	Y936	[7] Phospho (Y)	5114.96	7538.57	4807.3	4047.71	-0.49	RNGLTSTYAGIRKVP	NGLTSTyAGIR
ROBO1	Q9Y6N7-2	Isoform 2 of Roundabout homolog 1	NSVVIPDLRKGVNYEIK	1	Y751	[14] Phospho (Y)	2250.18	1528.49	3967.67	6965.03	1.5	DLRKGVNYEIKARPF	NSVVIPDLRKGVNyEIK
RPL15	E7ENU7	Ribosomal protein L15 (Fragment)	QGYVIYR	1	Y59	[3] Phospho (Y)	923.08	1913.51	1504.25	1355.38	0.1	GYKAKQGYVIYRIRV	QGyVIYR
RPLP0	F8VZS0	60S acidic ribosomal protein P0 (Fragment)	IIQLLDDYPK	1	Y24	[8] Phospho (Y)	3207.75	1892.79	1637.19	1936.84	-0.47	IIQLLDDYPKCFIVG	IIQLLDDyPK
RPS10	F6U211	40S ribosomal protein S10	IAIYELLFK	1	Y12	[4] Phospho (Y)	23706.4	13825.5	14319.3	9261.49	-0.65	KKNRIAIYELLFKEG	IAIyELLFK
RPS10	F6U211	40S ribosomal protein S10	DYLHLPPEIVPATLR	1	Y82	[2] Phospho (Y)	4474.44	3459.7	4784	3055.55	-0.04	GIQYLRDYLHLPPEI	DyLHLPPEIVPATLR
RPS27L	H0YMV8	40S ribosomal protein S27	LVQSPNSYFMDVK	1	Y47	[8] Phospho (Y);[8] Phospho (Y)|[10] Oxidation (M)	4328.77	3729.46	7064.78	10128.6	1.07	LVQSPNSYFMDVKCP	LVQSPNSyFMDVK;LVQSPNSyFMDVK
S100A10	P60903	Protein S100-A10	FAGDKGYLTK	1	Y25	[7] Phospho (Y);[7] Phospho (Y)	6398.98	9454.33	3826.77	6397.49	-0.65	KFAGDKGYLTKEDLR	FAGDKGyLTK;FAGDKGyLTK
S100A11	P31949	Protein S100-A11	DGYNYTLSK	1	Y30	[3] Phospho (Y)	1106.74	1660.16	292.13	721.08	-1.56	KYAGKDGYNYTLSKT	DGyNYTLSK
SDCBP	B4DHN5	Syntenin-1	VIQAQTAFSANPANPAILSEASAPIPHDGNLYPR	1	Y46	[32] Phospho (Y);[32] Phospho (Y)	58166.6	50620.4	15946.5	16729.3	-1.73	IPHDGNLYPRLYPEL	VIQAQTAFSANPANPAILSEASAPIPHDGNLyPR;VIQAQTAFSANPANPAILSEASAPIPHDGNLyPR
SEPT2	Q15019-2	Isoform 2 of Septin-2	QQPTQFINPETPGYVGFANLPNQVHR	1	Y52	[14] Phospho (Y)	1412.97	52.49	1306.87	1264.83	2.24	INPETPGYVGFANLP	QQPTQFINPETPGyVGFANLPNQVHR
SGK223	Q86YV5	Tyrosine-protein kinase SgK223	EATQPEPIYAESTK	1	Y411	[9] Phospho (Y);[9] Phospho (Y)	7296.07	12394.8	8482.07	8424.52	-0.17	ATQPEPIYAESTKRK	EATQPEPIyAESTK;EATQPEPIyAESTK
SGK223	Q86YV5	Tyrosine-protein kinase SgK223	EATQPEPIYAESTKR	1	Y411	[9] Phospho (Y);[9] Phospho (Y)	2686.4	4415.55	3814.31	2756.3	-0.09	ATQPEPIYAESTKRK	EATQPEPIyAESTKR;EATQPEPIyAESTKR
SH2D3C	Q8N5H7	SH2 domain-containing protein 3C	ASPSPSLSSYSDPDSGHYCQLQPPVR	1	Y495	[18] Phospho (Y)	7347.88	5423.44	6475.05	8923.56	0.27	SDPDSGHYCQLQPPV	ASPSPSLSSYSDPDSGHyCQLQPPVR
SHB	Q15464	SH2 domain-containing adapter protein B	LPQDDDRPADEYDQPWEWNR	1	Y336	[12] Phospho (Y)	5952.87	4543.55	623.35	1934.48	-2.24	DDRPADEYDQPWEWN	LPQDDDRPADEyDQPWEWNR
SHB	Q15464	SH2 domain-containing adapter protein B	DKVTIADDYSDPFDAK	1	Y246	[9] Phospho (Y);[9] Phospho (Y)	8791.47	6921.19	2595.66	3152.4	-1.45	KVTIADDYSDPFDAK	DKVTIADDySDPFDAK;DKVTIADDySDPFDAK
SHB	Q15464	SH2 domain-containing adapter protein B	GESAGYMEPYEAQR	1	Y268	[6] Phospho (Y);[6] Phospho (Y);[6] Phospho (Y)|[7] Oxidation (M)	4097.02	6239.56	2167.06	2199.95	-1.21	GKGESAGYMEPYEAQ	GESAGyMEPYEAQR;GESAGyMEPYEAQR;GESAGyMEPYEAQR
SHB	Q15464	SH2 domain-containing adapter protein B	VTIADDYSDPFDAK	1	Y246	[7] Phospho (Y);[7] Phospho (Y)	6205.03	4901.39	2398.16	3066.52	-1.02	KVTIADDYSDPFDAK	VTIADDySDPFDAK;VTIADDySDPFDAK
SHC1	P29353-2	Isoform p52Shc of SHC-transforming protein 1	ELFDDPSYVNVQNLDK	1	S316;Y317	[8] Phospho (Y);[7] Phospho (ST);[7] Phospho (ST)	81344.7	48254.8	30680.3	45546.3	-0.75	ELFDDPSYVNVQNLD;RELFDDPSYVNVQNL	ELFDDPSyVNVQNLDK;ELFDDPsYVNVQNLDK;ELFDDPsYVNVQNLDK
SHC4	Q6S5L8	SHC-transforming protein 4	VDLFDDPCYINTQALQSTPGSAGNQR	1	Y465	[9] Phospho (Y)	4302.44	4920.65	1943.14	1903.32	-1.26	DLFDDPCYINTQALQ	VDLFDDPCyINTQALQSTPGSAGNQR
SHC4	Q6S5L8	SHC-transforming protein 4	CSSVYENCLEQSR	1	Y424	[5] Phospho (Y);[5] Phospho (Y)	997.08	110.11	1445.05	1015.12	1.87	NSKCSSVYENCLEQS	CSSVyENCLEQSR;CSSVyENCLEQSR
SIT1	Q9Y3P8	Signaling threshold-regulating transmembrane adapter 1	SGESVEEVPLYGNLHYLQTGR	1	Y90	[11] Phospho (Y)	801.3	155.18	157.67	82.94	-1.62	SVEEVPLYGNLHYLQ	SGESVEEVPLyGNLHYLQTGR
SKAP2	O75563	Src kinase-associated phosphoprotein 2	IYQFTAASPK	1	Y197	[2] Phospho (Y)	3637.44	4659.99	7367.62	7137.26	0.82	SAPDKRIYQFTAASP	IyQFTAASPK
SKAP2	O75563	Src kinase-associated phosphoprotein 2	TVFYYYGSDKDK	1	Y151	[5] Phospho (Y);[5] Phospho (Y);[5] Phospho (Y)	133.68	1788.01	3318.65	1078.79	1.95	LSKTVFYYYGSDKDK	TVFYyYGSDKDK;TVFYyYGSDKDK;TVFYyYGSDKDK
SLC1A5	Q15758	Neutral amino acid transporter B(0)	HYRGPAGDATVASEK	1	Y524	[2] Phospho (Y)	1782.66	2930.58	222.41	1514.07	-1.98	GNPLLKHYRGPAGDA	HyRGPAGDATVASEK
SLC25A5	P05141	ADP/ATP translocase 2	YFPTQALNFAFK	1	Y81	[1] Phospho (Y)	4066.13	2686.92	4227.42	2462.2	-0.03	NLANVIRYFPTQALN	yFPTQALNFAFK
SLC25A5	P05141	ADP/ATP translocase 2	AAYFGIYDTAK	1	Y191	[3] Phospho (Y)	8643.82	6991.57	24397.3	29362.4	1.78	IIIYRAAYFGIYDTA	AAyFGIYDTAK
SLC38A2	Q96QD8	Sodium-coupled neutral amino acid transporter 2	SHYADVDPENQNFLLESNLGKK	1	Y41	[3] Phospho (Y)	2217.08	798.88	56.79	28.1	-5.06	QAALKSHYADVDPEN	SHyADVDPENQNFLLESNLGKK
SLC38A2	Q96QD8	Sodium-coupled neutral amino acid transporter 2	SHYADVDPENQNFLLESNLGK	1	S39;Y41	[3] Phospho (Y);[1] Phospho (ST)	34456.9	24279.8	7572.14	13200.2	-1.53	QAALKSHYADVDPEN;TKQAALKSHYADVDP	SHyADVDPENQNFLLESNLGK;sHYADVDPENQNFLLESNLGK
SMC1A	Q14683	Structural maintenance of chromosomes protein 1A	ALQYACGNALVCDNVEDARR	1	Y611	[4] Phospho (Y)	375.63	243.9	1	1.46	-7.97	HIKKALQYACGNALV	ALQyACGNALVCDNVEDARR
SND1	Q7KZF4	Staphylococcal nuclease domain-containing protein 1	EYGMIYLGK	1	Y109	[2] Phospho (Y)|[4] Oxidation (M)	723.37	47.13	3329.61	1470.62	3.58	KTPQGREYGMIYLGK	EyGMIYLGK
SNRNP70	P08621	U1 small nuclear ribonucleoprotein 70 kDa	EFEVYGPIKR	1	Y126	[5] Phospho (Y)	8275.78	9617.33	6878.22	7153.44	-0.35	LRREFEVYGPIKRIH	EFEVyGPIKR
SNRNP70	P08621	U1 small nuclear ribonucleoprotein 70 kDa	REFEVYGPIKR	1	Y126	[6] Phospho (Y)	2729.55	49.74	1171.08	1770.06	1.97	LRREFEVYGPIKRIH	REFEVyGPIKR
SPTAN1	A6NG51	Spectrin alpha chain, non-erythrocytic 1	ALSSEGKPYVTKEELYQNLTR	1	Y2428	[9] Phospho (Y)	7894.12	5134.21	11582	16968.4	1.14	LSSEGKPYVTKEELY	ALSSEGKPyVTKEELYQNLTR
SPTBN1	Q01082-3	Isoform 2 of Spectrin beta chain, non-erythrocytic 1	QNLLSQSHAYQQFLR	1	Y1158	[N-term] Gln->pyro-Glu (N-term Q)|[10] Phospho (Y);[N-term] Gln->pyro-Glu (N-term Q)|[10] Phospho (Y)	1522.51	1213.14	1206.3	1799.65	0.12	LLSQSHAYQQFLRDT	QNLLSQSHAyQQFLR;QNLLSQSHAyQQFLR
SPTBN1	Q01082-3	Isoform 2 of Spectrin beta chain, non-erythrocytic 1	VDKLYAGLK	1	Y1667	[5] Phospho (Y)	1827.05	2422.21	4583.74	3286.23	0.88	QSKVDKLYAGLKDLA	VDKLyAGLK
SRRM1	A9Z1X7	Serine/arginine repetitive matrix 1	RYSPSPPPK	2	Y613|S614;Y613|S616	[2] Phospho (Y)|[3] Phospho (ST);[2] Phospho (Y)|[5] Phospho (ST)	2284.98	3501.1	4329.08	4153.32	0.58	IQRRYSPSPPPKRRT;PPIQRRYSPSPPPKR;SPPIQRRYSPSPPPK	RysPSPPPK;RySPsPPPK
SRSF3	B4E241	Serine/arginine-rich-splicing factor 3	AFGYYGPLR	1	Y32	[4] Phospho (Y)	2456.63	2180.39	322.56	304.08	-2.89	ELERAFGYYGPLRSV	AFGyYGPLR
ST5	P78524	Suppression of tumorigenicity 5 protein	ENPYEDVDLK	1	Y501	[4] Phospho (Y);[4] Phospho (Y)	3905.68	5523.77	15638.5	11915.1	1.56	DLPKENPYEDVDLKS	ENPyEDVDLK;ENPyEDVDLK
STAM2	O75886	Signal transducing adapter molecule 2	LVNEAPVYSVYSK	1	Y371	[8] Phospho (Y)	1212.01	796.47	401.39	289.19	-1.53	LVNEAPVYSVYSKLH	LVNEAPVySVYSK
STAT3	K7ENL3	Signal transducer and activator of transcription 3	YCRPESQEHPEADPGSAAPYLK	1	Y705	[20] Phospho (Y);[20] Phospho (Y);[20] Phospho (Y);[20] Phospho (Y);[20] Phospho (Y)	167793	198725	355186	410229	1.06	DPGSAAPYLKTKFIC	YCRPESQEHPEADPGSAAPyLK;YCRPESQEHPEADPGSAAPyLK;YCRPESQEHPEADPGSAAPyLK;YCRPESQEHPEADPGSAAPyLK;YCRPESQEHPEADPGSAAPyLK
STAT3	P40763-2	Isoform Del-701 of Signal transducer and activator of transcription 3	YCRPESQEHPEADPGAAPYLK	1	Y704	[19] Phospho (Y);[19] Phospho (Y);[19] Phospho (Y);[19] Phospho (Y)	19124.3	27710.8	73026.5	59701.3	1.52	ADPGAAPYLKTKFIC	YCRPESQEHPEADPGAAPyLK;YCRPESQEHPEADPGAAPyLK;YCRPESQEHPEADPGAAPyLK;YCRPESQEHPEADPGAAPyLK
STAT5B	P51692	Signal transducer and activator of transcription 5B	AVDGYVKPQIK	1	Y699	[5] Phospho (Y);[5] Phospho (Y)	2426.3	3330.12	20244.6	18061.8	2.75	TAKAVDGYVKPQIKQ	AVDGyVKPQIK;AVDGyVKPQIK
SYK	P43405	Tyrosine-protein kinase SYK	QESTVSFNPYEPELAPWAADK	1	Y323	[10] Phospho (Y)	1750.78	1192.85	204.58	72.98	-3.56	STVSFNPYEPELAPW	QESTVSFNPyEPELAPWAADK
SYK	P43405	Tyrosine-protein kinase SYK	QESTVSFNPYEPELAPWAADKGPQR	1	Y323	[10] Phospho (Y);[N-term] Gln->pyro-Glu (N-term Q)|[10] Phospho (Y)	20280.3	14228.6	4199.29	5154.25	-1.87	STVSFNPYEPELAPW	QESTVSFNPyEPELAPWAADKGPQR;QESTVSFNPyEPELAPWAADKGPQR
SYK	P43405	Tyrosine-protein kinase SYK	IKSYSFPKPGHR	1	Y296	[4] Phospho (Y)	585.92	1943.16	867.35	294.3	-1.08	IISRIKSYSFPKPGH	IKSySFPKPGHR
TARS	E7ERI3	Threonine--tRNA ligase, cytoplasmic	IYGISFPDPK	1	Y177	[2] Phospho (Y)	10616.5	7036.41	13388.6	13262.1	0.62	METLQRIYGISFPDP	IyGISFPDPK
TBL2	Q9Y4P3	Transducin beta-like protein 2	YLATCADDR	1	Y104	[1] Phospho (Y)	10.69	14.21	319.21	118	3.98	DFSSNGKYLATCADD	yLATCADDR
TEC	P42680	Tyrosine-protein kinase Tec	YVLDDQYTSSSGAK	1	Y519	[7] Phospho (Y)	33.34	1358.57	2878.65	1702.06	3.38	RYVLDDQYTSSSGAK	YVLDDQyTSSSGAK
TENC1	Q63HR2-4	Isoform 4 of Tensin-like C1 domain-containing phosphatase	LALPTAALYGLR	1	Y715	[9] Phospho (Y)	6244.24	4221.71	6851.64	4031	0.03	ALPTAALYGLRLERE	LALPTAALyGLR
TJP2	F5H301	Tight junction protein ZO-2	HPDIYAVPIK	1	Y1149	[5] Phospho (Y);[5] Phospho (Y);[5] Phospho (Y)	23592	73.97	13400.4	11996.6	3.26	AQKHPDIYAVPIKTH	HPDIyAVPIK;HPDIyAVPIK;HPDIyAVPIK
TLN1	Q9Y490	Talin-1	ALDYYMLR	1	Y70	[4] Phospho (Y);[4] Phospho (Y)	5073.13	3726.45	3079.19	3847.58	-0.34	EAGKALDYYMLRNGD	ALDyYMLR;ALDyYMLR
TLN1	Q9Y490	Talin-1	STVLQQQYNR	1	Y436	[8] Phospho (Y)	420.59	1200.33	1382.44	291.07	-0.16	STVLQQQYNRVGKVE	STVLQQQyNR
TLN1	Q9Y490	Talin-1	TMQFEPSTMVYDACR	1	S22;Y26	[11] Phospho (Y);[2] Oxidation (M)|[7] Phospho (ST)	1879.76	1287.87	2663.3	3414.52	0.95	FEPSTMVYDACRIIR;KTMQFEPSTMVYDAC	TMQFEPSTMVyDACR;TMQFEPsTMVYDACR
TLN2	Q9Y4G6	Talin-2	ECDYSIDGINR	1	Y1665	[4] Phospho (Y);[4] Phospho (Y)	1432.26	4733.74	12862.7	9721.06	2.1	PGQRECDYSIDGINR	ECDySIDGINR;ECDySIDGINR
TNK1	Q13470-2	Isoform 2 of Non-receptor tyrosine-protein kinase TNK1	YVLARP	1	Y656	[1] Phospho (Y)	11767.7	17040.6	10986.6	11614.3	-0.33	DLSAASRYVLARP--	yVLARP
TNK2	C9J1X3	Activated CDC42 kinase 1	KVSSTHYYLLPERPSYLER	1	Y891	[7] Phospho (Y)	1973.2	1364.28	242.23	189.09	-2.94	KKVSSTHYYLLPERP	KVSSTHyYLLPERPSYLER
TNK2	C9J1X3	Activated CDC42 kinase 1	VSSTHYYLLPERPSYLER	1	Y892	[7] Phospho (Y)	6677.71	5337.37	2661.44	4552.09	-0.78	KVSSTHYYLLPERPS	VSSTHYyLLPERPSYLER
TNK2	C9J1X3	Activated CDC42 kinase 1	KPTYDPVSEDQDPLSSDFKR	1	Y550	[4] Phospho (Y);[4] Phospho (Y);[4] Phospho (Y);[4] Phospho (Y)	12611.6	11338.8	9142.56	12078.1	-0.19	GGVKKPTYDPVSEDQ	KPTyDPVSEDQDPLSSDFKR;KPTyDPVSEDQDPLSSDFKR;KPTyDPVSEDQDPLSSDFKR;KPTyDPVSEDQDPLSSDFKR
TNK2	C9J1X3	Activated CDC42 kinase 1	YATPQVIQAPGPR	1	Y859	[1] Phospho (Y);[1] Phospho (Y);[1] Phospho (Y);[1] Phospho (Y)	38364.4	52719.2	51941.2	46966.4	0.14	SFASDPKYATPQVIQ	yATPQVIQAPGPR;yATPQVIQAPGPR;yATPQVIQAPGPR;yATPQVIQAPGPR
TNS3	E9PCX8	Tensin-3 (Fragment)	WDSYENLSADGEVLHTQGPVDGSLYAK	2	S435|Y457	[3] Phospho (ST)|[25] Phospho (Y)	36707.2	33486.7	2048	5185.75	-3.43	DPLIRWDSYENLSAD;GPVDGSLYAKVRKKS	WDsYENLSADGEVLHTQGPVDGSLyAK
TNS3	E9PCX8	Tensin-3 (Fragment)	LSLGQYDNDAGGQLPFSK	1	Y883	[6] Phospho (Y)	3400.92	1680.77	393.47	717.15	-2.17	RKLSLGQYDNDAGGQ	LSLGQyDNDAGGQLPFSK
TNS3	E9PCX8	Tensin-3 (Fragment)	KLSLGQYDNDAGGQLPFSK	1	Y883	[7] Phospho (Y);[7] Phospho (Y)	4957.98	3683.42	1672.62	1989.07	-1.23	RKLSLGQYDNDAGGQ	KLSLGQyDNDAGGQLPFSK;KLSLGQyDNDAGGQLPFSK
TPI1	B7Z5D8	Triosephosphate isomerase	IIYGGSVTGATCK	1	Y127	[3] Phospho (Y)	632.54	1018.63	607.82	524.36	-0.51	AQSTRIIYGGSVTGA	IIyGGSVTGATCK
TTYH2	B4DKD1	Protein tweety homolog 2	YENVPLIGR	1	Y473	[1] Phospho (Y)	1623.84	2044.83	3112.91	2557.15	0.63	LFGRNPRYENVPLIG	yENVPLIGR
TTYH2	B4DKD1	Protein tweety homolog 2	SVVGQDRKSGSGCYLR	2	S10|Y15	[9] Phospho (ST)|[14] Phospho (Y)	1585.18	44.34	19663	20967.7	6.26	RKSGSGCYLRWLLFL;VVGQDRKSGSGCYLR	SVVGQDRKsGSGCyLR
TUBA1C	F5H5D3	Tubulin alpha-1C chain	IHFPLATYAPVISAEK	1	Y342	[8] Phospho (Y)	968.95	752.39	206.29	228.86	-1.97	IHFPLATYAPVISAE	IHFPLATyAPVISAEK
TUBB	Q5JP53	Tubulin beta chain	NSSYFVEWIPNNVK	1	Y322	[4] Phospho (Y)	3530.11	2492.55	1256.14	979.84	-1.42	VQNKNSSYFVEWIPN	NSSyFVEWIPNNVK
TUBB	Q5JP53	Tubulin beta chain	YVPRAILVDLEPGTMDSVR	3	Y41|T54|S57	[1] Phospho (Y)|[14] Phospho (ST)|[15] Oxidation (M)|[17] Phospho (ST)	3042.38	1592.52	948.78	1272.64	-1	LEPGTMDSVRSGPFG;LVDLEPGTMDSVRSG;NEATGGKYVPRAILV	yVPRAILVDLEPGtMDsVR
TYK2	E9PPF2	Non-receptor tyrosine-protein kinase TYK2	LLAQAEGEPCYIR	1	Y292	[11] Phospho (Y);[11] Phospho (Y)	4352.8	4268.39	2042.04	1715.02	-1.2	QAEGEPCYIRDSGVA	LLAQAEGEPCyIR;LLAQAEGEPCyIR
VAC14	Q08AM6	Protein VAC14 homolog	YYACEALYNIVK	1	Y112	[2] Phospho (Y)	517.37	457.75	725.55	525.88	0.34	ADSRLRYYACEALYN	YyACEALYNIVK
VASP	P50552	Vasodilator-stimulated phosphoprotein	VQIYHNPTANSFR	1	Y39	[4] Phospho (Y);[4] Phospho (Y);[4] Phospho (Y);[4] Phospho (Y);[4] Phospho (Y)	7998.31	475.33	3697.26	6363.68	1.31	AFSRVQIYHNPTANS	VQIyHNPTANSFR;VQIyHNPTANSFR;VQIyHNPTANSFR;VQIyHNPTANSFR;VQIyHNPTANSFR
VAV1	F5H5P4	Proto-oncogene vav	GEIYGR	1	Y729	[4] Phospho (Y);[4] Phospho (Y)	13595.9	28357.3	84688.9	58861.7	1.85	GWWRGEIYGRVGWFP	GEIyGR;GEIyGR
VCL	P18206-2	Isoform 1 of Vinculin	SFLDSGYR	1	Y822	[7] Phospho (Y);[7] Phospho (Y)	29669.8	48891.9	24369.4	17903.6	-0.87	KSFLDSGYRILGAVA	SFLDSGyR;SFLDSGyR
VCL	P18206-2	Isoform 1 of Vinculin	LVQAAQMLQSDPYSVPAR	1	Y100	[13] Phospho (Y)	1010.07	848.89	1161.33	2189.78	0.78	QMLQSDPYSVPARDY	LVQAAQMLQSDPySVPAR
VCL	P18206-2	Isoform 1 of Vinculin	NPGNQAAYEHFETMK	1	Y692	[8] Phospho (Y);[8] Phospho (Y)	4814.98	41.48	9342.29	8666.03	4.33	NPGNQAAYEHFETMK	NPGNQAAyEHFETMK;NPGNQAAyEHFETMK
VIM	P08670	Vimentin	FANYIDK	1	Y117	[4] Phospho (Y)	1761.59	3222	1611.21	1369.81	-0.68	LNDRFANYIDKVRFL	FANyIDK
VIM	P08670	Vimentin	FANYIDKVR	1	Y117	[4] Phospho (Y);[4] Phospho (Y);[4] Phospho (Y)	1386.3	735.03	2488.59	163.86	-0.66	LNDRFANYIDKVRFL	FANyIDKVR;FANyIDKVR;FANyIDKVR
VIM	P08670	Vimentin	SLYASSPGGVYATR	1	S51;S56;Y53;Y61	[11] Phospho (Y);[6] Phospho (ST);[3] Phospho (Y);[6] Phospho (ST);[1] Phospho (ST);[6] Phospho (ST)	11021.5	16370.8	11526.2	9767.3	-0.34	ASSPGGVYATRSSAV;LRPSTSRSLYASSPG;PSTSRSLYASSPGGV;SRSLYASSPGGVYAT	SLYASSPGGVyATR;SLYASsPGGVYATR;SLyASSPGGVYATR;SLYASsPGGVYATR;sLYASSPGGVYATR;SLYASsPGGVYATR
VIM	P08670	Vimentin	TYSLGSALRPSTSR	1	Y38	[2] Phospho (Y)	0.61	15.17	669.81	1.46	3.37	VTTSTRTYSLGSALR	TySLGSALRPSTSR
VTA1	Q9NP79	Vacuolar protein sorting-associated protein VTA1 homolog	YAGSALQYEDVSTAVQNLQK	1	S281;Y278	[1] Phospho (Y);[4] Phospho (ST)	57919.4	42763.5	18776.8	27975.5	-1.12	KYCKYAGSALQYEDV;RAQKYCKYAGSALQY	yAGSALQYEDVSTAVQNLQK;YAGsALQYEDVSTAVQNLQK
WAS	P42768	Wiskott-Aldrich syndrome protein	GGLPPLPLHPGGDQGGPPVGPLSLGLATVDIQNPDITSSRYR	3	S194|S210|Y212	[23] Phospho (ST)|[39] Phospho (ST)|[41] Phospho (Y)	298.43	5902.18	1	200.08	-6.55	GPPVGPLSLGLATVD;PDITSSRYRGLPAPG;QNPDITSSRYRGLPA	GGLPPLPLHPGGDQGGPPVGPLsLGLATVDIQNPDITSsRyR
WAS	P42768	Wiskott-Aldrich syndrome protein	LIYDFIEDQGGLEAVR	1	Y291	[3] Phospho (Y);[3] Phospho (Y)	4884.72	6445.85	500.42	762.23	-3.18	AETSKLIYDFIEDQG	LIyDFIEDQGGLEAVR;LIyDFIEDQGGLEAVR
WASL	O00401	Neural Wiskott-Aldrich syndrome protein	VIYDFIEK	1	Y256	[3] Phospho (Y)	35201.6	29209.6	14339	20689.1	-0.9	RETSKVIYDFIEKTG	VIyDFIEK
WDR1	O75083-3	Isoform 2 of WD repeat-containing protein 1	AHDGGIYAISWSPDSTHLLSASGDK	1	Y98	[7] Phospho (Y)	6405.07	4502.5	3807.97	4770.64	-0.33	KAHDGGIYAISWSPD	AHDGGIyAISWSPDSTHLLSASGDK
YES1	J3QRU1	Tyrosine-protein kinase Yes	KDPDERPTFEYIQSFLEDYFTATEPQYQPGENL	1	Y542	[27] Phospho (Y)	26950.9	25024.9	16537.4	33263.7	-0.15	FTATEPQYQPGENL-	KDPDERPTFEYIQSFLEDYFTATEPQyQPGENL
YES1	J3QRU1	Tyrosine-protein kinase Yes	LIEDNEYTAR	1	Y431	[7] Phospho (Y);[7] Phospho (Y)	143914	306217	159896	327810	0.13	RLIEDNEYTARQGAK	LIEDNEyTAR;LIEDNEyTAR
